# Supplementary material for: LIPL-1 and LIPL-2 are TCER-1-regulated lysosomal lipases with distinct roles in immunity and fertility
Source: PLoS Genet. 2025 Dec 12;21(12):e1011804. doi: 10.1371/journal.pgen.1011804 (PMC12716718; doi:10.1371/journal.pgen.1011804)
Supplement: S1 Table — (XLSX) [file pgen.1011804.s011.xlsx]

## Sheet: Table S1
	Table S1: Lists and GO Term Analyses for genes differentially expressed by WT and tcer-1 mutants on normal OP50 and P. aeruginosa PA14							The RNAseq datasets are deposited at NCBI as below.
	Tab	Dataset #1	Dataset #2	Result	Numbers			Accession #	Sample Name	SPUID	Organism	Tax ID	Breed	Object IDs and corresponding URLs:
	A	N2 on PA14	N2 on OP50	Genes differentially expressed in WT upon PA14 exposure	1002			SAMN53623564	N2_OP50_BR1	N2_OP50_BR1	Caenorhabditis elegans	6239	not applicable	53623564: https://www.ncbi.nlm.nih.gov/sra/53623564
	Ai			Genes upregulated in WT exposed to PA14 for 8 hrs	583			SAMN53623565	N2_OP50_BR2	N2_OP50_BR2	Caenorhabditis elegans	6239	not applicable	53623565: https://www.ncbi.nlm.nih.gov/sra/53623565
	Aii			Genes downregulated in WT exposed to PA14 for 8 hrs	419			SAMN53623566	N2_OP50_BR3	N2_OP50_BR3	Caenorhabditis elegans	6239	not applicable	53623566: https://www.ncbi.nlm.nih.gov/sra/53623566
	B	tcer-1(-) on OP50	N2 on OP50	Genes differentially expressed in tcer-1 mutants vs. WT on OP50	159			SAMN53623567	N2_PA14_BR1	N2_PA14_BR1	Caenorhabditis elegans	6239	not applicable	53623567: https://www.ncbi.nlm.nih.gov/sra/53623567
	Bi			Genes upregulated in tcer-1 mutants	78			SAMN53623568	N2_PA14_BR2	N2_PA14_BR2	Caenorhabditis elegans	6239	not applicable	53623568: https://www.ncbi.nlm.nih.gov/sra/53623568
	Bii			Genes downregulated in tcer-1 mutants	81			SAMN53623569	N2_PA14_BR3	N2_PA14_BR3	Caenorhabditis elegans	6239	not applicable	53623569: https://www.ncbi.nlm.nih.gov/sra/53623569
	C	tcer-1(-) on PA14	N2 on PA14	Genes differentially regulated between WT animals and tcer-1 mutants on PA14	306			SAMN53623570	tcer-1_OP50_BR1	tcer-1_OP50_BR1	Caenorhabditis elegans	6239	not applicable	53623570: https://www.ncbi.nlm.nih.gov/sra/53623570
	Ci			Genes upregulated in tcer-1 mutants compared to WT on PA14	156			SAMN53623571	tcer-1_OP50_BR2	tcer-1_OP50_BR2	Caenorhabditis elegans	6239	not applicable	53623571: https://www.ncbi.nlm.nih.gov/sra/53623571
	Cii			Genes downregulated in tcer-1 mutants compared to WT on PA14	150			SAMN53623572	tcer-1_OP50_BR3	tcer-1_OP50_BR3	Caenorhabditis elegans	6239	not applicable	53623572: https://www.ncbi.nlm.nih.gov/sra/53623572
	D	tcer-1(-) on PA14	tcer-1(-) on OP50	Genes differentially regulated between tcer-1 mutants on OP50 vs. PA14	962			SAMN53623573	tcer-1_PA14_BR1	tcer-1_PA14_BR1	Caenorhabditis elegans	6239	not applicable	53623573: https://www.ncbi.nlm.nih.gov/sra/53623573
	Di			Genes upregulated in tcer-1 mutants on PA14 vs. OP50	707			SAMN53623574	tcer-1_PA14_BR2	tcer-1_PA14_BR2	Caenorhabditis elegans	6239	not applicable	53623574: https://www.ncbi.nlm.nih.gov/sra/53623574
	Dii			Genes downregulated in tcer-1 mutants on PA14 vs. OP50	255			SAMN53623575	tcer-1_PA14_BR3	tcer-1_PA14_BR3	Caenorhabditis elegans	6239	not applicable	53623575: https://www.ncbi.nlm.nih.gov/sra/53623575
	CLC Settings
	Absolute Fold change >2
	P Value < 0.05
	FDR < 0.05

## Sheet: Tab A. PA14vs.OP50 (N2)
	Table S1A: Total genes that change in expression upon N2 exposure to PA14 for 8 hrs
	WB Gene ID	Name	Chromosome	Region	Max group mean	Log₂ fold change	Fold change	P-value	FDR p-value	Bonferroni
	WBGene00007874	C32H11.11	IV	12938213..12939071	4.37	-9.14	-564.33	0.00031	0.02	1
	WBGene00016943	acdh-1	I	6497438..6499559	1009.73	-7.43	-172.93	0	0	0
	WBGene00011671	cyp-13A4	II	complement(9795848..9797740)	1.59	-7.15	-141.89	9.81e-08	1.21e-05	0.00459
	WBGene00012633	Y38H6C.21	V	complement(20554116..20555267)	3.23	-5.96	-62.26	2.24e-10	3.97e-08	1.05e-05
	WBGene00004062	pmp-5	V	complement(6662191..6665813)	98.42	-5.92	-60.49	0	0	0
	WBGene00021337	Y34F4.2	III	1010535..1011374	13.13	-5.82	-56.59	0	0	0
	WBGene00012631	Y38H6C.19	V	complement(20552300..20553053)	2.96	-5.52	-45.92	4.91e-09	7.31e-07	0.000229
	WBGene00016013	C23G10.6	III	complement(6192121..6194560)	17.11	-5.09	-34	0	0	0
	WBGene00015894	acdh-2	II	complement(5544807..5547490)	35.1	-5.08	-33.93	0	0	0
	WBGene00017658	F21C10.9	V	complement(9097121..9098696)	60.92	-4.85	-28.85	0	0	0
	WBGene00017881	asp-13	V	complement(8641491..8643225)	146.66	-4.7	-25.92	0	0	0
	WBGene00013007	Y48E1B.8	II	13585727..13589038	16.35	-4.63	-24.81	0	0	0
	WBGene00019376	lipl-4	V	6550171..6551817	2.04	-4.59	-24.16	2.76e-10	4.83e-08	1.29e-05
	WBGene00007422	ugt-17	V	complement(10102591..10104946)	31.82	-4.48	-22.3	0	0	0
	WBGene00016274	C30G12.2	II	7290373..7291943	97.91	-4.47	-22.11	0	0	0
	WBGene00044107	F58G6.9	IV	9651426..9652484	21.67	-4.47	-22.12	0	0	0
	WBGene00005444	srh-237	V	17090390..17091614	7.92	-4.47	-22.2	0	0	0
	WBGene00009518	clec-166	IV	complement(1249018..1251517)	9.13	-4.42	-21.34	0	0	0
	WBGene00017485	F15E6.4	IV	4291462..4292109	35.62	-4.38	-20.76	0	0	0
	WBGene00018138	folt-2	V	complement(2872465..2875600)	154.46	-4.35	-20.34	0	0	0
	WBGene00019208	lips-14	II	complement(1484094..1485951)	0.7	-4.31	-19.86	5.46e-05	0.00371	1
	WBGene00016664	C45E5.1	IV	5744403..5747436	17.84	-4.22	-18.69	0	0	0
	WBGene00014838	cyp-13A9	II	complement(9793754..9795541)	0.71	-4.2	-18.34	2.98e-06	0.00028	0.14
	WBGene00018393	msra-1	II	complement(7363216..7364107)	621.18	-4.18	-18.19	0	0	0
	WBGene00015623	C09B8.4	X	complement(6018481..6019936)	8.44	-4.14	-17.69	1.12e-14	3.06e-12	5.24e-10
	WBGene00007423	C08B6.2	V	10105712..10106694	1.41	-4.02	-16.19	2.17e-06	0.000209	0.1
	WBGene00003704	nhr-114	V	4187185..4190006	47.67	-3.8	-13.93	0	0	0
	WBGene00011753	T13F3.6	V	complement(16270216..16271221)	141.64	-3.75	-13.44	0	0	0
	WBGene00012608	Y38F1A.6	II	complement(12994358..12996571)	285.18	-3.73	-13.27	0	0	0
	WBGene00020989	W03D8.8	I	2791689..2794895	6.64	-3.63	-12.42	1.33e-15	3.97e-13	6.23e-11
	WBGene00013088	Y51B9A.6	II	complement(9400717..9403187)	0.7	-3.62	-12.32	2.35e-06	0.000224	0.11
	WBGene00001767	gst-19	II	complement(13625544..13627141)	1.5	-3.62	-12.3	3.46e-06	0.000319	0.16
	WBGene00012634	Y38H6C.23	V	complement(20555629..20556238)	15.98	-3.61	-12.19	1.68e-14	4.5e-12	7.84e-10
	WBGene00009983	cut-2	V	13415062..13416121	51.27	-3.59	-12.06	2.88e-11	5.52e-09	1.35e-06
	WBGene00001736	grl-27	V	complement(3575119..3575874)	3.95	-3.58	-11.99	4.3e-07	4.72e-05	0.02
	WBGene00011487	T05E12.6	V	complement(17084999..17090023)	101.17	-3.56	-11.79	0	0	0
	WBGene00010274	F58G6.3	IV	9653535..9654227	33.5	-3.54	-11.61	0	0	0
	WBGene00009677	F44A6.5	X	complement(10217306..10218760)	31.69	-3.53	-11.52	3.33e-16	1.02e-13	1.56e-11
	WBGene00010355	clec-229	V	complement(15340277..15341446)	3.19	-3.53	-11.58	2.64e-07	3.01e-05	0.01
	WBGene00000133	amt-1	X	4571448..4573914	1.53	-3.52	-11.45	2.53e-07	2.89e-05	0.01
	WBGene00006106	str-41	V	7411995..7413059	0.47	-3.45	-10.9	0.000445	0.02	1
	WBGene00017962	fbxa-72	V	complement(674911..676753)	35.51	-3.43	-10.81	0	0	0
	WBGene00019963	R08E5.3	V	3772058..3775546	38.18	-3.41	-10.64	0	0	0
	WBGene00013904	ugt-6	V	complement(12795481..12798154)	8.94	-3.36	-10.26	1.02e-13	2.61e-11	4.77e-09
	WBGene00017691	ilys-5	X	complement(6533484..6536840)	311.81	-3.34	-10.09	0	0	0
	WBGene00010277	F58G6.7	IV	9654317..9655575	22.28	-3.3	-9.87	2.22e-16	6.87e-14	1.04e-11
	WBGene00008560	pho-13	II	complement(8804838..8806945)	29.82	-3.28	-9.73	0	0	0
	WBGene00021335	spp-23	I	1018835..1019219	42.18	-3.26	-9.58	1.77e-12	3.89e-10	8.29e-08
	WBGene00019550	K09C4.5	X	3282611..3285723	6.7	-3.26	-9.61	9.79e-13	2.19e-10	4.57e-08
	WBGene00000624	col-47	I	745859..748507	0.81	-3.25	-9.55	0.000232	0.01	1
	WBGene00021492	comt-5	V	complement(2052286..2053600)	3.48	-3.25	-9.54	9.16e-08	1.13e-05	0.00428
	WBGene00016027	C23H5.8	IV	complement(2111890..2113422)	87.78	-3.2	-9.19	0	0	0
	WBGene00045275	F18E3.12	V	7414941..7415344	46.85	-3.18	-9.04	6.21e-09	9.09e-07	0.00029
	WBGene00006193	str-146	V	complement(8093423..8095468)	2.02	-3.18	-9.05	4.08e-07	4.5e-05	0.02
	WBGene00010034	F54B11.11	X	13578783..13581728	2.23	-3.16	-8.91	2.79e-09	4.34e-07	0.000131
	WBGene00014562	Y17D7B.7	V	complement(18780490..18782605)	61.7	-3.14	-8.83	1.12e-10	2.04e-08	5.23e-06
	WBGene00077757	E02H4.7	X	14256271..14257422	7.42	-3.13	-8.75	4.5e-09	6.77e-07	0.00021
	WBGene00016891	C53A3.1	V	complement(5758224..5760232)	1.29	-3.13	-8.76	2.05e-06	0.000199	0.1
	WBGene00007947	C35A5.3	V	complement(10499383..10501397)	14.25	-3.12	-8.72	5.55e-16	1.68e-13	2.59e-11
	WBGene00022261	clec-210	V	3118377..3120323	0.87	-3.1	-8.57	1.68e-05	0.00132	0.79
	WBGene00019262	dmsr-12	V	complement(6804512..6806440)	0.44	-3.1	-8.58	0.000372	0.02	1
	WBGene00044163	F49C5.11	II	12555909..12557100	8.46	-3.05	-8.26	1.52e-05	0.0012	0.71
	WBGene00017743	F23F1.2	II	34230..35257	2.26	-3.04	-8.24	5.83e-05	0.00392	1
	WBGene00020032	R12E2.6	I	complement(4151099..4151746)	2.28	-3	-7.99	0.000207	0.01	1
	WBGene00003093	lys-4	IV	complement(11621443..11623124)	458.7	-3	-7.99	0	0	0
	WBGene00012304	cutl-4	V	complement(17733607..17739899)	0.37	-3	-8.02	0.000437	0.02	1
	WBGene00010509	K02E2.8	V	complement(20365760..20366937)	1.53	-2.98	-7.91	0.000671	0.03	1
	WBGene00019917	clec-43	II	944066..946151	0.36	-2.97	-7.82	0.000114	0.0071	1
	WBGene00016892	C53A3.2	V	complement(5762334..5763846)	145.47	-2.97	-7.86	0	0	0
	WBGene00219594	linc-59	V	complement(16319028..16320419)	2.68	-2.97	-7.81	0.000542	0.03	1
	WBGene00044109	K02E11.10	V	complement(14239924..14241151)	37.74	-2.95	-7.7	1.11e-07	1.35e-05	0.00517
	WBGene00003057	lon-3	V	complement(12197433..12198625)	55.41	-2.94	-7.67	1.94e-06	0.000189	0.09
	WBGene00000930	dao-4	X	10075288..10076358	31.35	-2.93	-7.64	5.42e-07	5.85e-05	0.03
	WBGene00011999	T24F1.7	II	11312473..11313349	7.32	-2.92	-7.55	0.000109	0.0068	1
	WBGene00017963	F31F4.17	V	complement(658476..660310)	0.52	-2.92	-7.59	0.000846	0.04	1
	WBGene00012308	oac-53	V	complement(16624008..16627970)	0.51	-2.91	-7.53	2.82e-05	0.00206	1
	WBGene00235374	R11E3.19	IV	complement(4775242..4776096)	0.96	-2.9	-7.49	0.000998	0.04	1
	WBGene00011235	suro-1	I	complement(7871584..7875554)	25.6	-2.89	-7.41	4.92e-10	8.24e-08	2.3e-05
	WBGene00014182	ZK1025.2	I	complement(11449856..11451972)	17.74	-2.89	-7.42	2.08e-05	0.00159	0.97
	WBGene00018176	F38B6.7	X	complement(6695820..6698337)	0.82	-2.88	-7.38	0.00042	0.02	1
	WBGene00015449	ugt-63	V	complement(5108015..5110789)	24.6	-2.88	-7.36	6.67e-11	1.26e-08	3.12e-06
	WBGene00000639	col-63	I	complement(8243693..8244961)	149.17	-2.87	-7.32	1.64e-07	1.94e-05	0.00765
	WBGene00000631	col-54	I	5842714..5844057	7.25	-2.84	-7.18	0.000201	0.01	1
	WBGene00014003	ZK593.3	IV	10916615..10917692	64.27	-2.82	-7.08	8.89e-10	1.46e-07	4.15e-05
	WBGene00009526	clec-169	IV	1261326..1264543	8.83	-2.81	-7.01	1.87e-10	3.34e-08	8.72e-06
	WBGene00017880	F28A12.3	V	complement(8640575..8641425)	5.23	-2.81	-7	1e-07	1.23e-05	0.00468
	WBGene00003095	lys-6	IV	complement(11626910..11627947)	19.11	-2.8	-6.97	4.09e-12	8.5e-10	1.91e-07
	WBGene00010467	K01D12.8	V	12402656..12403234	4.36	-2.8	-6.94	0.000286	0.02	1
	WBGene00189956	Y34F4.6	III	1008454..1009913	2.85	-2.79	-6.92	1.03e-06	0.000106	0.05
	WBGene00008594	clec-57	V	14469217..14472455	17.28	-2.78	-6.86	5.68e-13	1.31e-10	2.65e-08
	WBGene00206502	T01B7.13	II	8715417..8715717	8.59	-2.75	-6.72	0.000165	0.00978	1
	WBGene00012791	Y43D4A.5	IV	16775847..16785057	1.35	-2.75	-6.71	0.000248	0.01	1
	WBGene00014047	clec-61	II	complement(10488728..10490514)	0.5	-2.74	-6.68	0.000992	0.04	1
	WBGene00001156	ech-7	I	complement(14367579..14369773)	48.69	-2.73	-6.62	0	0	0
	WBGene00016773	oac-10	II	3869901..3873010	0.94	-2.73	-6.61	9.43e-05	0.00603	1
	WBGene00019654	K11G9.3	V	6669823..6672038	2.87	-2.71	-6.54	2.57e-08	3.49e-06	0.0012
	WBGene00009904	F49E12.12	II	8381503..8383738	3.17	-2.7	-6.51	3.01e-05	0.00217	1
	WBGene00001155	ech-6	III	complement(9751440..9752922)	492.81	-2.7	-6.49	0	0	0
	WBGene00000684	col-110	IV	complement(4608210..4609679)	18.16	-2.7	-6.48	0.000145	0.00879	1
	WBGene00022415	Y102A11A.5	X	complement(2030959..2031508)	53.63	-2.69	-6.45	0.000528	0.03	1
	WBGene00008436	DH11.2	II	8012816..8015254	72.99	-2.68	-6.41	1.71e-14	4.57e-12	7.99e-10
	WBGene00000727	col-154	V	11385360..11386381	61	-2.68	-6.39	3.52e-07	3.92e-05	0.02
	WBGene00001477	fmo-2	IV	10682524..10684385	0.96	-2.67	-6.35	2.14e-05	0.00162	1
	WBGene00219274	T25G12.13	X	17243357..17244762	0.64	-2.67	-6.38	0.000297	0.02	1
	WBGene00019089	clec-206	V	complement(2000418..2004329)	1.74	-2.66	-6.3	4.05e-05	0.00282	1
	WBGene00008043	C40H1.8	III	9314713..9317365	7.96	-2.65	-6.26	2.01e-07	2.35e-05	0.00941
	WBGene00000743	col-170	X	6331620..6332686	16.51	-2.65	-6.28	3.16e-05	0.00227	1
	WBGene00000626	col-49	I	3137188..3138446	133.53	-2.64	-6.23	6.25e-07	6.63e-05	0.03
	WBGene00016877	C52D10.3	IV	17176477..17189806	9.69	-2.64	-6.24	1.04e-05	0.000845	0.49
	WBGene00000729	col-156	V	complement(11449223..11450357)	21.05	-2.64	-6.22	3.9e-07	4.31e-05	0.02
	WBGene00020039	R12E2.14	I	4149981..4150634	57.51	-2.63	-6.19	2.83e-06	0.000267	0.13
	WBGene00012538	Y37A1B.5	IV	14051200..14056668	102.93	-2.63	-6.19	0	0	0
	WBGene00008727	F13A7.12	V	16396359..16398533	1.56	-2.63	-6.18	0.000275	0.01	1
	WBGene00020040	R12E2.15	I	complement(4148832..4149429)	62.41	-2.62	-6.15	3.01e-06	0.000282	0.14
	WBGene00004264	qua-1	II	8198803..8204005	17.59	-2.62	-6.13	9.26e-05	0.00595	1
	WBGene00010461	K01D12.1	V	12377556..12378924	1.1	-2.61	-6.09	0.000213	0.01	1
	WBGene00013173	Y53F4B.27	II	15145948..15151917	4.96	-2.59	-6.02	2.48e-05	0.00184	1
	WBGene00020674	T22B7.7	X	complement(5651870..5653925)	4.9	-2.59	-6.04	3.78e-06	0.000348	0.18
	WBGene00022665	ZK154.1	X	7779620..7780607	18.45	-2.59	-6.03	9.95e-06	0.000814	0.46
	WBGene00009706	F44G3.2	V	16103894..16106140	1.51	-2.57	-5.95	1.33e-05	0.00107	0.62
	WBGene00012917	Y46G5A.29	II	12856195..12862035	7.76	-2.56	-5.88	3.42e-05	0.00244	1
	WBGene00000252	bli-2	II	complement(5651410..5652426)	68.28	-2.55	-5.86	0.000207	0.01	1
	WBGene00000649	col-73	II	complement(4872098..4873127)	323.36	-2.54	-5.81	3.56e-06	0.000328	0.17
	WBGene00010267	lips-9	II	complement(12933855..12935357)	5.43	-2.54	-5.83	0.000333	0.02	1
	WBGene00000711	col-138	IV	complement(17182800..17183740)	220.85	-2.54	-5.81	1.15e-06	0.000117	0.05
	WBGene00000730	col-157	V	11484054..11484998	21.19	-2.54	-5.83	2.13e-06	0.000206	0.1
	WBGene00008593	clec-227	V	14472535..14474372	3.57	-2.54	-5.82	3.44e-07	3.86e-05	0.02
	WBGene00000678	col-104	IV	complement(1353679..1355305)	138.05	-2.53	-5.79	5.53e-07	5.95e-05	0.03
	WBGene00020182	ugt-53	V	2849352..2852031	2.43	-2.53	-5.79	1.27e-06	0.000127	0.06
	WBGene00077697	F58E6.13	V	9745241..9749228	16.06	-2.53	-5.79	2.61e-05	0.00193	1
	WBGene00020016	lipl-3	V	complement(521676..524218)	1.55	-2.52	-5.75	1.17e-05	0.000946	0.55
	WBGene00009830	cutl-18	V	complement(11313400..11316880)	5.07	-2.52	-5.72	2.38e-07	2.73e-05	0.01
	WBGene00003995	pgp-1	IV	complement(12591696..12599169)	15.22	-2.5	-5.64	2.24e-10	3.97e-08	1.05e-05
	WBGene00013592	Y81G3A.4	II	13091587..13094272	1.41	-2.49	-5.61	0.000936	0.04	1
	WBGene00019236	H23N18.5	V	complement(4911764..4912383)	53.47	-2.49	-5.62	0.000109	0.00677	1
	WBGene00009824	gpdh-1	I	14075836..14078214	11.68	-2.48	-5.57	1.72e-09	2.73e-07	8.04e-05
	WBGene00003542	nas-23	II	complement(7491471..7493643)	2.92	-2.47	-5.53	0.000176	0.01	1
	WBGene00010831	M02G9.2	II	10321461..10324850	1.96	-2.47	-5.53	0.000241	0.01	1
	WBGene00000557	cnc-3	V	1448031..1448794	9.44	-2.47	-5.54	7.02e-05	0.00464	1
	WBGene00017567	F18E3.11	V	7413437..7413840	68.13	-2.47	-5.53	6.56e-06	0.000571	0.31
	WBGene00005017	sqt-2	II	23328..24457	97.77	-2.46	-5.51	0.00014	0.00853	1
	WBGene00008448	E01G4.6	II	13482405..13485780	101.91	-2.46	-5.49	1.05e-05	0.00085	0.49
	WBGene00007823	C30H6.5	IV	17371769..17375631	6.5	-2.46	-5.51	5.15e-05	0.00352	1
	WBGene00000753	col-180	X	complement(11711311..11712280)	42.97	-2.46	-5.49	4.22e-09	6.39e-07	0.000197
	WBGene00007420	C07E3.10	II	10346397..10347008	7.32	-2.45	-5.45	0.000117	0.00724	1
	WBGene00005016	sqt-1	II	complement(11336691..11337835)	107.41	-2.44	-5.42	0.000119	0.00735	1
	WBGene00008583	ugt-65	IV	12425217..12432539	4.89	-2.44	-5.44	1.37e-06	0.000136	0.06
	WBGene00000655	col-79	II	10703618..10704574	18.55	-2.43	-5.37	0.000328	0.02	1
	WBGene00000615	col-38	II	complement(8568033..8569088)	276.21	-2.42	-5.37	3.11e-06	0.00029	0.15
	WBGene00045316	C49F5.9	X	complement(11961522..11962646)	1.79	-2.42	-5.34	2.25e-05	0.00169	1
	WBGene00019184	H10E21.4	III	complement(17316..19627)	30.73	-2.41	-5.3	1.45e-05	0.00115	0.68
	WBGene00004398	rol-8	II	7544106..7545332	89.45	-2.4	-5.27	0.000329	0.02	1
	WBGene00020560	T19C3.2	III	complement(614707..617447)	22.68	-2.4	-5.27	5.35e-05	0.00365	1
	WBGene00000988	dhs-25	X	1486502..1489329	54.36	-2.4	-5.27	0	0	0
	WBGene00018487	F46C8.8	X	complement(7551202..7554426)	11.45	-2.4	-5.29	0.000134	0.00818	1
	WBGene00000718	col-145	V	complement(9162051..9163005)	23.59	-2.4	-5.28	1.3e-06	0.00013	0.06
	WBGene00004394	rol-1	II	12172573..12176071	78.29	-2.39	-5.23	3.99e-06	0.000366	0.19
	WBGene00000748	col-175	X	complement(9233642..9234616)	175.67	-2.39	-5.23	6.81e-06	0.000588	0.32
	WBGene00003511	mxl-3	X	complement(13349640..13350804)	58.61	-2.39	-5.25	2.14e-14	5.66e-12	1e-09
	WBGene00015339	C02E7.6	V	4919207..4919581	117.48	-2.39	-5.25	4.89e-06	0.00044	0.23
	WBGene00045276	F18E3.13	V	7416116..7416819	83.22	-2.38	-5.21	1.12e-06	0.000114	0.05
	WBGene00000653	col-77	II	complement(8358228..8359378)	258.14	-2.37	-5.18	1.1e-06	0.000113	0.05
	WBGene00001074	dpy-13	IV	4235614..4236706	168.94	-2.37	-5.16	3.35e-05	0.0024	1
	WBGene00000256	bli-6	IV	6377094..6378195	213.16	-2.37	-5.18	8.18e-07	8.61e-05	0.04
	WBGene00000689	col-115	IV	7988688..7991423	9.67	-2.37	-5.17	7.71e-05	0.00507	1
	WBGene00000785	cpr-5	V	complement(1132597..1133993)	214.55	-2.37	-5.15	2.22e-16	6.87e-14	1.04e-11
	WBGene00007210	agmo-1	III	complement(12793384..12798157)	9.09	-2.35	-5.11	0.000124	0.00762	1
	WBGene00000610	col-33	IV	4263341..4265202	1.81	-2.35	-5.09	0.000366	0.02	1
	WBGene00008341	ttr-44	V	complement(13529562..13530744)	23.34	-2.35	-5.09	4.37e-07	4.78e-05	0.02
	WBGene00011668	clec-47	V	15175696..15176326	125.45	-2.35	-5.09	0	0	0
	WBGene00016003	C18H9.5	II	complement(6692748..6695305)	7.56	-2.34	-5.08	1.94e-08	2.67e-06	0.000905
	WBGene00008655	lips-3	III	4616526..4618900	11.82	-2.34	-5.06	1.67e-05	0.00131	0.78
	WBGene00000694	col-120	IV	complement(9260610..9261767)	71.67	-2.33	-5.04	2.14e-07	2.46e-05	0.00999
	WBGene00006665	twk-10	V	6552348..6560196	1.51	-2.33	-5.03	6.89e-05	0.00458	1
	WBGene00000683	col-109	IV	complement(1817045..1820253)	66.69	-2.31	-4.96	9.52e-06	0.000782	0.44
	WBGene00019154	glf-1	IV	5885835..5889805	20.67	-2.31	-4.96	0.000364	0.02	1
	WBGene00011184	R09H10.7	IV	10621193..10621691	6.12	-2.31	-4.95	5.37e-05	0.00365	1
	WBGene00015646	mlt-10	II	546705..552026	12.95	-2.3	-4.94	9.13e-05	0.00587	1
	WBGene00019978	hacd-1	V	1460369..1461614	78.21	-2.3	-4.91	1.48e-13	3.69e-11	6.91e-09
	WBGene00000603	col-14	IV	7753408..7754647	173.31	-2.29	-4.88	7.82e-06	0.000663	0.37
	WBGene00018026	F35A5.4	X	complement(3789757..3792815)	1.27	-2.29	-4.89	0.000734	0.03	1
	WBGene00001714	grl-5	V	complement(4412747..4414626)	25.07	-2.29	-4.87	0.000316	0.02	1
	WBGene00001067	dpy-5	I	complement(5432158..5433054)	287.44	-2.28	-4.86	5.14e-05	0.00352	1
	WBGene00000636	col-60	I	7105319..7106924	101.61	-2.28	-4.87	2.14e-06	0.000207	0.1
	WBGene00017560	F18C5.5	II	complement(6565477..6566705)	2.57	-2.28	-4.85	0.000559	0.03	1
	WBGene00013263	Y57A10A.23	II	12240388..12242090	161.47	-2.28	-4.87	8.54e-07	8.97e-05	0.04
	WBGene00000700	col-126	IV	11263401..11264331	10.04	-2.28	-4.85	3.95e-05	0.00277	1
	WBGene00002055	ifc-1	V	2881393..2883754	22.87	-2.28	-4.86	1.9e-09	3e-07	8.87e-05
	WBGene00009982	F53F1.4	V	13411077..13411714	87.51	-2.28	-4.87	1.74e-07	2.05e-05	0.00811
	WBGene00021641	Y47G6A.15	I	complement(3472962..3476311)	184.21	-2.27	-4.83	3.37e-05	0.00241	1
	WBGene00022641	ZK6.6	V	388698..391598	1.35	-2.27	-4.82	5.86e-05	0.00394	1
	WBGene00000735	col-162	V	13441967..13443402	86.93	-2.27	-4.83	9.34e-07	9.72e-05	0.04
	WBGene00008376	D1054.9	V	complement(10785796..10791051)	4.67	-2.25	-4.74	0.00103	0.05	1
	WBGene00044574	F23G4.1	X	complement(6601558..6603212)	2.27	-2.24	-4.73	0.000373	0.02	1
	WBGene00006925	vit-1	X	7727901..7733308	18.94	-2.24	-4.74	8.66e-06	0.000723	0.4
	WBGene00006950	wrt-4	X	complement(15752258..15757269)	16.16	-2.24	-4.73	0.000151	0.00912	1
	WBGene00011112	R07E5.4	III	4394794..4396616	23.83	-2.23	-4.69	1.38e-08	1.94e-06	0.000646
	WBGene00016130	C26B2.8	IV	8014149..8015637	2.75	-2.23	-4.68	0.000196	0.01	1
	WBGene00007885	ugt-21	IV	9500311..9502568	5.19	-2.23	-4.69	6.23e-07	6.63e-05	0.03
	WBGene00000710	col-137	IV	complement(16601485..16602776)	8.01	-2.23	-4.7	4.64e-06	0.000418	0.22
	WBGene00003094	lys-5	IV	complement(11624255..11625582)	4.43	-2.22	-4.65	2.18e-05	0.00165	1
	WBGene00000625	col-48	I	3010690..3011659	74.3	-2.21	-4.62	1.58e-05	0.00125	0.74
	WBGene00015453	C04G6.2	II	5093236..5094214	7.57	-2.21	-4.64	0.00055	0.03	1
	WBGene00016450	clec-5	III	complement(4881914..4883578)	35.25	-2.21	-4.61	4.44e-16	1.36e-13	2.08e-11
	WBGene00001066	dpy-4	IV	complement(14985543..14986782)	87.08	-2.21	-4.61	0.000103	0.00648	1
	WBGene00009573	F40E10.5	X	14701791..14703684	7.63	-2.21	-4.61	0.000991	0.04	1
	WBGene00009334	F32D8.12	V	complement(10888572..10891030)	95.94	-2.21	-4.63	6.75e-11	1.27e-08	3.15e-06
	WBGene00000704	col-130	IV	complement(12427505..12428516)	52.42	-2.2	-4.6	8.67e-06	0.000723	0.41
	WBGene00195209	C07B5.8	X	complement(9536661..9536975)	4.11	-2.2	-4.59	0.000677	0.03	1
	WBGene00000781	cpr-1	V	11975515..11976759	355.93	-2.2	-4.59	1.11e-16	3.51e-14	5.19e-12
	WBGene00003879	ora-1	IV	7977836..7979014	21.27	-2.19	-4.57	0.000354	0.02	1
	WBGene00009355	F33A8.7	II	complement(11023834..11025666)	13.59	-2.18	-4.52	0.000733	0.03	1
	WBGene00009215	thn-2	IV	12383168..12384007	16.7	-2.17	-4.49	1.75e-07	2.06e-05	0.0082
	WBGene00043302	F32D8.11	V	complement(10887873..10889004)	18.88	-2.17	-4.49	1.47e-07	1.76e-05	0.00687
	WBGene00015897	nhr-284	V	3907793..3908381	6.93	-2.16	-4.47	2.91e-05	0.00212	1
	WBGene00000722	col-149	V	complement(10291696..10292868)	41.89	-2.16	-4.46	3.11e-06	0.00029	0.15
	WBGene00020033	R12E2.7	I	complement(4153957..4154550)	86.78	-2.15	-4.42	2.04e-05	0.00157	0.95
	WBGene00014183	ZK1025.3	I	complement(11460780..11463068)	33.83	-2.15	-4.42	0.000547	0.03	1
	WBGene00007375	C06C3.4	II	9373291..9374854	2.48	-2.14	-4.4	0.000314	0.02	1
	WBGene00017320	F09G8.5	III	8254975..8257619	4.02	-2.14	-4.41	4.53e-06	0.000411	0.21
	WBGene00001690	grd-1	X	11109450..11115841	3.77	-2.14	-4.41	0.000243	0.01	1
	WBGene00019961	R08E5.1	V	complement(3769798..3771475)	2.24	-2.14	-4.42	0.000361	0.02	1
	WBGene00008851	F15B9.8	V	12988532..12992186	32.35	-2.14	-4.41	0.00037	0.02	1
	WBGene00044724	R02E4.3	X	complement(4101702..4102125)	60.21	-2.13	-4.37	0.000205	0.01	1
	WBGene00007344	C05E7.2	X	complement(12938697..12940711)	22.57	-2.13	-4.38	2.15e-05	0.00163	1
	WBGene00018297	F41F3.3	V	complement(4647661..4648241)	278.25	-2.13	-4.36	5.36e-05	0.00365	1
	WBGene00000734	col-161	V	complement(13317032..13318010)	148.98	-2.13	-4.38	5.18e-06	0.000464	0.24
	WBGene00020283	T06A4.3	I	763625..770720	10.34	-2.12	-4.35	2.69e-05	0.00198	1
	WBGene00007999	tag-297	II	14627630..14630122	26.71	-2.12	-4.33	2.08e-05	0.00159	0.97
	WBGene00017201	grsp-4	V	7624952..7626453	9.63	-2.12	-4.35	5.61e-05	0.00379	1
	WBGene00000634	col-58	I	6311251..6312413	12.11	-2.11	-4.32	0.000219	0.01	1
	WBGene00015403	clec-10	II	402660..404235	12.74	-2.11	-4.32	4.27e-08	5.67e-06	0.002
	WBGene00011949	T23F6.1	IV	12719960..12720894	6.81	-2.11	-4.32	0.000476	0.02	1
	WBGene00020571	lpr-7	X	656188..658514	3.53	-2.11	-4.31	0.000802	0.04	1
	WBGene00011530	T06D8.10	II	complement(11240923..11247514)	10.6	-2.09	-4.26	0.000173	0.01	1
	WBGene00000681	col-107	IV	1548724..1549718	84.94	-2.09	-4.26	0.000355	0.02	1
	WBGene00019843	R03E9.2	X	complement(6729997..6733315)	4.52	-2.09	-4.26	1.82e-05	0.00141	0.85
	WBGene00015897	nhr-156	V	3906141..3906947	7.4	-2.09	-4.27	2.34e-05	0.00175	1
	WBGene00044644	B0205.13	I	complement(10727751..10728795)	15.62	-2.08	-4.24	2.79e-05	0.00205	1
	WBGene00022680	ZK180.6	IV	complement(4520181..4524937)	6.47	-2.08	-4.23	0.000695	0.03	1
	WBGene00000746	col-173	X	complement(6875167..6877534)	13.3	-2.08	-4.24	0.00111	0.05	1
	WBGene00008215	C49F8.3	X	complement(13386059..13387547)	15	-2.07	-4.2	5.03e-05	0.00345	1
	WBGene00010468	K01D12.9	V	complement(12403956..12404644)	22.5	-2.07	-4.21	0.000504	0.03	1
	WBGene00008205	sams-1	X	11965962..11969784	72.15	-2.06	-4.17	2.19e-10	3.91e-08	1.03e-05
	WBGene00001725	grl-16	I	complement(572177..575119)	62.89	-2.05	-4.14	2.03e-05	0.00157	0.95
	WBGene00000699	col-125	IV	11225505..11226519	165.79	-2.05	-4.13	0.00012	0.00738	1
	WBGene00010456	K01C8.1	II	8264661..8267353	54.95	-2.04	-4.11	3.47e-13	8.28e-11	1.62e-08
	WBGene00012199	mltn-3	II	13916355..13919677	1.06	-2.04	-4.11	0.000635	0.03	1
	WBGene00001399	fat-7	V	complement(7151356..7153146)	62.23	-2.03	-4.07	1.07e-10	1.97e-08	5.01e-06
	WBGene00003658	nhr-68	V	11573440..11575869	43.02	-2.03	-4.09	3.78e-13	8.98e-11	1.77e-08
	WBGene00000740	col-167	X	6323297..6324517	135.81	-2.02	-4.05	0.000725	0.03	1
	WBGene00008652	F10D11.6	I	complement(8445351..8450994)	21.64	-2.01	-4.02	6.35e-06	0.000557	0.3
	WBGene00010988	metr-1	II	10926561..10931077	144.19	-2.01	-4.04	0	0	0
	WBGene00015335	acdh-6	III	8561185..8562972	7.62	-2.01	-4.03	0.000588	0.03	1
	WBGene00016595	C42D4.2	IV	7180544..7182993	5.67	-2.01	-4.03	2.85e-06	0.000269	0.13
	WBGene00000082	adt-1	X	12678832..12689279	3.94	-2.01	-4.02	0.000127	0.00779	1
	WBGene00011340	ugt-30	V	complement(15121729..15125214)	2.78	-2.01	-4.03	0.000156	0.00936	1
	WBGene00001244	elo-6	IV	complement(5386627..5388559)	409.21	-1.99	-3.98	1.42e-10	2.57e-08	6.62e-06
	WBGene00001984	hog-1	X	complement(5852034..5854254)	5.19	-1.99	-3.99	0.00092	0.04	1
	WBGene00013352	lon-8	V	complement(17995345..18001370)	34.66	-1.99	-3.97	0.000611	0.03	1
	WBGene00000663	col-88	III	41061..42018	57.38	-1.97	-3.91	4.23e-06	0.000385	0.2
	WBGene00011278	R74.2	III	4188255..4189287	12.84	-1.97	-3.93	0.000349	0.02	1
	WBGene00004230	ptr-16	V	1165711..1174814	5.61	-1.97	-3.93	0.000211	0.01	1
	WBGene00007836	C31C9.2	II	complement(13636983..13638480)	66.4	-1.96	-3.89	5.05e-09	7.5e-07	0.000236
	WBGene00017073	D2096.6	IV	complement(8368344..8369222)	13.04	-1.96	-3.89	0.000262	0.01	1
	WBGene00019234	ugt-8	V	4903974..4905917	13.38	-1.96	-3.88	1.07e-08	1.51e-06	0.000498
	WBGene00001429	fkb-4	V	complement(12785153..12787104)	10.86	-1.96	-3.89	0.00079	0.04	1
	WBGene00017301	F09F7.4	III	5555404..5557318	142.09	-1.95	-3.87	0	0	0
	WBGene00022649	ZK84.1	II	6020653..6023349	4.65	-1.94	-3.83	0.000183	0.01	1
	WBGene00004232	ptr-18	II	12965568..12978156	6.29	-1.94	-3.83	0.000906	0.04	1
	WBGene00044620	bus-4	IV	4688267..4691934	4.92	-1.94	-3.84	0.00101	0.05	1
	WBGene00013074	hmit-1.2	V	18524760..18529156	3.49	-1.94	-3.85	6.93e-06	0.000597	0.32
	WBGene00004300	ram-2	II	complement(11015588..11016842)	120.08	-1.93	-3.82	2.05e-05	0.00157	0.96
	WBGene00008732	F13B12.4	IV	complement(10444609..10449899)	4.25	-1.93	-3.81	0.000608	0.03	1
	WBGene00015340	C02E7.7	V	complement(4918154..4918585)	107.2	-1.93	-3.81	0.000157	0.00936	1
	WBGene00009205	F28C6.5	II	8599508..8600506	7.58	-1.92	-3.78	0.00109	0.05	1
	WBGene00008047	lact-7	X	11759214..11764244	1.22	-1.92	-3.78	0.000922	0.04	1
	WBGene00021625	Y47D7A.13	V	complement(4434882..4435927)	88.3	-1.92	-3.79	0.000201	0.01	1
	WBGene00004989	spp-4	X	complement(7318275..7318776)	44.12	-1.91	-3.75	4.97e-07	5.39e-05	0.02
	WBGene00001243	elo-5	IV	complement(5374598..5377275)	279.67	-1.9	-3.74	1.2e-11	2.44e-09	5.63e-07
	WBGene00021690	Y48G8AL.12	I	complement(1218494..1218982)	95.94	-1.89	-3.72	0.000205	0.01	1
	WBGene00000647	col-71	II	complement(3500073..3502449)	85.7	-1.89	-3.7	0.000263	0.01	1
	WBGene00012324	rhy-1	II	9161379..9163604	13.01	-1.89	-3.7	8.85e-08	1.09e-05	0.00413
	WBGene00020672	T22B7.3	X	5647381..5650200	14.18	-1.87	-3.67	8.28e-05	0.0054	1
	WBGene00018174	F38B6.4	X	6674869..6679851	13.81	-1.86	-3.63	4.31e-10	7.35e-08	2.01e-05
	WBGene00000672	col-97	III	complement(12992402..12993704)	87.8	-1.83	-3.55	0.000453	0.02	1
	WBGene00020516	T15B7.1	V	6842774..6846668	58.28	-1.82	-3.52	1.51e-14	4.08e-12	7.06e-10
	WBGene00003474	mtl-2	V	complement(14018272..14018643)	147.95	-1.82	-3.53	8.08e-09	1.16e-06	0.000377
	WBGene00206373	C27A2.12	II	complement(5056228..5058113)	3.64	-1.81	-3.51	0.000757	0.04	1
	WBGene00001703	grd-14	X	8499664..8501037	38.44	-1.81	-3.5	2.72e-05	0.00199	1
	WBGene00015577	ugt-64	V	complement(3503130..3506352)	30.68	-1.81	-3.52	2.71e-11	5.23e-09	1.27e-06
	WBGene00019322	ahcy-1	I	6836390..6838142	781.81	-1.8	-3.48	4.77e-15	1.34e-12	2.23e-10
	WBGene00010904	ugt-62	III	complement(4537277..4540637)	49.31	-1.8	-3.48	5.37e-13	1.25e-10	2.51e-08
	WBGene00003981	pes-8	X	9251818..9255717	12.06	-1.77	-3.42	0.000255	0.01	1
	WBGene00017565	ddo-2	V	complement(7433401..7435032)	50.99	-1.77	-3.41	9.6e-07	9.97e-05	0.04
	WBGene00004216	ptr-1	V	complement(9178044..9181719)	8.21	-1.77	-3.4	0.000883	0.04	1
	WBGene00017756	F23F12.12	III	6508132..6509502	49.44	-1.76	-3.39	1.91e-09	3e-07	8.92e-05
	WBGene00009515	clec-170	IV	1266866..1274371	5.49	-1.76	-3.38	6.3e-05	0.0042	1
	WBGene00003727	nhr-137	X	complement(6661793..6669005)	6.91	-1.74	-3.34	7.17e-06	0.000616	0.34
	WBGene00008567	F08A8.4	I	12951025..12954015	17.71	-1.73	-3.32	3.37e-06	0.000312	0.16
	WBGene00006351	sur-5	X	complement(7301357..7305570)	48.43	-1.73	-3.32	2.63e-12	5.61e-10	1.23e-07
	WBGene00021627	Y47D7A.15	V	complement(4431686..4433187)	85.63	-1.73	-3.32	0.000173	0.01	1
	WBGene00017336	ugt-41	V	complement(7161068..7163595)	19.69	-1.73	-3.31	2.32e-08	3.16e-06	0.00108
	WBGene00001430	fkb-5	I	complement(3898046..3899906)	26.86	-1.72	-3.3	0.000349	0.02	1
	WBGene00006404	tag-10	II	13632655..13636982	27.85	-1.72	-3.3	6.18e-08	7.85e-06	0.00289
	WBGene00005002	spp-17	I	1016405..1017180	179.31	-1.71	-3.27	2.99e-10	5.16e-08	1.4e-05
	WBGene00010723	cpg-7	II	complement(14108127..14109221)	82.18	-1.71	-3.27	0.000171	0.01	1
	WBGene00018811	pmt-2	V	4628580..4635266	350.51	-1.71	-3.28	4.72e-11	8.98e-09	2.21e-06
	WBGene00001240	elo-2	IV	complement(17466060..17467408)	131.36	-1.69	-3.23	1.01e-09	1.65e-07	4.74e-05
	WBGene00020413	T10E9.3	I	6534072..6539191	26.15	-1.68	-3.2	0.000179	0.01	1
	WBGene00008565	acox-2	I	12942280..12946585	19.62	-1.68	-3.21	1.59e-05	0.00125	0.74
	WBGene00004025	phy-2	IV	complement(12211095..12215987)	41.93	-1.66	-3.17	6.75e-06	0.000585	0.32
	WBGene00016957	atic-1	IV	7882028..7900246	26.75	-1.65	-3.14	1.25e-09	2.03e-07	5.86e-05
	WBGene00018656	F49H12.5	X	2074448..2075944	65.66	-1.65	-3.14	0.000118	0.00728	1
	WBGene00011339	T01G5.1	V	complement(15116842..15119617)	7.92	-1.65	-3.15	4.05e-05	0.00282	1
	WBGene00000971	dhs-7	II	complement(7206990..7208379)	5.61	-1.64	-3.13	9.72e-05	0.00618	1
	WBGene00003552	nas-36	I	7527307..7531699	6.38	-1.61	-3.04	0.000903	0.04	1
	WBGene00000666	col-91	III	complement(8262361..8263664)	46.41	-1.61	-3.05	0.000144	0.00875	1
	WBGene00017841	F26G1.5	II	complement(4770538..4771381)	23.21	-1.59	-3.02	0.000733	0.03	1
	WBGene00003647	nhr-57	V	4131925..4134945	8.26	-1.59	-3.01	0.000238	0.01	1
	WBGene00001077	dpy-18	III	complement(11372881..11377980)	33.01	-1.58	-2.99	9.62e-06	0.000789	0.45
	WBGene00016714	C46F2.1	X	8078063..8080253	5.44	-1.58	-2.99	0.000206	0.01	1
	WBGene00011105	R07E3.4	X	complement(10330596..10331873)	21.45	-1.58	-2.99	0.000152	0.00916	1
	WBGene00018424	F44E7.2	V	5770455..5771767	46.74	-1.58	-2.98	1.73e-08	2.39e-06	0.000807
	WBGene00001428	fkb-3	V	7225369..7226314	49.71	-1.58	-2.99	2.37e-05	0.00177	1
	WBGene00016797	C50A2.3	IV	complement(1145678..1158028)	3.91	-1.57	-2.96	0.000918	0.04	1
	WBGene00008538	sqrd-1	IV	14219900..14224440	8.63	-1.57	-2.97	7.02e-05	0.00464	1
	WBGene00020938	clec-218	V	8307970..8310878	7.44	-1.57	-2.97	0.000313	0.02	1
	WBGene00001805	gur-4	II	14104773..14110651	10.43	-1.55	-2.93	0.00112	0.05	1
	WBGene00022072	cpg-9	IV	complement(3067846..3069847)	141.47	-1.55	-2.92	1.37e-07	1.65e-05	0.00641
	WBGene00007600	C15C6.1	I	12202232..12203717	11	-1.54	-2.92	0.00111	0.05	1
	WBGene00012875	Y45F10B.13	IV	complement(13549591..13561652)	6.15	-1.54	-2.91	0.00051	0.03	1
	WBGene00001633	gly-8	III	11624991..11628238	54.5	-1.53	-2.89	6.33e-05	0.00422	1
	WBGene00016942	C55B7.3	I	6499841..6501413	20.88	-1.51	-2.85	8.83e-06	0.000733	0.41
	WBGene00008451	E01G6.3	X	12241716..12244652	2.73	-1.51	-2.85	0.00113	0.05	1
	WBGene00015660	catp-3	V	8076085..8079914	17.22	-1.5	-2.83	1.36e-06	0.000135	0.06
	WBGene00009048	cth-1	V	16100655..16102744	12.45	-1.5	-2.83	7.27e-05	0.0048	1
	WBGene00011831	T19B10.2	V	11221302..11222834	99.33	-1.49	-2.8	2.16e-05	0.00163	1
	WBGene00011694	T10G3.3	V	complement(13487023..13489626)	18.36	-1.49	-2.81	0.000154	0.00926	1
	WBGene00000707	col-133	IV	complement(14098335..14099352)	176.93	-1.48	-2.8	0.000154	0.00926	1
	WBGene00015116	B0286.3	II	complement(4369625..4372568)	32.95	-1.47	-2.78	8.82e-08	1.09e-05	0.00412
	WBGene00016644	abhd-3.2	X	complement(975526..978445)	13.69	-1.47	-2.78	5.97e-05	0.00401	1
	WBGene00010055	F54D5.12	II	complement(11538903..11540630)	105.82	-1.46	-2.75	8.06e-09	1.16e-06	0.000377
	WBGene00007384	swt-3	IV	complement(10778986..10780711)	21.99	-1.46	-2.75	0.000154	0.00926	1
	WBGene00009628	tatn-1	X	14791008..14792981	23.02	-1.46	-2.75	5.7e-06	0.000505	0.27
	WBGene00015172	B0410.3	X	complement(2890574..2891491)	52.09	-1.45	-2.74	2.32e-05	0.00173	1
	WBGene00000784	cpr-4	V	6614674..6615845	239.38	-1.45	-2.74	1.03e-05	0.000835	0.48
	WBGene00007565	clec-48	V	18158027..18159610	35.64	-1.45	-2.74	1.46e-06	0.000143	0.07
	WBGene00021645	Y47G6A.19	I	complement(3523334..3529956)	30.88	-1.44	-2.71	1.66e-06	0.000163	0.08
	WBGene00015400	cyp-35A2	V	complement(7362316..7364204)	54.61	-1.43	-2.7	0.00082	0.04	1
	WBGene00018682	aagr-4	X	460651..466972	40.1	-1.42	-2.68	0.000247	0.01	1
	WBGene00000136	amt-4	X	4565302..4569393	17.6	-1.42	-2.67	8.5e-06	0.000712	0.4
	WBGene00020311	T07D3.9	II	complement(898044..900930)	17.55	-1.4	-2.65	6.75e-06	0.000585	0.32
	WBGene00004875	smd-1	I	complement(14048085..14051003)	10.81	-1.39	-2.61	3.81e-05	0.00268	1
	WBGene00009218	acs-20	IV	complement(12392123..12398706)	15.8	-1.39	-2.62	0.000605	0.03	1
	WBGene00008375	D1054.8	V	10784273..10785369	16.83	-1.39	-2.62	0.000214	0.01	1
	WBGene00022471	Y119C1B.5	I	complement(4511440..4516083)	21.34	-1.38	-2.61	6.56e-08	8.27e-06	0.00307
	WBGene00020169	mmaa-1	II	complement(7099584..7101163)	129.11	-1.38	-2.61	5.75e-09	8.48e-07	0.000269
	WBGene00006510	mtrr-1	II	9285932..9289136	82.14	-1.38	-2.61	5.74e-09	8.48e-07	0.000268
	WBGene00003485	mua-6	X	complement(16262295..16265686)	37.64	-1.38	-2.6	3.13e-06	0.000291	0.15
	WBGene00000601	col-12	V	complement(10423907..10425092)	272.4	-1.38	-2.6	0.000548	0.03	1
	WBGene00014300	D2023.1	V	11789550..11800539	4.18	-1.37	-2.59	0.00102	0.05	1
	WBGene00045399	Y47G6A.33	I	3564064..3565066	60.91	-1.35	-2.55	2.54e-05	0.00188	1
	WBGene00003214	mel-32	III	complement(6440145..6443000)	339.01	-1.35	-2.54	1.75e-09	2.77e-07	8.18e-05
	WBGene00007808	best-7	IV	complement(11226589..11230249)	10.48	-1.33	-2.51	0.000415	0.02	1
	WBGene00020952	kel-8	V	2671464..2688500	18.97	-1.33	-2.51	2.9e-07	3.28e-05	0.01
	WBGene00001397	fat-5	V	17725002..17726825	30.53	-1.33	-2.52	1.94e-05	0.0015	0.91
	WBGene00014148	ZK909.3	I	14953490..14955611	43.2	-1.3	-2.45	0.000346	0.02	1
	WBGene00015692	ugt-25	I	4731604..4735279	16.24	-1.29	-2.45	0.000274	0.01	1
	WBGene00019097	F59B1.2	V	3633341..3634685	103.33	-1.29	-2.45	6.05e-08	7.71e-06	0.00283
	WBGene00015512	mthf-1	II	complement(7773880..7777827)	134.14	-1.28	-2.42	4.56e-08	6.04e-06	0.00213
	WBGene00011119	R07E5.13	III	4413457..4414756	99.4	-1.28	-2.44	1.15e-06	0.000117	0.05
	WBGene00012130	slc-17.4	IV	complement(17288171..17291733)	8.46	-1.26	-2.39	0.000674	0.03	1
	WBGene00008803	lips-10	II	8439150..8442152	25.33	-1.24	-2.36	0.000221	0.01	1
	WBGene00008446	E01G4.3	II	complement(13460991..13469602)	30.71	-1.24	-2.36	4.82e-05	0.00331	1
	WBGene00010238	F58B4.5	V	10932647..10934245	15.74	-1.24	-2.36	0.000702	0.03	1
	WBGene00022499	set-30	X	4999270..5003516	20.28	-1.23	-2.35	0.00102	0.05	1
	WBGene00002258	lbp-6	I	complement(6728285..6729376)	582.92	-1.22	-2.32	1.79e-06	0.000175	0.08
	WBGene00004228	ptr-14	IV	10615501..10620955	12.45	-1.22	-2.34	9.03e-05	0.00582	1
	WBGene00020962	W02H5.8	V	complement(2647059..2652657)	10.3	-1.22	-2.32	0.000452	0.02	1
	WBGene00009686	ent-7	IV	10017425..10021286	14.67	-1.21	-2.32	0.000176	0.01	1
	WBGene00006584	tni-1	X	complement(11375880..11377470)	42.66	-1.21	-2.32	0.000137	0.00833	1
	WBGene00008936	papl-1	V	complement(12757626..12759760)	45	-1.21	-2.31	1.43e-05	0.00114	0.67
	WBGene00000118	alh-12	III	7454012..7455982	59.87	-1.2	-2.3	6.7e-06	0.000582	0.31
	WBGene00015538	sams-3	IV	5848657..5850849	73.17	-1.19	-2.29	7.61e-06	0.00065	0.36
	WBGene00009980	F53F1.2	V	13406916..13408185	87.11	-1.19	-2.28	5.22e-06	0.000467	0.24
	WBGene00020166	T02G5.7	II	7075614..7077191	129.63	-1.18	-2.27	4.21e-07	4.63e-05	0.02
	WBGene00008694	F11C1.5	X	12991447..12999638	28.63	-1.17	-2.25	1.17e-06	0.000118	0.05
	WBGene00007848	cytb-5.1	X	14001902..14003069	138.95	-1.16	-2.23	3.25e-06	0.000301	0.15
	WBGene00022642	lipl-5	V	385737..388090	130.25	-1.16	-2.24	4.44e-07	4.85e-05	0.02
	WBGene00012531	Y32F6B.1	V	complement(10480946..10484740)	13.59	-1.16	-2.23	0.000476	0.02	1
	WBGene00021160	gba-4	IV	complement(5344591..5350929)	31.71	-1.15	-2.22	0.000125	0.00769	1
	WBGene00007507	C10C5.3	IV	9374765..9376492	41.2	-1.15	-2.22	0.000275	0.01	1
	WBGene00004986	spp-1	III	complement(10355118..10355668)	67	-1.14	-2.2	0.000281	0.02	1
	WBGene00001328	epi-1	IV	10666827..10679441	42.29	-1.14	-2.2	1.24e-06	0.000125	0.06
	WBGene00015043	cyp-34A8	V	complement(3964779..3967871)	11.02	-1.14	-2.2	0.00101	0.05	1
	WBGene00015464	C05C8.7	V	complement(7242907..7247297)	17.98	-1.14	-2.21	0.000297	0.02	1
	WBGene00001694	grd-5	V	8619032..8619869	120.48	-1.12	-2.17	8.8e-06	0.000731	0.41
	WBGene00006588	tnt-3	X	complement(7937567..7945048)	20.01	-1.11	-2.16	0.000202	0.01	1
	WBGene00000835	cuc-1	III	complement(7860466..7861004)	117.17	-1.09	-2.13	2.24e-05	0.00169	1
	WBGene00010780	K11H3.3	III	9851854..9853822	86.75	-1.09	-2.13	4.21e-05	0.00293	1
	WBGene00002891	let-767	III	complement(6338508..6340228)	136.02	-1.08	-2.12	2.42e-06	0.00023	0.11
	WBGene00018407	F44B9.2	III	8022463..8025197	17.26	-1.08	-2.12	0.000332	0.02	1
	WBGene00007455	ugt-22	IV	13639266..13644401	57.09	-1.08	-2.12	0.000499	0.02	1
	WBGene00015141	ugt-46	X	complement(525928..530176)	28.8	-1.08	-2.12	0.000521	0.03	1
	WBGene00000929	dao-3	X	complement(8084208..8086550)	21.64	-1.08	-2.11	0.00111	0.05	1
	WBGene00002497	let-268	II	complement(10033307..10039940)	17.28	-1.06	-2.09	0.00023	0.01	1
	WBGene00017719	ldp-1	V	2127535..2130064	80.41	-1.06	-2.08	0.000162	0.00961	1
	WBGene00002247	lam-1	IV	5173280..5183708	42.41	-1.05	-2.08	1.41e-05	0.00112	0.66
	WBGene00018400	F43H9.4	V	8026691..8028794	28.47	-1.05	-2.07	0.000548	0.03	1
	WBGene00017322	clec-160	III	complement(8272956..8275971)	18.58	-1.04	-2.06	0.000352	0.02	1
	WBGene00008925	F17H10.1	X	13105192..13108543	29.26	-1.04	-2.06	0.000226	0.01	1
	WBGene00011232	pck-2	I	7866132..7872080	432.05	-1.03	-2.05	6.56e-06	0.000571	0.31
	WBGene00002025	hsp-60	III	1619742..1625920	176.06	-1.03	-2.04	1.93e-05	0.0015	0.9
	WBGene00013289	tag-273	IV	complement(14487086..14505166)	19.05	-1.03	-2.04	0.000471	0.02	1
	WBGene00006530	tba-4	II	10918706..10920184	86.62	-1.01	-2.02	0.000352	0.02	1
	WBGene00002262	ldh-1	II	11725325..11726532	69.7	-1.01	-2.02	2.95e-05	0.00214	1
	WBGene00003762	nlp-24	V	11616283..11616887	117.58	-1.01	-2.02	0.000375	0.02	1
	WBGene00011006	ugt-47	V	complement(10096305..10098594)	43.81	-1	-2	0.000165	0.0098	1
	WBGene00003564	ncs-2	I	complement(10033543..10034816)	89.98	1	2	0.000268	0.01	1
	WBGene00010597	K06A4.7	V	complement(9489934..9491492)	472.61	1.01	2.01	3.57e-05	0.00253	1
	WBGene00077764	F59C6.16	I	10514170..10514408	216.97	1.02	2.02	0.000247	0.01	1
	WBGene00012005	T24H10.7	II	9113219..9132213	22.61	1.02	2.02	0.000533	0.03	1
	WBGene00003561	ncr-1	X	complement(4472284..4480116)	10.17	1.02	2.03	6.85e-05	0.00456	1
	WBGene00017640	F20D6.11	V	complement(8196770..8199094)	20.61	1.02	2.03	0.000855	0.04	1
	WBGene00018904	F55G1.9	IV	complement(7476168..7477344)	57.03	1.03	2.05	0.000232	0.01	1
	WBGene00022848	ZK1055.7	V	complement(6602737..6605375)	34.66	1.06	2.08	0.000212	0.01	1
	WBGene00006470	tag-120	V	complement(9706603..9709814)	22.98	1.06	2.08	0.000148	0.00894	1
	WBGene00008564	acox-1	I	12938555..12942219	58.23	1.07	2.1	0.000571	0.03	1
	WBGene00008366	tpra-1	IV	8956489..8965522	21.94	1.07	2.1	0.000943	0.04	1
	WBGene00017969	F32A5.3	II	7232853..7235921	92.58	1.09	2.13	3.77e-05	0.00265	1
	WBGene00010357	H03A11.2	X	complement(15225869..15230621)	83.58	1.09	2.13	9.51e-06	0.000782	0.44
	WBGene00011803	T16G12.1	III	complement(10040181..10049781)	28.91	1.1	2.14	0.000238	0.01	1
	WBGene00015933	C17H12.8	IV	6818606..6820643	178.37	1.1	2.15	2.95e-05	0.00214	1
	WBGene00019645	swt-7	V	complement(5029324..5030811)	84.86	1.1	2.15	9.71e-05	0.00618	1
	WBGene00002263	lea-1	V	10011871..10028159	183.4	1.1	2.15	2.03e-05	0.00157	0.95
	WBGene00010545	cbp-2	III	9923174..9924793	19.01	1.11	2.17	0.000933	0.04	1
	WBGene00019298	K02D7.1	IV	complement(292429..298280)	126.65	1.11	2.16	0.000375	0.02	1
	WBGene00012018	T25C12.3	X	complement(11491095..11499999)	186.33	1.11	2.16	8.7e-07	9.12e-05	0.04
	WBGene00021635	Y47G6A.5	I	3533994..3539156	18.69	1.12	2.17	0.000158	0.0094	1
	WBGene00008019	C38H2.2	III	10381773..10385256	43.97	1.12	2.17	0.000144	0.00875	1
	WBGene00008602	oac-14	X	complement(10139374..10142013)	23.87	1.12	2.17	0.000276	0.01	1
	WBGene00019599	K09H11.1	V	5747819..5752033	31.23	1.12	2.17	9.82e-05	0.00622	1
	WBGene00006220	str-176	IV	complement(8461002..8463816)	22.66	1.13	2.19	0.000269	0.01	1
	WBGene00018984	F56F10.1	X	872517..875951	95.87	1.15	2.23	7.48e-06	0.00064	0.35
	WBGene00000219	asp-6	V	complement(8267546..8268937)	1547.05	1.15	2.22	1.04e-06	0.000108	0.05
	WBGene00021876	Y54G2A.11	IV	complement(2765731..2771790)	42.55	1.16	2.24	0.000191	0.01	1
	WBGene00011182	R09H10.5	IV	complement(10621716..10628841)	90.11	1.16	2.23	5.82e-07	6.25e-05	0.03
	WBGene00017582	F18G5.6	X	complement(9262059..9264331)	36.55	1.16	2.24	0.000332	0.02	1
	WBGene00019022	F58A6.1	II	5142343..5144021	32.27	1.17	2.26	0.000333	0.02	1
	WBGene00001157	ech-8	IV	complement(10236629..10239114)	28.49	1.18	2.27	8.22e-05	0.00537	1
	WBGene00018237	drd-2	X	complement(3235768..3243624)	219.99	1.19	2.28	4.77e-07	5.2e-05	0.02
	WBGene00016542	C39H7.4	IV	complement(5612012..5614608)	46.96	1.2	2.3	9.3e-05	0.00596	1
	WBGene00002056	ifc-2	X	complement(642161..654903)	85.75	1.2	2.3	9.34e-06	0.000773	0.44
	WBGene00002058	ifd-2	X	complement(813852..815929)	23.58	1.2	2.29	0.000102	0.00642	1
	WBGene00003528	nas-9	V	complement(4836028..4840010)	12.65	1.2	2.29	0.000872	0.04	1
	WBGene00019373	K04A8.1	V	6566336..6568747	28.3	1.2	2.3	0.000107	0.00671	1
	WBGene00008944	F19B2.5	V	complement(20162648..20163732)	114.42	1.2	2.3	0.000121	0.00742	1
	WBGene00018419	F44E2.6	III	complement(8844493..8845216)	65.85	1.21	2.32	6.06e-05	0.00406	1
	WBGene00003678	nhr-88	II	2976639..2986981	9.73	1.22	2.33	3.04e-05	0.00219	1
	WBGene00001755	gst-7	II	4882071..4883361	252.35	1.22	2.33	6.41e-06	0.00056	0.3
	WBGene00019170	H06I04.6	III	complement(3061191..3064328)	20.06	1.22	2.33	0.000611	0.03	1
	WBGene00016407	C34D10.2	X	8015044..8026799	9.02	1.22	2.33	0.000486	0.02	1
	WBGene00010041	F54C9.3	II	complement(8566520..8566857)	269.97	1.25	2.38	1.79e-06	0.000175	0.08
	WBGene00020788	nep-22	X	9034554..9038540	59.36	1.25	2.39	2.26e-05	0.00169	1
	WBGene00008940	F18H3.4	X	13529088..13532047	14.28	1.25	2.38	0.000632	0.03	1
	WBGene00009434	F35E12.10	V	complement(13745703..13748787)	58.98	1.25	2.37	4.94e-07	5.37e-05	0.02
	WBGene00019605	ctsa-1	II	6366991..6369210	32.51	1.26	2.4	9.49e-06	0.000782	0.44
	WBGene00010150	F56D5.6	IV	9401989..9412867	36.19	1.26	2.39	6.28e-05	0.0042	1
	WBGene00009796	F46G10.1	X	complement(13310050..13311812)	152.14	1.26	2.4	2.24e-06	0.000214	0.1
	WBGene00022847	ZK1055.6	V	complement(6599190..6602604)	14.08	1.26	2.4	0.000525	0.03	1
	WBGene00004172	pqn-92	III	12307781..12311911	27.35	1.27	2.41	1.69e-05	0.00133	0.79
	WBGene00009165	gpx-1	I	9780349..9781416	76.27	1.28	2.42	0.000117	0.00724	1
	WBGene00012201	W02B12.1	II	11449020..11451445	24.66	1.28	2.43	4.7e-05	0.00324	1
	WBGene00009595	F40F12.7	III	9914261..9915817	45.15	1.28	2.42	1.71e-05	0.00133	0.8
	WBGene00009973	F53C11.3	V	13782402..13784515	78.82	1.28	2.43	3.64e-07	4.05e-05	0.02
	WBGene00005003	spp-18	IV	9593693..9594425	113.84	1.3	2.46	2.91e-06	0.000273	0.14
	WBGene00012013	ugt-54	IV	10761640..10764424	12.48	1.3	2.46	0.000695	0.03	1
	WBGene00021322	Y34B4A.6	X	5253001..5255068	231.47	1.31	2.48	7.19e-08	9.01e-06	0.00336
	WBGene00004096	pqm-1	II	complement(11150335..11152600)	27.31	1.32	2.49	2.92e-05	0.00213	1
	WBGene00015476	C05D9.9	X	complement(1122421..1124234)	26.06	1.33	2.51	0.00062	0.03	1
	WBGene00009023	F21G4.1	X	complement(9889315..9892328)	11.73	1.33	2.51	0.000135	0.00825	1
	WBGene00018184	F38E9.1	X	16471058..16474664	12.89	1.33	2.51	4.82e-05	0.00331	1
	WBGene00013968	ZK287.9	V	9679403..9680243	32.85	1.33	2.51	0.000813	0.04	1
	WBGene00013080	Y51A2D.13	V	complement(18573055..18579784)	60.04	1.33	2.51	4.95e-06	0.000444	0.23
	WBGene00011856	T20D3.2	IV	complement(9328739..9330855)	561.75	1.34	2.53	2.07e-08	2.85e-06	0.00097
	WBGene00016119	C25H3.10	II	complement(5696625..5698958)	24.41	1.35	2.55	0.000208	0.01	1
	WBGene00020869	T28A11.2	V	3280379..3282704	11.57	1.35	2.55	0.000586	0.03	1
	WBGene00003097	lys-8	II	5586165..5587652	391.06	1.36	2.57	3.81e-08	5.09e-06	0.00178
	WBGene00009898	dod-23	II	complement(8398160..8399160)	73.02	1.36	2.56	0.00101	0.05	1
	WBGene00004993	spp-8	IV	8481664..8483710	50.3	1.36	2.57	1.1e-06	0.000113	0.05
	WBGene00023069	rncs-1	X	1011501..1012347	52.76	1.36	2.56	6.17e-06	0.000543	0.29
	WBGene00021533	Y42G9A.3	III	6146266..6148066	33.98	1.37	2.58	1.4e-06	0.000138	0.07
	WBGene00010086	F55B11.4	IV	complement(14429573..14430920)	48.48	1.37	2.58	7.13e-05	0.0047	1
	WBGene00015767	hex-2	V	5654449..5658687	55.74	1.37	2.58	1.44e-05	0.00114	0.67
	WBGene00007932	zip-5	V	13264546..13269863	9.66	1.37	2.59	0.000831	0.04	1
	WBGene00018594	aman-3	I	5324511..5330212	13.67	1.38	2.61	1.13e-06	0.000116	0.05
	WBGene00019744	M02H5.8	V	449963..450441	132.08	1.38	2.6	8.45e-06	0.000709	0.39
	WBGene00003766	nlp-28	V	3987900..3988314	112.56	1.38	2.6	3.01e-05	0.00218	1
	WBGene00016912	clec-86	X	7139901..7140564	32.74	1.39	2.62	0.000462	0.02	1
	WBGene00018823	F54E2.1	V	2810427..2811985	130.61	1.39	2.62	3.86e-07	4.28e-05	0.02
	WBGene00008220	C50B6.7	V	complement(13322367..13324970)	11.93	1.39	2.63	0.000115	0.00712	1
	WBGene00045507	F10A3.17	V	complement(16158671..16159781)	44.26	1.39	2.62	2.73e-06	0.000259	0.13
	WBGene00013947	ZK228.4	V	18462804..18465320	41.44	1.39	2.63	2.12e-05	0.00161	0.99
	WBGene00022797	best-24	III	7901033..7904473	13.17	1.41	2.66	0.000292	0.02	1
	WBGene00019958	R08E3.2	X	4822659..4824680	80.17	1.41	2.65	8.81e-09	1.26e-06	0.000412
	WBGene00004024	php-3	III	complement(12074290..12077556)	8.91	1.42	2.67	0.000465	0.02	1
	WBGene00007365	C06B3.6	V	complement(13908128..13909513)	125.71	1.42	2.68	0.000305	0.02	1
	WBGene00011849	T19H5.4	II	complement(9486266..9488260)	20.46	1.43	2.7	9.27e-06	0.000768	0.43
	WBGene00018210	F39G3.5	V	4722620..4724565	21.53	1.43	2.7	0.000144	0.00876	1
	WBGene00006467	magu-2	V	complement(8792696..8795567)	13.54	1.43	2.69	2.61e-05	0.00193	1
	WBGene00007130	B0272.4	X	9428431..9430323	23.38	1.44	2.72	0.000358	0.02	1
	WBGene00000981	dhs-18	V	complement(11045696..11046895)	54.77	1.44	2.72	7.81e-07	8.24e-05	0.04
	WBGene00017591	F19C7.1	IV	4605786..4608216	160.46	1.45	2.74	6.48e-08	8.21e-06	0.00303
	WBGene00015280	C01B10.6	IV	6640161..6645352	65.27	1.45	2.72	4.08e-08	5.44e-06	0.00191
	WBGene00004809	skr-3	V	16121780..16122641	124.45	1.45	2.73	2.12e-07	2.45e-05	0.00991
	WBGene00019957	R08E3.1	X	4825003..4834881	78.62	1.46	2.75	9.65e-09	1.38e-06	0.000451
	WBGene00005648	srp-7	V	8179131..8183442	205.8	1.46	2.74	3.94e-09	5.98e-07	0.000184
	WBGene00007599	C15A11.7	I	7405030..7408511	37.73	1.47	2.77	2.06e-06	0.0002	0.1
	WBGene00004405	rop-1	V	complement(10252822..10255055)	192.44	1.47	2.77	4.72e-08	6.22e-06	0.00221
	WBGene00017361	F10E9.12	III	8324685..8325609	22.23	1.48	2.79	0.000724	0.03	1
	WBGene00044492	Y54G2A.49	IV	complement(2851693..2853261)	22.42	1.48	2.79	0.000315	0.02	1
	WBGene00016894	C53B7.3	X	6844670..6845976	56.05	1.48	2.8	7.79e-06	0.000663	0.36
	WBGene00007807	C29F3.7	V	15354833..15357572	61.29	1.48	2.78	5.42e-06	0.000484	0.25
	WBGene00010851	M04C3.2	V	complement(19445875..19448901)	10.22	1.48	2.78	0.000158	0.0094	1
	WBGene00020456	fbxa-60	III	complement(944780..946292)	43.63	1.49	2.8	1.3e-07	1.56e-05	0.00607
	WBGene00010605	K06G5.1	X	14214939..14219089	392.56	1.49	2.82	3.03e-10	5.21e-08	1.42e-05
	WBGene00017834	F26F12.3	V	complement(5838972..5845719)	54.2	1.49	2.8	2.76e-07	3.13e-05	0.01
	WBGene00044396	ZK1290.14	II	complement(7554092..7554844)	24.44	1.5	2.83	8.94e-05	0.00578	1
	WBGene00007460	C08F11.13	IV	complement(13607440..13609884)	33.17	1.51	2.84	1.39e-06	0.000137	0.06
	WBGene00017892	F28B4.3	X	complement(3227489..3235408)	134.42	1.51	2.85	1.69e-11	3.3e-09	7.89e-07
	WBGene00021325	Y34B4A.9	X	5255194..5256858	330	1.51	2.84	4.45e-10	7.52e-08	2.08e-05
	WBGene00006649	tth-1	X	complement(8422479..8423731)	55.65	1.51	2.84	8.97e-07	9.38e-05	0.04
	WBGene00012280	W05E10.1	V	complement(11689422..11691691)	10.6	1.51	2.86	0.000275	0.01	1
	WBGene00012144	T28H10.3	V	12513021..12514947	156.91	1.51	2.86	2.1e-05	0.0016	0.98
	WBGene00001852	hil-1	V	14949777..14952792	9.88	1.51	2.84	0.00078	0.04	1
	WBGene00008831	F14H3.12	V	complement(16074113..16075321)	16.54	1.51	2.85	0.000852	0.04	1
	WBGene00009396	clec-65	II	12901294..12903335	141.69	1.52	2.86	5.35e-07	5.78e-05	0.02
	WBGene00008368	D1053.3	X	complement(11729569..11733695)	8.01	1.52	2.86	0.000958	0.04	1
	WBGene00003640	nhr-50	V	complement(15997779..16000653)	4.76	1.52	2.87	0.000478	0.02	1
	WBGene00019579	oac-57	IV	complement(12304462..12307820)	3.07	1.53	2.89	0.000413	0.02	1
	WBGene00010749	K10D11.5	IV	complement(12989685..12991804)	31.78	1.53	2.89	1.69e-08	2.34e-06	0.000789
	WBGene00004987	spp-2	X	complement(7315995..7316773)	125.32	1.53	2.89	1.2e-05	0.000969	0.56
	WBGene00003943	pbo-4	X	10954134..10958388	20.26	1.53	2.89	2.89e-08	3.89e-06	0.00135
	WBGene00015768	C14C11.4	V	5647564..5651043	4.97	1.53	2.89	0.000587	0.03	1
	WBGene00007973	C36B1.6	I	8732246..8733436	9.92	1.54	2.9	0.000581	0.03	1
	WBGene00077770	M04D5.3	I	complement(11339778..11341611)	23.99	1.54	2.9	4.18e-05	0.00291	1
	WBGene00010475	K01F9.2	III	complement(8870099..8877127)	13.19	1.54	2.91	0.000396	0.02	1
	WBGene00008598	spin-3	X	13130263..13134208	4.48	1.54	2.91	0.00026	0.01	1
	WBGene00008886	F16C3.2	I	complement(10150284..10155098)	27.99	1.55	2.92	4.94e-06	0.000444	0.23
	WBGene00003618	nhr-19	II	complement(9598197..9605526)	12.59	1.55	2.93	0.000283	0.02	1
	WBGene00019261	H34I24.2	III	2842044..2845197	98.09	1.55	2.93	2.17e-08	2.97e-06	0.00101
	WBGene00008425	D2045.8	III	10482327..10483927	17.9	1.55	2.92	0.000331	0.02	1
	WBGene00019547	K09C4.1	X	3298882..3301641	5.61	1.55	2.93	0.000227	0.01	1
	WBGene00015823	C16B8.3	X	complement(3968036..3968637)	20.38	1.55	2.93	9.54e-05	0.00609	1
	WBGene00015695	ugt-26	I	4721178..4723960	57.56	1.56	2.94	2.52e-06	0.00024	0.12
	WBGene00020801	T25D10.4	II	complement(6407537..6410281)	13.42	1.56	2.94	0.000156	0.00936	1
	WBGene00006575	tir-1	III	complement(3869590..3901466)	9.42	1.56	2.94	1.33e-06	0.000132	0.06
	WBGene00016984	npr-8	X	7377302..7388400	3.3	1.56	2.95	0.000744	0.04	1
	WBGene00002272	lec-9	X	17600472..17601503	326.55	1.56	2.95	7.43e-08	9.29e-06	0.00347
	WBGene00009393	clec-62	II	complement(12893064..12895098)	83.52	1.57	2.97	5.21e-08	6.82e-06	0.00243
	WBGene00019327	zip-2	III	833858..835814	101.21	1.57	2.97	1.72e-07	2.04e-05	0.00805
	WBGene00012886	Y45F10D.6	IV	complement(13796255..13797904)	11.45	1.57	2.97	0.00113	0.05	1
	WBGene00015713	C12D12.1	X	3499253..3505253	5.21	1.57	2.97	6.88e-05	0.00457	1
	WBGene00019644	cpt-4	V	complement(5023738..5027725)	9.96	1.57	2.97	4.32e-05	0.00299	1
	WBGene00011042	R05H10.1	II	14852430..14853627	7.5	1.58	2.99	0.000755	0.04	1
	WBGene00012970	Y48A6B.9	III	11033172..11036080	18.41	1.58	2.99	1.26e-05	0.00101	0.59
	WBGene00013559	Y75B8A.28	III	12319108..12323868	32.54	1.58	2.99	1.61e-07	1.92e-05	0.00753
	WBGene00016282	C31B8.7	V	complement(2900448..2903310)	5.26	1.58	3	0.000368	0.02	1
	WBGene00020386	cyp-34A4	V	3950027..3952068	7.52	1.58	2.99	0.000178	0.01	1
	WBGene00012532	crp-1	V	10478590..10480965	18.57	1.58	2.99	9.67e-05	0.00616	1
	WBGene00010050	F54D5.4	II	11569818..11571002	429.1	1.59	3.01	1.63e-11	3.2e-09	7.61e-07
	WBGene00020448	fbxa-51	III	962304..963526	8.08	1.59	3.01	0.00039	0.02	1
	WBGene00017302	F09F7.5	III	5547068..5551241	18.41	1.59	3.01	1.45e-07	1.74e-05	0.00677
	WBGene00018350	ifo-1	IV	complement(7320732..7326663)	47.51	1.59	3.01	5.81e-08	7.5e-06	0.00272
	WBGene00001761	gst-13	II	9231497..9232341	131.63	1.6	3.04	6.89e-08	8.66e-06	0.00322
	WBGene00015716	sox-4	X	complement(3505440..3506391)	9.94	1.6	3.04	0.000233	0.01	1
	WBGene00020222	fut-6	II	complement(4653189..4655934)	14.09	1.61	3.06	3.81e-05	0.00268	1
	WBGene00009394	clec-63	II	12895638..12897462	1170.77	1.61	3.06	9.08e-10	1.49e-07	4.24e-05
	WBGene00001577	gem-4	IV	11745640..11748685	14.82	1.61	3.05	2.81e-05	0.00205	1
	WBGene00019780	M60.4	X	complement(8232254..8236316)	82.89	1.61	3.05	6.21e-07	6.63e-05	0.03
	WBGene00012529	Y32F6A.4	V	complement(10428727..10433604)	71.33	1.62	3.08	4.39e-10	7.45e-08	2.05e-05
	WBGene00011578	npr-20	II	complement(8860913..8865173)	4.32	1.63	3.09	0.000573	0.03	1
	WBGene00008495	F01D5.5	II	complement(14001686..14002300)	54.67	1.63	3.1	1.11e-05	0.000895	0.52
	WBGene00000973	dhs-9	III	complement(5364512..5368045)	57.64	1.63	3.1	4.67e-09	6.97e-07	0.000218
	WBGene00002271	lec-8	X	9850209..9851375	100.9	1.63	3.09	8.22e-10	1.36e-07	3.84e-05
	WBGene00007068	cTel55X.1	X	17714968..17718717	19.59	1.63	3.09	4.37e-05	0.00302	1
	WBGene00015947	C18A11.1	X	8069550..8070289	22.29	1.64	3.13	0.000321	0.02	1
	WBGene00012783	Y43C5A.3	IV	10274036..10275411	61.26	1.67	3.19	9.03e-07	9.42e-05	0.04
	WBGene00012810	nceh-1	V	19377444..19381031	2.78	1.67	3.18	0.000832	0.04	1
	WBGene00045400	C54D10.13	V	complement(12431368..12432377)	5.71	1.68	3.2	0.000791	0.04	1
	WBGene00013898	ZC443.3	V	complement(12812291..12814122)	38.77	1.68	3.2	1.32e-05	0.00105	0.61
	WBGene00001391	far-7	II	319793..321107	29.63	1.69	3.23	0.000834	0.04	1
	WBGene00001770	gst-22	V	complement(16231034..16232282)	26.23	1.69	3.22	9.48e-06	0.000782	0.44
	WBGene00002273	lec-10	V	complement(6488199..6489050)	333.54	1.7	3.25	7.91e-13	1.79e-10	3.7e-08
	WBGene00013763	Y113G7B.14	V	20226835..20228829	8.48	1.7	3.26	3.79e-05	0.00267	1
	WBGene00044977	F56C4.4	IV	complement(10629047..10631245)	3.83	1.72	3.3	0.000875	0.04	1
	WBGene00011429	T04C12.7	V	11054127..11055247	6.57	1.72	3.29	0.000575	0.03	1
	WBGene00021556	Y45G5AM.3	V	4164844..4166758	26.92	1.73	3.32	2.8e-06	0.000265	0.13
	WBGene00019213	H20E11.1	IV	6830227..6833440	19.19	1.75	3.35	9.56e-09	1.37e-06	0.000447
	WBGene00021397	Y38C1AA.6	IV	162631..164814	4.92	1.76	3.4	4.04e-05	0.00282	1
	WBGene00010977	R02D5.3	V	14483160..14484347	19.21	1.76	3.39	1.44e-05	0.00114	0.67
	WBGene00012444	Y15E3A.5	X	15343098..15344147	6.85	1.77	3.42	0.000664	0.03	1
	WBGene00022331	fbxa-19	III	1315264..1316665	4.85	1.78	3.43	0.000994	0.04	1
	WBGene00003571	ncx-6	III	complement(9710249..9713928)	7.4	1.78	3.44	2.04e-05	0.00157	0.95
	WBGene00022644	dod-19	V	complement(411779..414760)	400.67	1.78	3.45	6.43e-13	1.48e-10	3e-08
	WBGene00016332	C32F10.4	I	complement(5808421..5810002)	51.37	1.79	3.47	6.33e-09	9.24e-07	0.000296
	WBGene00014251	gstk-1	II	9656749..9657721	62.43	1.8	3.47	4.46e-10	7.52e-08	2.08e-05
	WBGene00016865	ets-9	X	4280980..4284057	10.13	1.8	3.48	8.06e-06	0.000679	0.38
	WBGene00020576	T19D12.1	II	6666898..6673747	7.83	1.81	3.52	8.66e-09	1.25e-06	0.000405
	WBGene00016005	ift-74	II	6679545..6682971	1.88	1.83	3.55	0.000116	0.00721	1
	WBGene00044166	C54C6.7	III	complement(3545579..3546419)	5.62	1.83	3.56	0.000462	0.02	1
	WBGene00020080	math-37	II	complement(2117059..2122181)	3.76	1.84	3.57	0.000532	0.03	1
	WBGene00016769	C49C8.5	IV	complement(8648665..8653677)	139.81	1.84	3.58	1.32e-10	2.41e-08	6.18e-06
	WBGene00016883	C52E2.4	II	1843189..1846234	3.87	1.85	3.62	3.05e-05	0.00219	1
	WBGene00021879	clec-83	IV	complement(2839033..2841434)	30.75	1.85	3.61	8.6e-08	1.07e-05	0.00402
	WBGene00000480	cgp-1	V	complement(118043..122966)	82.7	1.85	3.61	2.89e-10	5.01e-08	1.35e-05
	WBGene00007550	C13C4.6	V	12121669..12125096	4.9	1.85	3.61	1.71e-05	0.00133	0.8
	WBGene00007694	C23H4.6	X	12235621..12240799	5.98	1.86	3.62	1.46e-06	0.000143	0.07
	WBGene00001783	gst-35	II	complement(15183809..15185385)	4.17	1.87	3.67	0.000429	0.02	1
	WBGene00044280	W02A2.9	IV	13347687..13348575	10.57	1.87	3.65	0.000589	0.03	1
	WBGene00010063	dhrs-4	V	12922606..12924155	43.18	1.88	3.67	2.83e-09	4.39e-07	0.000132
	WBGene00003957	pcp-2	IV	complement(9160640..9165127)	72.9	1.89	3.7	1.25e-11	2.53e-09	5.86e-07
	WBGene00017434	F13H8.1	II	6283386..6284727	7.54	1.9	3.74	3.5e-05	0.00248	1
	WBGene00007228	acs-7	II	9292017..9294041	50.31	1.9	3.74	2.55e-12	5.47e-10	1.19e-07
	WBGene00002253	lbp-1	X	3259102..3259855	231.45	1.9	3.73	9.44e-15	2.59e-12	4.41e-10
	WBGene00003702	nhr-112	V	complement(16722061..16723844)	8.68	1.9	3.74	1.02e-05	0.000833	0.48
	WBGene00010935	M163.1	X	complement(14502498..14503913)	14.14	1.91	3.75	2.49e-05	0.00185	1
	WBGene00008726	F13A7.11	V	complement(16394031..16395077)	16.5	1.91	3.77	6.29e-06	0.000553	0.29
	WBGene00016866	coel-1	X	4265882..4270486	9.67	1.92	3.78	1.26e-05	0.00101	0.59
	WBGene00008519	cyp-13B1	X	complement(13406675..13409644)	7.47	1.92	3.79	7.97e-06	0.000674	0.37
	WBGene00017964	F31F7.1	V	6276440..6278154	224.98	1.92	3.79	9.03e-11	1.68e-08	4.22e-06
	WBGene00010328	F59C6.11	I	10532667..10534485	10.32	1.93	3.82	1.74e-05	0.00135	0.81
	WBGene00005141	srd-64	III	complement(1692081..1695106)	2.02	1.93	3.81	0.000452	0.02	1
	WBGene00021862	fbxa-48	III	complement(2266980..2272175)	1.4	1.93	3.81	0.000528	0.03	1
	WBGene00006611	tre-5	II	complement(53013..55304)	9.98	1.94	3.82	1.14e-05	0.000922	0.53
	WBGene00003653	nhr-63	V	16002595..16004728	5.11	1.95	3.87	5.5e-05	0.00373	1
	WBGene00022330	fbxa-80	III	complement(1313358..1315218)	5.85	1.96	3.9	3.75e-05	0.00265	1
	WBGene00008629	cpt-5	V	13873172..13875878	22.65	1.96	3.89	5.58e-08	7.26e-06	0.00261
	WBGene00001591	glc-1	V	16219609..16221916	30.7	1.97	3.92	4.59e-09	6.88e-07	0.000215
	WBGene00010769	asah-1	I	12505098..12508064	58.98	1.98	3.96	1.66e-13	4.1e-11	7.74e-09
	WBGene00021865	fbxa-66	III	complement(2309924..2314073)	3.07	1.98	3.93	0.000776	0.04	1
	WBGene00044402	Y82E9BL.18	III	1328644..1331066	2.93	1.99	3.96	0.000173	0.01	1
	WBGene00021895	clec-84	IV	2842474..2845595	52.29	1.99	3.98	1.3e-09	2.11e-07	6.09e-05
	WBGene00011926	sptf-2	II	8625728..8627620	6.44	2	4	8.58e-05	0.00559	1
	WBGene00010750	K10D11.6	IV	complement(12986751..12989433)	10.18	2	3.99	5.94e-07	6.36e-05	0.03
	WBGene00009895	scl-2	IV	13057678..13059092	37.61	2	4.01	4.47e-06	0.000407	0.21
	WBGene00013119	Y51H4A.25	IV	16736264..16743088	14.89	2.01	4.03	5.15e-10	8.6e-08	2.41e-05
	WBGene00044697	poml-4	II	1540928..1542718	4.46	2.04	4.12	2.67e-05	0.00196	1
	WBGene00018730	F53A9.7	X	complement(8716534..8716999)	36.62	2.04	4.1	1.04e-05	0.000843	0.48
	WBGene00007835	oac-7	V	16309805..16314752	1.53	2.04	4.12	8.64e-05	0.00562	1
	WBGene00194815	Y43F8B.23	V	complement(19465854..19467657)	4.26	2.04	4.11	0.000814	0.04	1
	WBGene00022083	Y69A2AR.12	IV	2568614..2572281	3.34	2.05	4.13	2.19e-05	0.00165	1
	WBGene00000841	cul-6	IV	complement(12586486..12590428)	10.88	2.05	4.14	2.28e-08	3.11e-06	0.00106
	WBGene00011737	sqst-1	IV	12034252..12037051	58.29	2.06	4.17	2.42e-10	4.27e-08	1.13e-05
	WBGene00010998	R03G8.3	X	13091131..13094424	11.61	2.06	4.17	6.01e-09	8.83e-07	0.000281
	WBGene00020740	T23F4.2	II	1163575..1165486	7.23	2.07	4.19	4.53e-06	0.000411	0.21
	WBGene00010659	K08D8.5	IV	complement(12910645..12912136)	44.84	2.07	4.21	8.2e-13	1.84e-10	3.83e-08
	WBGene00045458	F17B5.8	I	13191116..13191921	5.34	2.08	4.22	0.000233	0.01	1
	WBGene00002269	lec-6	III	complement(599509..600609)	467.68	2.08	4.24	0	0	0
	WBGene00008486	ugt-44	IV	10469763..10471890	108.4	2.08	4.23	4.41e-12	9.04e-10	2.06e-07
	WBGene00011850	T20B3.1	V	16815567..16820715	19.26	2.08	4.21	2.18e-11	4.23e-09	1.02e-06
	WBGene00013654	Y105C5B.15	IV	15951909..15954841	75.45	2.09	4.26	1.08e-13	2.76e-11	5.07e-09
	WBGene00015167	B0403.3	X	complement(7061849..7063330)	5.06	2.09	4.25	3.13e-05	0.00225	1
	WBGene00022142	Y71G12B.2	I	1816150..1818509	8.25	2.1	4.27	5.71e-06	0.000506	0.27
	WBGene00011957	T23F11.6	III	complement(4646507..4647896)	6.6	2.1	4.29	9.02e-05	0.00582	1
	WBGene00006533	tba-7	III	complement(11368415..11371775)	17.03	2.1	4.28	1.65e-08	2.29e-06	0.000771
	WBGene00206380	C42D4.18	IV	7166849..7167668	12.41	2.1	4.29	5.82e-06	0.000514	0.27
	WBGene00008229	C50F4.1	V	9526733..9529250	136.36	2.11	4.31	2.61e-14	6.85e-12	1.22e-09
	WBGene00023483	Y75B8A.39	III	12313287..12314403	1.73	2.12	4.34	0.00109	0.05	1
	WBGene00001768	gst-20	II	complement(13608185..13609780)	56.36	2.15	4.43	4.37e-12	9.03e-10	2.04e-07
	WBGene00021503	ctsa-2	III	6612523..6615134	91.17	2.15	4.44	1.89e-15	5.55e-13	8.82e-11
	WBGene00045416	Y37H2A.14	V	18143738..18144721	48.21	2.15	4.43	4.7e-08	6.21e-06	0.0022
	WBGene00016425	C34H4.2	IV	1553790..1555567	35.16	2.16	4.46	3.11e-15	8.97e-13	1.45e-10
	WBGene00077525	C41G7.8	I	complement(9530816..9532831)	21.55	2.17	4.51	2.98e-06	0.00028	0.14
	WBGene00001753	gst-5	II	10950350..10951606	82.37	2.17	4.49	2.04e-12	4.45e-10	9.52e-08
	WBGene00044488	Y54G2A.45	IV	2805857..2809030	81.72	2.17	4.49	1.24e-13	3.13e-11	5.79e-09
	WBGene00012819	Y43F8B.9	V	19479203..19480465	8.58	2.17	4.51	1.93e-05	0.0015	0.9
	WBGene00008255	C51E3.10	V	complement(10160437..10161115)	31.48	2.18	4.55	1.34e-08	1.89e-06	0.000627
	WBGene00010752	K10G4.3	V	complement(17264066..17265345)	2.21	2.18	4.53	0.000103	0.00649	1
	WBGene00003480	klf-3	II	6618218..6622171	2.66	2.19	4.57	3.58e-05	0.00253	1
	WBGene00013842	fbxa-34	III	complement(1282401..1284144)	4.83	2.19	4.56	5.53e-05	0.00374	1
	WBGene00001817	haf-7	V	14773357..14777331	22.42	2.19	4.57	6.99e-15	1.95e-12	3.27e-10
	WBGene00015362	fbxa-105	V	complement(7390527..7392087)	11.56	2.2	4.58	1.74e-07	2.05e-05	0.00813
	WBGene00011894	ttr-23	V	complement(10589092..10589958)	13.82	2.2	4.61	1.25e-06	0.000126	0.06
	WBGene00012462	Y17G7B.8	II	complement(12025886..12027746)	33.79	2.21	4.63	1.61e-11	3.17e-09	7.52e-07
	WBGene00017226	fbxa-53	X	complement(1716433..1718568)	3.18	2.21	4.62	7.69e-05	0.00506	1
	WBGene00021011	W03G1.5	IV	complement(504982..506600)	1.29	2.23	4.7	0.000108	0.00672	1
	WBGene00007716	fbxa-82	V	complement(15051009..15052526)	6.78	2.23	4.69	6.85e-06	0.00059	0.32
	WBGene00011492	T05F1.7	I	complement(9638886..9641736)	0.59	2.24	4.72	0.000921	0.04	1
	WBGene00021703	cpt-3	III	2082819..2088272	2.1	2.24	4.74	4.56e-06	0.000412	0.21
	WBGene00010062	lipl-1	V	12920007..12922116	5.14	2.24	4.72	4.19e-06	0.000383	0.2
	WBGene00000191	arl-7	X	complement(14980954..14981675)	7.34	2.25	4.77	2.1e-05	0.0016	0.98
	WBGene00003689	nhr-99	V	474809..477150	6.13	2.25	4.77	3.45e-07	3.86e-05	0.02
	WBGene00009490	fbxa-99	V	complement(15981691..15982854)	2.76	2.25	4.75	0.000107	0.00671	1
	WBGene00206354	F27E5.9	II	10134938..10135829	13.84	2.26	4.79	2.13e-07	2.46e-05	0.00996
	WBGene00016379	C33H5.13	IV	complement(7791653..7792225)	50.41	2.26	4.78	1.52e-11	3.02e-09	7.09e-07
	WBGene00008599	F09A5.2	X	13135107..13139771	4.95	2.26	4.8	1.49e-07	1.78e-05	0.00698
	WBGene00021178	Y9C9A.8	IV	4930365..4932217	8.02	2.27	4.83	2.16e-06	0.000208	0.1
	WBGene00008490	F01D4.8	IV	complement(10450808..10453098)	2.71	2.28	4.84	0.000182	0.01	1
	WBGene00020699	T22F3.10	V	complement(3606818..3610927)	0.53	2.28	4.87	0.00069	0.03	1
	WBGene00020455	fbxa-59	III	complement(940879..943458)	28.78	2.29	4.89	3.57e-09	5.43e-07	0.000167
	WBGene00010660	K08D8.6	IV	complement(12887060..12890508)	141.46	2.29	4.88	0	0	0
	WBGene00018731	F53A9.8	X	complement(8718558..8718974)	256.36	2.29	4.88	1.62e-13	4.02e-11	7.57e-09
	WBGene00021872	clec-85	IV	2854346..2855456	157.1	2.31	4.96	0	0	0
	WBGene00014138	clec-186	IV	12866116..12869083	86.01	2.31	4.97	0	0	0
	WBGene00003090	lys-1	V	10277827..10279127	1107.62	2.31	4.97	0	0	0
	WBGene00009908	F49H6.5	V	17023473..17025529	1.2	2.31	4.96	0.000754	0.04	1
	WBGene00044469	clec-173	IV	complement(3266203..3267675)	31.36	2.32	4.99	3.67e-10	6.29e-08	1.72e-05
	WBGene00016004	C18H9.6	II	complement(6700658..6701625)	86.54	2.33	5.01	2.11e-15	6.16e-13	9.86e-11
	WBGene00008301	dct-3	V	complement(12441665..12443835)	3.36	2.34	5.07	6.03e-05	0.00405	1
	WBGene00001754	gst-6	II	4879885..4881110	70.62	2.35	5.1	4.09e-12	8.5e-10	1.91e-07
	WBGene00021262	fbxa-74	III	complement(1697221..1698983)	29.57	2.35	5.09	7.51e-13	1.7e-10	3.51e-08
	WBGene00007404	best-5	III	complement(9686933..9690253)	6.02	2.35	5.11	2.65e-07	3.01e-05	0.01
	WBGene00000302	cav-2	V	13557160..13559922	2.69	2.35	5.11	3.47e-05	0.00247	1
	WBGene00019273	H43E16.1	II	6674268..6679363	10.83	2.36	5.14	7.28e-13	1.67e-10	3.4e-08
	WBGene00019818	R02C2.7	V	complement(241326..242616)	18.02	2.36	5.14	1.76e-06	0.000172	0.08
	WBGene00044759	T06E6.15	V	complement(15398939..15399791)	2.47	2.36	5.12	9.19e-05	0.00591	1
	WBGene00015081	B0244.6	III	5738008..5741554	4.49	2.37	5.17	1.11e-07	1.35e-05	0.0052
	WBGene00006680	twk-28	X	complement(4274721..4279212)	6.25	2.39	5.24	2.05e-07	2.39e-05	0.00959
	WBGene00018724	F53A9.1	X	8711528..8711959	109.5	2.39	5.25	2.93e-13	7.08e-11	1.37e-08
	WBGene00010822	M01G12.9	I	complement(12109061..12112513)	23.63	2.4	5.28	3.32e-12	6.96e-10	1.55e-07
	WBGene00013146	Y53C12B.7	II	complement(9750413..9752324)	15.99	2.4	5.28	5.86e-08	7.53e-06	0.00274
	WBGene00008492	F01D5.1	II	complement(13996954..13997596)	63.76	2.4	5.28	3.94e-11	7.51e-09	1.84e-06
	WBGene00007322	C05B5.5	III	10001375..10003856	3.85	2.4	5.26	1.18e-06	0.000119	0.06
	WBGene00005616	srj-29	V	16075659..16077387	0.87	2.4	5.29	0.000574	0.03	1
	WBGene00018451	F45D11.4	II	1007792..1009036	1.81	2.41	5.31	2.04e-05	0.00157	0.96
	WBGene00022096	Y69A2AR.25	IV	complement(2565794..2568367)	7.06	2.41	5.3	1.07e-07	1.31e-05	0.005
	WBGene00007361	oac-3	V	13899513..13902653	0.82	2.41	5.3	5.48e-05	0.00372	1
	WBGene00044660	fbxa-87	V	complement(16128131..16129089)	2.74	2.41	5.3	0.000161	0.00959	1
	WBGene00011190	swt-6	V	13954277..13956378	20	2.42	5.34	8.09e-11	1.52e-08	3.78e-06
	WBGene00018194	F39E9.1	II	3318302..3320358	6.74	2.43	5.39	1.55e-08	2.17e-06	0.000726
	WBGene00015216	valv-1	IV	complement(7444634..7445365)	59.16	2.44	5.43	7.71e-10	1.28e-07	3.61e-05
	WBGene00021167	cyp-32B1	V	complement(2198055..2201415)	6.6	2.44	5.43	6.27e-07	6.64e-05	0.03
	WBGene00009971	F53C11.1	V	13775751..13777771	49.31	2.44	5.44	0	0	0
	WBGene00015859	C16D9.4	V	complement(8240931..8242900)	25.95	2.45	5.48	1.01e-11	2.06e-09	4.73e-07
	WBGene00013840	fbxa-151	III	complement(1265673..1266855)	2.82	2.46	5.49	3.31e-05	0.00237	1
	WBGene00014136	ZK896.5	IV	complement(12876984..12879667)	27.19	2.46	5.5	4.44e-15	1.25e-12	2.08e-10
	WBGene00002103	ins-20	II	6010844..6011321	3.08	2.47	5.55	0.000399	0.02	1
	WBGene00012947	Y47H9C.1	I	complement(11830985..11833166)	11.31	2.48	5.58	2.43e-07	2.78e-05	0.01
	WBGene00008577	F08G2.5	II	complement(13832853..13833631)	39.98	2.48	5.57	3.14e-09	4.82e-07	0.000147
	WBGene00000298	cat-4	V	10564878..10566464	206.09	2.48	5.59	1.67e-15	4.93e-13	7.78e-11
	WBGene00022329	fbxa-79	III	complement(1305755..1308294)	14.23	2.49	5.62	1.3e-08	1.83e-06	0.000605
	WBGene00044753	F49H12.7	X	2065038..2066567	2.64	2.49	5.61	8.72e-05	0.00567	1
	WBGene00009430	F35E12.6	V	complement(13734118..13736247)	177.52	2.49	5.6	0	0	0
	WBGene00018647	F49F1.7	IV	complement(4123525..4125757)	12.79	2.5	5.66	3.02e-08	4.06e-06	0.00141
	WBGene00011596	T07G12.5	IV	complement(10541430..10545091)	1.27	2.5	5.66	0.000223	0.01	1
	WBGene00000522	clc-1	X	11047415..11049232	128.95	2.5	5.66	0	0	0
	WBGene00007288	C04A11.5	X	13664589..13665352	5.26	2.5	5.64	9.8e-05	0.00621	1
	WBGene00014254	cyp-13A10	II	complement(9660839..9662946)	4.01	2.51	5.71	3.4e-07	3.82e-05	0.02
	WBGene00000795	crn-2	V	5594615..5595748	66.6	2.51	5.7	1.47e-14	3.98e-12	6.85e-10
	WBGene00005931	fbxa-199	V	complement(15397385..15398828)	1.28	2.51	5.7	0.000253	0.01	1
	WBGene00021118	clec-125	II	3516008..3518898	1.46	2.52	5.73	8.59e-06	0.000718	0.4
	WBGene00012910	Y46G5A.20	II	12811037..12811931	12.44	2.52	5.74	3.35e-07	3.78e-05	0.02
	WBGene00008494	F01D5.3	II	complement(13999158..14000065)	32.33	2.52	5.74	1.48e-08	2.08e-06	0.000693
	WBGene00015878	C17B7.4	V	3339348..3340092	1.97	2.52	5.73	0.000207	0.01	1
	WBGene00021709	ugt-29	V	complement(696523..699614)	40.37	2.54	5.83	2.44e-15	7.09e-13	1.14e-10
	WBGene00009773	lipl-2	V	9791571..9793391	8.76	2.54	5.82	1.7e-09	2.72e-07	7.96e-05
	WBGene00009433	F35E12.9	V	complement(13741321..13745127)	25.81	2.54	5.8	1.11e-16	3.51e-14	5.19e-12
	WBGene00018461	F45D11.16	II	complement(1016262..1018100)	1.42	2.55	5.87	0.000858	0.04	1
	WBGene00007414	C07E3.3	II	complement(10353633..10357518)	10.42	2.55	5.85	2.79e-11	5.36e-09	1.3e-06
	WBGene00008199	C49C3.9	IV	complement(17339656..17342314)	101.8	2.55	5.84	0	0	0
	WBGene00018729	F53A9.6	X	complement(8713463..8713952)	127.39	2.56	5.92	2e-13	4.93e-11	9.36e-09
	WBGene00044073	tag-244	IV	1550929..1553046	14.49	2.57	5.95	9.81e-11	1.81e-08	4.58e-06
	WBGene00016061	hpo-15	V	complement(5509933..5513830)	91.62	2.57	5.92	0	0	0
	WBGene00007919	C34C6.7	II	8707155..8708854	16.57	2.58	5.97	1.08e-10	1.98e-08	5.04e-06
	WBGene00014978	ZC47.8	III	complement(1277960..1278991)	2.6	2.58	6	7.83e-05	0.00513	1
	WBGene00018939	fbxa-190	X	1372012..1374630	5.56	2.58	5.97	1.12e-08	1.59e-06	0.000524
	WBGene00021253	Y22D7AL.15	III	complement(1658248..1659863)	121.41	2.61	6.1	0	0	0
	WBGene00022736	ZK418.7	III	complement(7078935..7080789)	17.81	2.61	6.1	1.45e-10	2.6e-08	6.76e-06
	WBGene00015220	B0507.3	V	8768909..8770876	5.91	2.61	6.11	5.71e-08	7.42e-06	0.00267
	WBGene00008900	F16H6.10	V	complement(18222798..18224447)	36.11	2.61	6.11	4.27e-13	1e-10	1.99e-08
	WBGene00235271	C49C8.8	IV	8652135..8652868	1.58	2.62	6.15	0.000382	0.02	1
	WBGene00002094	ins-11	II	5556761..5557088	5.12	2.63	6.17	0.000616	0.03	1
	WBGene00022375	Y94H6A.2	IV	2730252..2732404	3.68	2.63	6.19	6.5e-08	8.22e-06	0.00304
	WBGene00000562	cng-1	V	complement(15025740..15031473)	4.43	2.63	6.19	1.5e-09	2.41e-07	6.99e-05
	WBGene00013845	fbxa-37	III	1285016..1287140	13.36	2.66	6.33	1.6e-09	2.57e-07	7.49e-05
	WBGene00021222	irld-53	V	complement(2348215..2350325)	1.82	2.66	6.33	6.38e-06	0.000558	0.3
	WBGene00019564	K09D9.1	V	4025091..4026212	25.16	2.66	6.32	9.5e-12	1.94e-09	4.44e-07
	WBGene00008234	C50F4.9	V	complement(9523169..9524201)	12.17	2.66	6.33	5.79e-08	7.5e-06	0.00271
	WBGene00016218	C29F9.3	III	124778..126419	32.1	2.67	6.35	1.61e-12	3.57e-10	7.54e-08
	WBGene00045415	Y43F8B.15	V	complement(19460818..19462102)	2.62	2.67	6.38	3.16e-05	0.00227	1
	WBGene00018450	F45D11.3	II	1013620..1014864	1.86	2.69	6.47	8.25e-06	0.000694	0.39
	WBGene00013841	fbxa-33	III	1279627..1281725	9.61	2.7	6.49	5.41e-08	7.06e-06	0.00253
	WBGene00021582	clec-71	IV	3937464..3939924	4.45	2.72	6.6	6.04e-08	7.71e-06	0.00282
	WBGene00044120	C36B1.13	I	complement(8730905..8732125)	1.44	2.73	6.63	9.91e-05	0.00626	1
	WBGene00022256	Y73B6BL.37	IV	6487347..6489090	0.51	2.73	6.65	0.000382	0.02	1
	WBGene00010791	sodh-2	V	complement(11889719..11891194)	1.22	2.73	6.64	9.87e-05	0.00624	1
	WBGene00019215	H20E11.3	IV	6824894..6826761	27.84	2.74	6.69	5.01e-14	1.29e-11	2.34e-09
	WBGene00001788	gst-40	IV	760610..762342	8.8	2.75	6.74	6.14e-06	0.000541	0.29
	WBGene00007833	oac-6	V	16302748..16306156	17.21	2.76	6.76	0	0	0
	WBGene00021590	Y46D2A.2	II	complement(3321060..3323181)	25.87	2.77	6.84	2.07e-13	5.06e-11	9.67e-09
	WBGene00013837	fbxa-30	III	complement(1274514..1275588)	2.83	2.77	6.83	8.03e-06	0.000678	0.38
	WBGene00022040	Y65B4BR.1	I	562736..565181	3.87	2.78	6.85	3.06e-08	4.09e-06	0.00143
	WBGene00018997	F57B9.3	III	6939888..6941736	3.23	2.78	6.85	7.43e-06	0.000637	0.35
	WBGene00002274	lec-11	IV	complement(6588190..6590205)	47.36	2.78	6.87	0	0	0
	WBGene00018725	kreg-1	X	8709705..8710157	13.36	2.79	6.9	7.54e-09	1.09e-06	0.000352
	WBGene00008475	oac-13	I	12421239..12424411	0.55	2.8	6.96	4.35e-05	0.00301	1
	WBGene00009957	F53B2.8	IV	complement(12526247..12527339)	232.78	2.8	6.99	1.11e-16	3.51e-14	5.19e-12
	WBGene00010658	K08D8.4	IV	complement(12907469..12909998)	38.86	2.81	7.02	0	0	0
	WBGene00022326	fbxa-14	III	complement(1322132..1324633)	15.81	2.82	7.05	2.11e-11	4.12e-09	9.88e-07
	WBGene00019404	K05B2.4	X	complement(4919020..4920988)	6.79	2.82	7.07	5.86e-08	7.53e-06	0.00274
	WBGene00018460	F45D11.15	II	complement(1010444..1012282)	1.68	2.84	7.18	0.000251	0.01	1
	WBGene00007440	C08E8.4	V	18371846..18373531	28.86	2.84	7.14	2.18e-09	3.41e-07	0.000102
	WBGene00012945	Y47H9A.1	I	11623115..11626562	0.65	2.85	7.19	0.000496	0.02	1
	WBGene00018966	F56D2.5	III	complement(5578423..5581220)	17.2	2.85	7.2	3.3e-13	7.94e-11	1.54e-08
	WBGene00021236	pud-1.2	V	complement(2322038..2322566)	513.99	2.85	7.21	0	0	0
	WBGene00014732	F09F3.8	V	13869888..13872529	1.28	2.85	7.19	7.82e-06	0.000663	0.37
	WBGene00016219	C29F9.4	III	120492..124686	63.33	2.86	7.24	0	0	0
	WBGene00015178	B0416.2	X	9299171..9300131	1.96	2.86	7.26	4.22e-05	0.00293	1
	WBGene00017500	pud-2.2	V	2323014..2323524	272.93	2.86	7.25	2.22e-16	6.87e-14	1.04e-11
	WBGene00219770	linc-40	III	1325891..1327724	3.17	2.87	7.29	1.91e-07	2.23e-05	0.00892
	WBGene00044468	Y69A2AL.2	IV	2482257..2484112	101.85	2.87	7.32	0	0	0
	WBGene00010684	K08F9.1	V	complement(15137273..15139888)	2.7	2.91	7.51	1.24e-07	1.49e-05	0.00578
	WBGene00020774	T24E12.5	II	3753921..3757356	3.13	2.92	7.56	3.9e-07	4.31e-05	0.02
	WBGene00015152	B0348.2	V	45463..46923	3.45	2.92	7.56	0.000218	0.01	1
	WBGene00017490	pud-2.1	V	complement(2329444..2329954)	271.83	2.92	7.57	0	0	0
	WBGene00015759	C14C6.5	V	536628..537418	295.17	2.94	7.65	0	0	0
	WBGene00009426	F35E12.2	V	complement(13722233..13724881)	0.97	2.94	7.65	0.000265	0.01	1
	WBGene00000412	cdr-1	V	15921361..15922820	8.24	2.95	7.71	1.79e-07	2.1e-05	0.00839
	WBGene00018970	clec-68	IV	3926417..3929024	0.33	2.96	7.76	0.000812	0.04	1
	WBGene00010747	K10D11.3	IV	complement(12982120..12986088)	3.35	2.96	7.78	4.84e-10	8.14e-08	2.26e-05
	WBGene00011445	T04F8.7	X	complement(11677509..11680930)	22.67	2.99	7.94	1.87e-14	4.95e-12	8.72e-10
	WBGene00018910	F56A4.2	V	2459637..2460893	378.85	2.99	7.95	0	0	0
	WBGene00000373	cyp-14A5	V	complement(5421012..5423305)	33.63	2.99	7.96	9.99e-16	2.99e-13	4.67e-11
	WBGene00018449	F45D11.2	II	1019438..1020682	1.92	3.01	8.03	6.55e-07	6.92e-05	0.03
	WBGene00017093	E02C12.8	V	complement(9371640..9373590)	14.47	3.01	8.04	1.36e-13	3.41e-11	6.35e-09
	WBGene00206489	F53F1.14	V	complement(13407222..13407929)	4.66	3.01	8.04	3.86e-06	0.000355	0.18
	WBGene00019145	H02F09.2	X	1573220..1574010	1.35	3.02	8.13	7.77e-05	0.0051	1
	WBGene00021224	clec-209	V	2351676..2352932	370.84	3.02	8.1	0	0	0
	WBGene00012027	fbxa-127	V	16728731..16729960	3.62	3.02	8.11	1.38e-06	0.000137	0.06
	WBGene00016788	C49G7.10	V	complement(4040409..4042004)	36.97	3.05	8.31	0	0	0
	WBGene00012069	T26H5.4	V	complement(15447640..15448326)	1.23	3.05	8.27	0.000182	0.01	1
	WBGene00016923	C54F6.5	V	7529114..7529426	11.5	3.08	8.46	7.97e-06	0.000674	0.37
	WBGene00007232	C01G10.5	V	complement(15089102..15089499)	8.26	3.08	8.47	3.6e-05	0.00254	1
	WBGene00012622	Y38H6C.9	V	complement(20520254..20522284)	3.12	3.09	8.51	3.47e-07	3.88e-05	0.02
	WBGene00018874	tag-234	II	5864195..5866969	95.95	3.11	8.65	0	0	0
	WBGene00010746	K10D11.2	IV	12979017..12981940	0.83	3.11	8.63	0.000203	0.01	1
	WBGene00017060	D2063.1	V	4327130..4328826	9.14	3.11	8.61	1.73e-12	3.81e-10	8.08e-08
	WBGene00001158	ech-9	IV	complement(10233320..10235329)	17.97	3.14	8.8	0	0	0
	WBGene00007153	clec-41	V	complement(13134965..13138086)	446.97	3.14	8.83	0	0	0
	WBGene00003092	lys-3	V	complement(10282204..10283448)	7.4	3.16	8.91	2.88e-10	5e-08	1.35e-05
	WBGene00021519	Y41D4B.17	IV	1560230..1561811	13.5	3.17	9.02	4.75e-14	1.23e-11	2.22e-09
	WBGene00009710	F44G3.10	V	complement(16138761..16139627)	15.42	3.18	9.04	1.42e-11	2.84e-09	6.65e-07
	WBGene00012101	zip-10	V	complement(11650078..11650798)	23.94	3.19	9.13	3.28e-14	8.55e-12	1.53e-09
	WBGene00019619	asp-14	X	complement(6444185..6446738)	313.93	3.2	9.16	0	0	0
	WBGene00010256	hrg-3	V	9756467..9757018	8.87	3.21	9.25	6.58e-09	9.58e-07	0.000307
	WBGene00009488	oac-20	V	15978716..15981764	13.93	3.21	9.28	0	0	0
	WBGene00022891	ZK1290.10	II	complement(7551943..7553906)	5.81	3.22	9.33	3.05e-12	6.41e-10	1.42e-07
	WBGene00019738	clec-265	X	3031723..3033203	168.01	3.24	9.44	0	0	0
	WBGene00195065	F20G2.9	V	13752394..13752713	1.62	3.24	9.43	0.000837	0.04	1
	WBGene00010899	M28.8	II	10628269..10633217	44.23	3.25	9.51	0	0	0
	WBGene00007866	C32H11.3	IV	12918611..12920393	3.47	3.25	9.49	4.41e-09	6.66e-07	0.000206
	WBGene00008850	F15B9.6	V	13014144..13016654	11.28	3.26	9.61	1.36e-12	3.02e-10	6.35e-08
	WBGene00008477	clec-17	I	complement(12430029..12431474)	11.95	3.27	9.65	3.39e-13	8.13e-11	1.59e-08
	WBGene00015884	C17B7.10	V	complement(3340179..3342745)	0.34	3.28	9.68	0.000181	0.01	1
	WBGene00194689	Y38H6C.24	V	20526453..20526830	1.62	3.28	9.74	0.000803	0.04	1
	WBGene00206494	C15H11.16	V	complement(14409094..14409889)	1.84	3.29	9.75	2.8e-05	0.00205	1
	WBGene00003091	lys-2	V	complement(10280310..10281470)	1149.72	3.3	9.88	0	0	0
	WBGene00000213	asm-3	IV	complement(520210..523757)	1.98	3.31	9.95	7.94e-08	9.9e-06	0.00371
	WBGene00009709	fbxa-144	V	complement(16131180..16133283)	1.45	3.32	9.99	1.17e-06	0.000118	0.05
	WBGene00014135	ZK896.4	IV	complement(12880667..12883146)	11.02	3.33	10.06	1.11e-16	3.51e-14	5.19e-12
	WBGene00021979	Y58A7A.5	V	complement(5085886..5087121)	44.22	3.34	10.14	0	0	0
	WBGene00015598	fbxa-163	II	complement(1609255..1610715)	1.52	3.35	10.2	1.68e-05	0.00132	0.78
	WBGene00004000	pgp-6	X	complement(10871214..10877425)	37.56	3.35	10.19	0	0	0
	WBGene00009226	cyp-37B1	V	16278191..16280614	12.76	3.36	10.26	8.97e-11	1.68e-08	4.19e-06
	WBGene00044349	Y71G12B.32	I	complement(1813909..1816061)	1.71	3.38	10.42	2.26e-06	0.000216	0.11
	WBGene00022494	fbxa-91	III	complement(1253384..1254401)	7.53	3.38	10.44	2.09e-07	2.43e-05	0.00979
	WBGene00012028	srz-99	V	16730261..16731464	3	3.39	10.46	1.22e-07	1.48e-05	0.00571
	WBGene00016762	ugt-24	IV	complement(6206830..6209527)	15.94	3.41	10.62	8.88e-16	2.68e-13	4.15e-11
	WBGene00017466	F14F9.3	V	5138195..5141488	2.24	3.42	10.67	2.86e-10	4.99e-08	1.34e-05
	WBGene00012961	Y47H10A.5	I	complement(12095735..12097939)	77.41	3.44	10.84	0	0	0
	WBGene00044681	T24C4.8	III	874310..875325	14.07	3.46	11.03	4.39e-12	9.04e-10	2.05e-07
	WBGene00019779	M60.2	X	8242056..8247882	263.4	3.47	11.08	0	0	0
	WBGene00022496	fbxa-92	III	complement(1261944..1262842)	5.46	3.49	11.21	2.87e-09	4.43e-07	0.000134
	WBGene00009397	clec-66	II	12904400..12906607	157.35	3.5	11.33	0	0	0
	WBGene00006628	tsp-2	III	complement(8236917..8237893)	31.38	3.51	11.42	0	0	0
	WBGene00006650	tts-1	X	complement(1504131..1504841)	1221.07	3.51	11.42	0	0	0
	WBGene00219415	linc-38	V	complement(10276942..10277353)	4.08	3.51	11.39	9.99e-06	0.000816	0.47
	WBGene00000783	cpr-3	V	complement(15296834..15298676)	114.99	3.54	11.64	0	0	0
	WBGene00235133	T26H5.14	V	15449165..15449601	6.4	3.54	11.64	5.88e-08	7.53e-06	0.00275
	WBGene00008493	F01D5.2	II	complement(13998497..13998956)	22.21	3.56	11.77	7.45e-14	1.91e-11	3.48e-09
	WBGene00005551	sri-39	II	2587504..2589754	0.5	3.57	11.86	0.000292	0.02	1
	WBGene00022327	fbxa-15	III	complement(1319016..1321896)	2.32	3.57	11.91	5.19e-08	6.82e-06	0.00243
	WBGene00017660	F21C10.11	V	9123488..9123840	43.98	3.59	12	2.65e-12	5.63e-10	1.24e-07
	WBGene00007717	C25D7.5	V	15053765..15056291	17.62	3.62	12.29	1.11e-16	3.51e-14	5.19e-12
	WBGene00018643	drd-50	IV	4117788..4119179	15.12	3.64	12.44	0	0	0
	WBGene00045457	F33H12.7	II	complement(2586077..2586911)	41.07	3.66	12.61	0	0	0
	WBGene00044457	C18H7.11	IV	596891..598769	13.17	3.66	12.62	1.11e-16	3.51e-14	5.19e-12
	WBGene00021518	hpo-6	IV	1562184..1564076	204.51	3.66	12.61	0	0	0
	WBGene00010128	F55G11.8	IV	12962808..12964624	74.81	3.66	12.64	0	0	0
	WBGene00012824	Y43F8B.14	V	complement(19452183..19455969)	4.41	3.66	12.67	2.21e-12	4.76e-10	1.03e-07
	WBGene00021796	Y52E8A.3	II	complement(4305262..4307028)	25.95	3.71	13.12	3.77e-15	1.08e-12	1.76e-10
	WBGene00009805	F47B8.4	V	complement(14323532..14324631)	8.08	3.71	13.09	6.44e-10	1.07e-07	3.01e-05
	WBGene00015455	C04G6.5	II	5085785..5086121	37.32	3.79	13.83	1.11e-16	3.51e-14	5.19e-12
	WBGene00044206	T26H5.9	V	15444910..15445372	115.41	3.79	13.81	0	0	0
	WBGene00021977	Y58A7A.3	V	complement(5077849..5080896)	131.68	3.8	13.97	0	0	0
	WBGene00021520	Y41D4B.18	IV	1558053..1559633	10.47	3.81	13.98	0	0	0
	WBGene00007829	oac-5	V	16292709..16295600	0.48	3.82	14.13	5.46e-06	0.000485	0.25
	WBGene00012501	Y26D4A.3	I	complement(13072102..13073062)	1.37	3.85	14.46	5.44e-06	0.000484	0.25
	WBGene00008633	fbxa-18	V	16143573..16144660	1.74	3.85	14.41	4.03e-06	0.000368	0.19
	WBGene00020804	T25E4.2	II	complement(5580125..5582409)	0.47	3.86	14.51	0.000136	0.00828	1
	WBGene00018707	oac-31	V	complement(1538353..1541824)	7.69	3.88	14.75	0	0	0
	WBGene00020578	T19D12.3	II	6660274..6660994	2.7	3.89	14.79	1.04e-06	0.000107	0.05
	WBGene00015597	fbxa-162	II	complement(1607869..1609014)	4.83	3.91	15.07	1.01e-09	1.65e-07	4.74e-05
	WBGene00009432	cld-9	V	complement(13749185..13751921)	68.59	3.92	15.09	0	0	0
	WBGene00018803	fbxa-24	II	3816961..3818238	14.89	4.03	16.38	3.66e-15	1.05e-12	1.71e-10
	WBGene00020579	T19D12.4	II	6631154..6637099	293.61	4.06	16.7	0	0	0
	WBGene00011330	T01D3.6	V	13716849..13720402	528.94	4.13	17.54	0	0	0
	WBGene00023423	F43C1.7	III	complement(4241477..4242593)	7.83	4.14	17.68	1.57e-11	3.1e-09	7.32e-07
	WBGene00020881	T28A11.19	V	complement(3268688..3269510)	2.82	4.14	17.68	2.59e-08	3.51e-06	0.00121
	WBGene00021435	Y39A3A.4	III	complement(2073009..2076520)	5.3	4.16	17.92	1.27e-11	2.54e-09	5.93e-07
	WBGene00018971	clec-67	IV	3922165..3925045	92.49	4.16	17.85	0	0	0
	WBGene00011979	T24B8.5	II	complement(9082682..9083142)	99.65	4.17	18.05	0	0	0
	WBGene00014063	clec-143	II	complement(10468351..10470297)	3.98	4.17	17.99	2.84e-12	6.01e-10	1.33e-07
	WBGene00006627	tsp-1	III	complement(8237995..8239423)	39.61	4.18	18.16	0	0	0
	WBGene00021517	Y41D4B.15	IV	1564081..1567716	5.27	4.18	18.09	5.31e-13	1.24e-10	2.48e-08
	WBGene00008476	E03H4.8	I	complement(12424555..12426766)	53.26	4.2	18.43	0	0	0
	WBGene00017199	clec-45	V	7638105..7638622	3.01	4.2	18.35	1.33e-06	0.000132	0.06
	WBGene00011321	fil-1	V	14993909..14995201	7.69	4.22	18.63	7.55e-15	2.09e-12	3.53e-10
	WBGene00008632	fbxa-88	V	complement(16142008..16143116)	2.22	4.22	18.59	3.34e-09	5.11e-07	0.000156
	WBGene00019146	H02F09.3	X	1568678..1572854	18.82	4.24	18.95	0	0	0
	WBGene00005833	srw-86	V	complement(19400142..19400715)	7.5	4.24	18.88	3e-09	4.6e-07	0.00014
	WBGene00017467	F14F9.4	V	5132741..5137100	29.37	4.26	19.2	0	0	0
	WBGene00023345	T12B5.9	III	complement(941905..942868)	0.7	4.31	19.78	8.79e-05	0.0057	1
	WBGene00012450	Y17D7B.2	V	18787806..18789617	4.8	4.31	19.9	9.03e-11	1.68e-08	4.22e-06
	WBGene00012583	clec-4	II	complement(12578418..12581068)	111.1	4.32	20.03	0	0	0
	WBGene00007506	C10C5.2	IV	9371508..9373636	42.41	4.34	20.29	0	0	0
	WBGene00008678	stdh-2	V	16224334..16225540	6.9	4.34	20.32	2.52e-10	4.42e-08	1.18e-05
	WBGene00018708	oac-32	V	complement(1542517..1545791)	10.29	4.38	20.86	0	0	0
	WBGene00011799	T16G1.5	V	complement(12937580..12939506)	16.63	4.39	20.94	0	0	0
	WBGene00021464	ugt-31	I	2333326..2338688	34.17	4.4	21.05	0	0	0
	WBGene00010745	dod-17	IV	12976293..12978344	109.16	4.42	21.37	0	0	0
	WBGene00010019	F54B8.4	V	15816464..15817143	63.19	4.43	21.56	0	0	0
	WBGene00005548	sri-36	II	complement(2583782..2585593)	2.62	4.44	21.69	1.92e-09	3e-07	8.95e-05
	WBGene00022321	fbxa-25	III	complement(1347734..1349420)	1.17	4.48	22.33	7.8e-06	0.000663	0.36
	WBGene00017764	F25A2.1	V	1179604..1181548	14.19	4.5	22.66	0	0	0
	WBGene00012518	comt-2	V	complement(16493655..16494449)	5.96	4.51	22.78	2.09e-12	4.53e-10	9.75e-08
	WBGene00008105	C45B11.2	V	11042817..11043855	8.95	4.53	23.05	4.33e-15	1.23e-12	2.02e-10
	WBGene00010125	dod-22	IV	12965387..12967376	38.38	4.59	24.09	0	0	0
	WBGene00018459	F45D11.14	II	complement(1004616..1006475)	526.42	4.61	24.44	0	0	0
	WBGene00045412	C25F9.12	V	complement(19402188..19402949)	2.95	4.61	24.35	2.87e-08	3.87e-06	0.00134
	WBGene00016785	C49G7.7	V	4034476..4038054	8.22	4.62	24.65	0	0	0
	WBGene00008988	F20G2.5	V	13771508..13773700	19.22	4.72	26.34	0	0	0
	WBGene00012923	fbxa-128	III	complement(11136802..11138894)	50.26	4.74	26.77	0	0	0
	WBGene00019660	K11H12.4	IV	complement(674038..675883)	57.9	4.74	26.78	0	0	0
	WBGene00005586	sri-74	II	complement(2580901..2583346)	0.71	4.79	27.59	6.93e-05	0.00459	1
	WBGene00018646	mul-1	IV	complement(4121342..4123069)	27.13	4.79	27.61	0	0	0
	WBGene00009431	dct-17	V	complement(13727761..13730776)	214.12	4.79	27.65	0	0	0
	WBGene00016424	C34H4.1	IV	1555580..1557562	118.48	4.8	27.88	0	0	0
	WBGene00008584	F08G5.6	IV	12435827..12438274	164.96	4.8	27.79	0	0	0
	WBGene00022570	sdz-35	II	complement(3207683..3208751)	5.49	4.82	28.19	7.35e-13	1.68e-10	3.44e-08
	WBGene00021978	Y58A7A.4	V	complement(5082002..5085007)	10.42	4.87	29.16	0	0	0
	WBGene00009428	F35E12.4	V	complement(13731506..13733387)	19.62	4.93	30.44	0	0	0
	WBGene00017498	pud-4	V	2326678..2327262	33.96	4.94	30.66	0	0	0
	WBGene00015564	C07D8.5	X	7344047..7344551	1.51	5.01	32.17	0.000182	0.01	1
	WBGene00013900	ugt-18	V	12820265..12822758	17.52	5.05	33.12	0	0	0
	WBGene00010124	F55G11.4	IV	12973636..12975597	273.52	5.11	34.64	0	0	0
	WBGene00017501	pud-3	V	complement(2324510..2326847)	45.03	5.14	35.27	0	0	0
	WBGene00012661	clec-163	III	10794349..10796369	1.44	5.17	36.11	1.21e-07	1.47e-05	0.00567
	WBGene00007097	B0024.4	V	10297399..10298982	288.83	5.18	36.33	0	0	0
	WBGene00219709	linc-37	III	832984..833347	9.26	5.24	37.72	1.63e-09	2.61e-07	7.62e-05
	WBGene00016577	clec-3	II	complement(3017472..3019787)	13.52	5.25	37.93	0	0	0
	WBGene00011494	T05F1.9	I	9645699..9647676	34.67	5.27	38.47	0	0	0
	WBGene00045411	C25F9.11	V	complement(19432441..19433072)	34.21	5.34	40.54	0	0	0
	WBGene00015932	C17H12.6	IV	complement(6821066..6822506)	52.84	5.38	41.73	0	0	0
	WBGene00016783	irg-2	V	4042404..4043600	25.67	5.47	44.46	0	0	0
	WBGene00012451	Y17D7B.3	V	complement(18784954..18786788)	5.28	5.54	46.57	2.32e-13	5.66e-11	1.09e-08
	WBGene00019659	K11H12.3	IV	complement(671634..673480)	4.24	5.56	47.27	4.23e-13	1e-10	1.98e-08
	WBGene00014043	clec-58	II	complement(10474158..10476139)	0.73	5.63	49.35	8.75e-05	0.00568	1
	WBGene00020760	T24C4.4	III	complement(872622..873531)	199.94	5.67	50.87	0	0	0
	WBGene00015198	clec-2	II	complement(3020561..3023431)	1.91	5.71	52.46	2.5e-09	3.89e-07	0.000117
	WBGene00007366	C06B3.7	V	13909748..13911524	84.56	5.71	52.47	0	0	0
	WBGene00007875	dod-24	IV	complement(12940142..12941368)	687.31	5.8	55.87	0	0	0
	WBGene00077593	C49G7.12	V	4038821..4039934	34.76	5.8	55.66	0	0	0
	WBGene00010127	F55G11.7	IV	12960436..12962120	2.96	5.82	56.47	1.44e-10	2.6e-08	6.75e-06
	WBGene00004052	parg-2	IV	complement(8712413..8715027)	25.88	5.98	63.19	0	0	0
	WBGene00021580	clec-174	IV	complement(3940213..3941702)	2.94	6.09	68.19	2.18e-12	4.72e-10	1.02e-07
	WBGene00010123	F55G11.2	IV	complement(12967448..12969289)	182.37	6.09	68.17	0	0	0
	WBGene00003999	pgp-5	X	complement(10854320..10859293)	140.04	6.09	67.96	0	0	0
	WBGene00001786	gst-38	V	complement(15915168..15916079)	130.92	6.21	74.27	0	0	0
	WBGene00015574	irg-1	V	3523587..3524575	100.95	6.22	74.78	0	0	0
	WBGene00016845	C50F7.5	IV	7726718..7727951	125.99	6.42	85.48	0	0	0
	WBGene00018760	irg-3	V	2592548..2595089	194.17	6.47	88.78	0	0	0
	WBGene00021585	clec-74	IV	3957005..3960139	30.37	6.52	91.54	0	0	0
	WBGene00009914	F49H6.13	V	complement(17008673..17009388)	22.9	6.64	99.8	0	0	0
	WBGene00194803	C25F9.16	V	19434387..19434753	6.25	6.73	106.3	6.23e-07	6.63e-05	0.03
	WBGene00007867	C32H11.4	IV	12921288..12923292	320.14	7.2	146.78	0	0	0
	WBGene00020747	T24A6.7	V	3525274..3526307	11.75	7.22	149.28	0	0	0
	WBGene00018601	F48C1.9	I	complement(5332247..5332781)	28.38	7.27	153.9	0	0	0
	WBGene00009429	F35E12.5	V	complement(13737007..13738471)	566.81	7.39	168.18	0	0	0
	WBGene00007873	dod-21	IV	12936738..12937948	226.82	8.23	300.96	0	0	0
	WBGene00007872	C32H11.9	IV	complement(12935051..12936271)	167.74	8.24	301.65	0	0	0
	WBGene00044286	ugt-35	V	complement(10651879..10654265)	1.08	8.5	362.01	0.000503	0.03	1
	WBGene00014771	F55G11.3	IV	complement(12970270..12971974)	1.89	8.6	387.78	0.000357	0.02	1
	WBGene00016721	C46G7.1	IV	6018003..6019713	4.96	8.65	402.66	0.000794	0.04	1
	WBGene00021805	Y53G8AM.5	III	complement(3256730..3258395)	3.75	8.87	468.93	0.000234	0.01	1
	WBGene00013090	Y51B9A.8	II	9398866..9399828	5.14	8.94	490.57	0.000178	0.01	1
	WBGene00004001	pgp-7	X	complement(10864969..10870237)	19.66	9.01	516.37	0	0	0
	WBGene00010126	F55G11.6	IV	12958030..12959594	3.2	9.27	619.44	0.0001	0.00633	1
	WBGene00008698	F11D11.3	V	complement(18757916..18760285)	3.83	9.84	917.63	4.03e-05	0.00282	1
	WBGene00007864	C32H11.1	IV	complement(12912790..12914969)	10.14	11.54	2986.55	9.84e-07	0.000102	0.05

## Sheet: Tab Ai. Up
Genes upregulated in WT when exposed to PA14 for 8 hrs											Functional Classification			Pathways, Enriched Protein Domains and Protein interations														Gene Ontology
WB Gene ID	Name	Chromosome	Region	Max group mean	Log₂ fold change	Fold change	P-value	FDR p-value	Bonferroni		Gene Functional Classification (medium Stringency)			Category	Term	Count	%	PValue	Genes	List Total	Pop Hits	Pop Total	Fold Enrichment	Bonferroni	Benjamini	FDR		Category	Term	Count	%	PValue	Genes	List Total	Pop Hits	Pop Total	Fold Enrichment	Bonferroni	Benjamini	FDR
WBGene00007864	C32H11.1	IV	complement(12912790..12914969)	10.14	11.54	2986.55	9.84e-07	0.000102	0.05		Gene Group 1	Enrichment Score: 53.16609499778062		KEGG_PATHWAY	cel00980:Metabolism of xenobiotics by cytochrome P450	7	1.25224	9.15484e-07	WBGENE00001755, WBGENE00017060, WBGENE00001753, WBGENE00014251, WBGENE00001754, WBGENE00010791, WBGENE00001786	35	32	3036	18.975	3.75342e-05	3.75342e-05	0.000842488		GOTERM_BP_ALL	GO:0045087~innate immune response	138	24.6869	1.04547e-132	WBGENE00006627, WBGENE00008199, WBGENE00013840, WBGENE00019373, WBGENE00015574, WBGENE00016912, WBGENE00015216, WBGENE00007440, WBGENE00022848, WBGENE00022644, WBGENE00012518, WBGENE00044073, WBGENE00014251, WBGENE00021517, WBGENE00021518, WBGENE00021519, WBGENE00018910, WBGENE00021582, WBGENE00021585, WBGENE00020456, WBGENE00016542, WBGENE00020455, WBGENE00009165, WBGENE00018729, WBGENE00008234,…	333	326	11627	14.7804	9.58693e-130	9.58693e-130	1.63356e-129
WBGene00008698	F11D11.3	V	complement(18757916..18760285)	3.83	9.84	917.63	4.03e-05	0.00282	1		WORMBASE_GENE_ID	Gene Name		KEGG_PATHWAY	cel00982:Drug metabolism - cytochrome P450	7	1.25224	1.90596e-06	WBGENE00001755, WBGENE00017060, WBGENE00001753, WBGENE00014251, WBGENE00001754, WBGENE00010791, WBGENE00001786	35	36	3036	16.8667	7.81414e-05	3.90715e-05	0.00175398		GOTERM_BP_ALL	GO:0002376~immune system process	139	24.8658	7.66815e-132	WBGENE00006627, WBGENE00008199, WBGENE00013840, WBGENE00019373, WBGENE00015574, WBGENE00016912, WBGENE00015216, WBGENE00007440, WBGENE00022848, WBGENE00022644, WBGENE00012518, WBGENE00044073, WBGENE00014251, WBGENE00021517, WBGENE00021518, WBGENE00021519, WBGENE00018910, WBGENE00021582, WBGENE00021585, WBGENE00020456, WBGENE00016542, WBGENE00020455, WBGENE00009165, WBGENE00018729, WBGENE00008234,…	333	337	11627	14.4015	7.03169e-129	3.51585e-129	1.19816e-128
WBGene00010126	F55G11.6	IV	12958030..12959594	3.2	9.27	619.44	0.0001	0.00633	1		WBGene00009434	hypothetical protein(F35E12.10)		KEGG_PATHWAY	cel04142:Lysosome	8	1.43113	1.73445e-05	WBGENE00012144, WBGENE00000213, WBGENE00010062, WBGENE00021503, WBGENE00001817, WBGENE00010769, WBGENE00000783, WBGENE00003561	35	78	3036	8.8967	0.000710877	0.000237015	0.0159604		GOTERM_BP_ALL	GO:0006955~immune response	138	24.6869	6.59025e-131	WBGENE00006627, WBGENE00008199, WBGENE00013840, WBGENE00019373, WBGENE00015574, WBGENE00016912, WBGENE00015216, WBGENE00007440, WBGENE00022848, WBGENE00022644, WBGENE00012518, WBGENE00044073, WBGENE00014251, WBGENE00021517, WBGENE00021518, WBGENE00021519, WBGENE00018910, WBGENE00021582, WBGENE00021585, WBGENE00020456, WBGENE00016542, WBGENE00020455, WBGENE00009165, WBGENE00018729, WBGENE00008234,…	333	334	11627	14.4263	6.04326e-128	2.01442e-128	1.02974e-127
WBGene00004001	pgp-7	X	complement(10864969..10870237)	19.66	9.01	516.37	0	0	0		WBGene00009433	hypothetical protein(F35E12.9)		KEGG_PATHWAY	cel00480:Glutathione metabolism	6	1.07335	6.45658e-05	WBGENE00001755, WBGENE00009165, WBGENE00001753, WBGENE00014251, WBGENE00001754, WBGENE00001786	35	40	3036	13.0114	0.00264378	0.000661601	0.0594021		GOTERM_BP_ALL	GO:0006952~defense response	146	26.1181	2.32616e-117	WBGENE00006627, WBGENE00008199, WBGENE00013840, WBGENE00019373, WBGENE00015574, WBGENE00016912, WBGENE00003999, WBGENE00015216, WBGENE00007440, WBGENE00022848, WBGENE00022644, WBGENE00012518, WBGENE00044073, WBGENE00014251, WBGENE00021517, WBGENE00021518, WBGENE00021519, WBGENE00018910, WBGENE00021582, WBGENE00021585, WBGENE00020456, WBGENE00016542, WBGENE00020455, WBGENE00009165, WBGENE00018729,…	333	475	11627	10.732	2.13309e-114	5.33271e-115	3.63466e-114
WBGene00013090	Y51B9A.8	II	9398866..9399828	5.14	8.94	490.57	0.000178	0.01	1		WBGene00009430	hypothetical protein(F35E12.6)		KEGG_PATHWAY	cel00071:Fatty acid degradation	5	0.894454	0.00129728	WBGENE00008564, WBGENE00017060, WBGENE00010791, WBGENE00001157, WBGENE00001158	35	44	3036	9.85714	0.0518313	0.0105881	1.18751		GOTERM_BP_ALL	GO:0006950~response to stress	158	28.2648	2.51187e-73	WBGENE00006627, WBGENE00008199, WBGENE00013840, WBGENE00019373, WBGENE00015574, WBGENE00016912, WBGENE00003999, WBGENE00015216, WBGENE00007440, WBGENE00022848, WBGENE00022644, WBGENE00012518, WBGENE00044073, WBGENE00014251, WBGENE00021517, WBGENE00021518, WBGENE00021519, WBGENE00002263, WBGENE00018910, WBGENE00021582, WBGENE00021585, WBGENE00020456, WBGENE00016542, WBGENE00020455, WBGENE00009165,…	333	1117	11627	4.93887	2.30339e-70	4.60678e-71	3.92485e-70
WBGene00021805	Y53G8AM.5	III	complement(3256730..3258395)	3.75	8.87	468.93	0.000234	0.01	1		WBGene00009431	DAF-16/FOXO Controlled, germline Tumor affecting(dct-17)		KEGG_PATHWAY	cel01100:Metabolic pathways	15	2.68336	0.0111446	WBGENE00018904, WBGENE00000298, WBGENE00009908, WBGENE00006611, WBGENE00017060, WBGENE00010791, WBGENE00012970, WBGENE00008019, WBGENE00000213, WBGENE00008564, WBGENE00019298, WBGENE00010063, WBGENE00001157, WBGENE00010769, WBGENE00001158	35	684	3036	1.90226	0.368396	0.0737231	9.79955		GOTERM_BP_ALL	GO:0009617~response to bacterium	39	6.97674	7.88732e-30	WBGENE00008988, WBGENE00008199, WBGENE00015574, WBGENE00004809, WBGENE00008584, WBGENE00019327, WBGENE00003999, WBGENE00003091, WBGENE00003090, WBGENE00009226, WBGENE00016783, WBGENE00004096, WBGENE00009426, WBGENE00009432, WBGENE00009433, WBGENE00019645, WBGENE00009430, WBGENE00004987, WBGENE00009431, WBGENE00009434, WBGENE00012005, WBGENE00015932, WBGENE00009973, WBGENE00015933, WBGENE00009971,…	333	120	11627	11.3477	7.23267e-27	1.20544e-27	1.23241e-26
WBGene00016721	C46G7.1	IV	6018003..6019713	4.96	8.65	402.66	0.000794	0.04	1		WBGene00010658	hypothetical protein(K08D8.4)		KEGG_PATHWAY	cel00062:Fatty acid elongation	3	0.536673	0.0132432	WBGENE00012970, WBGENE00001157, WBGENE00001158	35	16	3036	16.2643	0.421084	0.0751145	11.5459		GOTERM_BP_ALL	GO:0042742~defense response to bacterium	38	6.79785	6.89054e-29	WBGENE00008988, WBGENE00008199, WBGENE00015574, WBGENE00004809, WBGENE00008584, WBGENE00019327, WBGENE00003999, WBGENE00003091, WBGENE00003090, WBGENE00009226, WBGENE00016783, WBGENE00004096, WBGENE00009426, WBGENE00009432, WBGENE00009433, WBGENE00019645, WBGENE00009430, WBGENE00004987, WBGENE00009431, WBGENE00009434, WBGENE00015932, WBGENE00009973, WBGENE00015933, WBGENE00009971, WBGENE00019215,…	333	118	11627	11.2441	6.31863e-26	9.02661e-27	1.07666e-25
WBGene00014771	F55G11.3	IV	complement(12970270..12971974)	1.89	8.6	387.78	0.000357	0.02	1		WBGene00008988	hypothetical protein(F20G2.5)		KEGG_PATHWAY	cel01212:Fatty acid metabolism	4	0.715564	0.0140299	WBGENE00012970, WBGENE00008564, WBGENE00001157, WBGENE00001158	35	46	3036	7.54286	0.43971	0.069853	12.1929		GOTERM_BP_ALL	GO:0050829~defense response to Gram-negative bacterium	33	5.9034	5.29141e-28	WBGENE00008988, WBGENE00008199, WBGENE00015574, WBGENE00004809, WBGENE00008584, WBGENE00019327, WBGENE00003999, WBGENE00003091, WBGENE00003090, WBGENE00016783, WBGENE00004096, WBGENE00009426, WBGENE00009432, WBGENE00009433, WBGENE00019645, WBGENE00009430, WBGENE00009431, WBGENE00009434, WBGENE00009973, WBGENE00015932, WBGENE00015933, WBGENE00009971, WBGENE00019215, WBGENE00019213, WBGENE00010124,…	333	85	11627	13.5556	4.85222e-25	6.06527e-26	8.26791e-25
WBGene00044286	ugt-35	V	complement(10651879..10654265)	1.08	8.5	362.01	0.000503	0.03	1		WBGene00009429	hypothetical protein(F35E12.5)		KEGG_PATHWAY	cel00830:Retinol metabolism	3	0.536673	0.0166507	WBGENE00017060, WBGENE00010063, WBGENE00010791	35	18	3036	14.4571	0.497633	0.0736393	14.3174		GOTERM_BP_ALL	GO:0051707~response to other organism	40	7.15564	7.78675e-28	WBGENE00008988, WBGENE00008199, WBGENE00015574, WBGENE00004809, WBGENE00008584, WBGENE00019327, WBGENE00003999, WBGENE00003091, WBGENE00003090, WBGENE00009226, WBGENE00016783, WBGENE00004096, WBGENE00000841, WBGENE00009426, WBGENE00009432, WBGENE00009433, WBGENE00019645, WBGENE00009430, WBGENE00004987, WBGENE00009431, WBGENE00009434, WBGENE00012005, WBGENE00015932, WBGENE00009973, WBGENE00015933,…	333	143	11627	9.76669	7.14045e-25	7.93383e-26	1.21669e-24
WBGene00007872	C32H11.9	IV	complement(12935051..12936271)	167.74	8.24	301.65	0	0	0		WBGene00009426	hypothetical protein(F35E12.2)		KEGG_PATHWAY	cel00650:Butanoate metabolism	3	0.536673	0.0203907	WBGENE00008678, WBGENE00001157, WBGENE00001158	35	20	3036	13.0114	0.570296	0.0809969	17.27		GOTERM_BP_ALL	GO:0043207~response to external biotic stimulus	40	7.15564	7.78675e-28	WBGENE00008988, WBGENE00008199, WBGENE00015574, WBGENE00004809, WBGENE00008584, WBGENE00019327, WBGENE00003999, WBGENE00003091, WBGENE00003090, WBGENE00009226, WBGENE00016783, WBGENE00004096, WBGENE00000841, WBGENE00009426, WBGENE00009432, WBGENE00009433, WBGENE00019645, WBGENE00009430, WBGENE00004987, WBGENE00009431, WBGENE00009434, WBGENE00012005, WBGENE00015932, WBGENE00009973, WBGENE00015933,…	333	143	11627	9.76669	7.14045e-25	7.93383e-26	1.21669e-24
WBGene00007873	dod-21	IV	12936738..12937948	226.82	8.23	300.96	0	0	0		WBGene00007807	hypothetical protein(C29F3.7)		KEGG_PATHWAY	cel04146:Peroxisome	4	0.715564	0.0322642	WBGENE00011850, WBGENE00008564, WBGENE00014251, WBGENE00010063	35	63	3036	5.50748	0.739367	0.115064	26.0524		GOTERM_BP_ALL	GO:0009607~response to biotic stimulus	40	7.15564	1.04065e-27	WBGENE00008988, WBGENE00008199, WBGENE00015574, WBGENE00004809, WBGENE00008584, WBGENE00019327, WBGENE00003999, WBGENE00003091, WBGENE00003090, WBGENE00009226, WBGENE00016783, WBGENE00004096, WBGENE00000841, WBGENE00009426, WBGENE00009432, WBGENE00009433, WBGENE00019645, WBGENE00009430, WBGENE00004987, WBGENE00009431, WBGENE00009434, WBGENE00012005, WBGENE00015932, WBGENE00009973, WBGENE00015933,…	333	144	11627	9.69887	9.54277e-25	9.54277e-26	1.62604e-24
WBGene00009429	F35E12.5	V	complement(13737007..13738471)	566.81	7.39	168.18	0	0	0		WBGene00019213	hypothetical protein(H20E11.1)		KEGG_PATHWAY	cel01220:Degradation of aromatic compounds	2	0.357782	0.0440703	WBGENE00017060, WBGENE00010791	35	4	3036	43.3714	0.842433	0.142721	33.951		GOTERM_BP_ALL	GO:0098542~defense response to other organism	39	6.97674	4.67469e-27	WBGENE00008988, WBGENE00008199, WBGENE00015574, WBGENE00004809, WBGENE00008584, WBGENE00019327, WBGENE00003999, WBGENE00003091, WBGENE00003090, WBGENE00009226, WBGENE00016783, WBGENE00004096, WBGENE00000841, WBGENE00009426, WBGENE00009432, WBGENE00009433, WBGENE00019645, WBGENE00009430, WBGENE00004987, WBGENE00009431, WBGENE00009434, WBGENE00015932, WBGENE00009973, WBGENE00015933, WBGENE00009971,…	333	140	11627	9.72658	4.28669e-24	3.89699e-25	7.30428e-24
WBGene00018601	F48C1.9	I	complement(5332247..5332781)	28.38	7.27	153.9	0	0	0		WBGene00019215	hypothetical protein(H20E11.3)																GOTERM_BP_ALL	GO:0050896~response to stimulus	184	32.9159	4.30665e-23	WBGENE00000373, WBGENE00006627, WBGENE00016005, WBGENE00006628, WBGENE00008199, WBGENE00019373, WBGENE00013840, WBGENE00015574, WBGENE00016912, WBGENE00003999, WBGENE00015216, WBGENE00003689, WBGENE00007440, WBGENE00022848, WBGENE00022644, WBGENE00012518, WBGENE00007864, WBGENE00044073, WBGENE00014251, WBGENE00021517, WBGENE00021518, WBGENE00021519, WBGENE00002263, WBGENE00018910, WBGENE00021582,…	333	3437	11627	1.86923	3.9492e-20	3.291e-21	6.72922e-20
WBGene00020747	T24A6.7	V	3525274..3526307	11.75	7.22	149.28	0	0	0		WBGene00010125	Downstream Of DAF-16 (regulated by DAF-16)(dod-22)		INTERPRO	IPR003366:CUB-like domain	38	6.79785	2.00223e-47	WBGENE00008988, WBGENE00008584, WBGENE00010660, WBGENE00007864, WBGENE00009426, WBGENE00010745, WBGENE00010747, WBGENE00010746, WBGENE00010749, WBGENE00009432, WBGENE00009433, WBGENE00009430, WBGENE00009431, WBGENE00009434, WBGENE00007807, WBGENE00015932, WBGENE00015933, WBGENE00009971, WBGENE00019215, WBGENE00007867, WBGENE00007866, WBGENE00019213, WBGENE00010124, WBGENE00010125, WBGENE00007875,…	408	50	14476	26.9651	7.30814e-45	7.30814e-45	2.75549e-44		GOTERM_BP_ALL	GO:0009605~response to external stimulus	44	7.8712	6.62695e-12	WBGENE00008988, WBGENE00016005, WBGENE00008199, WBGENE00015574, WBGENE00004809, WBGENE00008584, WBGENE00019327, WBGENE00003999, WBGENE00003091, WBGENE00003090, WBGENE00009226, WBGENE00016783, WBGENE00004096, WBGENE00000841, WBGENE00009426, WBGENE00009432, WBGENE00009433, WBGENE00019645, WBGENE00009430, WBGENE00004987, WBGENE00009431, WBGENE00010019, WBGENE00009434, WBGENE00012005, WBGENE00015932,…	333	464	11627	3.31099	6.07689e-09	4.67453e-10	1.03547e-08
WBGene00007867	C32H11.4	IV	12921288..12923292	320.14	7.2	146.78	0	0	0		WBGene00015933	hypothetical protein(C17H12.8)		INTERPRO	IPR005071:Transmembrane glycoprotein	15	2.68336	1.48426e-17	WBGENE00019660, WBGENE00007097, WBGENE00012947, WBGENE00008698, WBGENE00044457, WBGENE00016424, WBGENE00016425, WBGENE00022644, WBGENE00018823, WBGENE00019659, WBGENE00044073, WBGENE00021590, WBGENE00021517, WBGENE00021518, WBGENE00021519	408	21	14476	25.3431	5.41755e-15	2.70877e-15	2.04265e-14		GOTERM_BP_ALL	GO:0051704~multi-organism process	47	8.40787	2.19958e-05	WBGENE00008988, WBGENE00008199, WBGENE00015574, WBGENE00004809, WBGENE00008584, WBGENE00019327, WBGENE00003999, WBGENE00017640, WBGENE00003091, WBGENE00003090, WBGENE00009226, WBGENE00011803, WBGENE00016783, WBGENE00004096, WBGENE00000841, WBGENE00009426, WBGENE00008476, WBGENE00009432, WBGENE00009433, WBGENE00019645, WBGENE00009430, WBGENE00004987, WBGENE00009431, WBGENE00000298, WBGENE00009434,…	333	856	11627	1.91711	0.0199683	0.0014397	0.0343632
WBGene00194803	C25F9.16	V	19434387..19434753	6.25	6.73	106.3	6.23e-07	6.63e-05	0.03		WBGene00015768	hypothetical protein(C14C11.4)		INTERPRO	IPR002900:Domain of unknown function DUF38, Caenorhabditis species	34	6.08229	2.38293e-15	WBGENE00021262, WBGENE00013845, WBGENE00008632, WBGENE00009709, WBGENE00012923, WBGENE00013840, WBGENE00022331, WBGENE00022330, WBGENE00007716, WBGENE00022496, WBGENE00016883, WBGENE00018803, WBGENE00021865, WBGENE00020448, WBGENE00044402, WBGENE00021862, WBGENE00013837, WBGENE00021178, WBGENE00022321, WBGENE00020456, WBGENE00020455, WBGENE00009490, WBGENE00017226, WBGENE00022326, WBGENE00045507,…	408	219	14476	5.50837	8.50986e-13	2.83662e-13	3.20854e-12		GOTERM_BP_ALL	GO:0050830~defense response to Gram-positive bacterium	8	1.43113	0.000120287	WBGENE00009226, WBGENE00004987, WBGENE00000522, WBGENE00018731, WBGENE00002271, WBGENE00003999, WBGENE00003091, WBGENE00003090	333	40	11627	6.98318	0.104444	0.00732703	0.187786
WBGene00009914	F49H6.13	V	complement(17008673..17009388)	22.9	6.64	99.8	0	0	0		WBGene00007875	Downstream Of DAF-16 (regulated by DAF-16)(dod-24)		INTERPRO	IPR001304:C-type lectin	31	5.54562	1.39658e-12	WBGENE00018970, WBGENE00019738, WBGENE00018971, WBGENE00016912, WBGENE00012018, WBGENE00044469, WBGENE00021580, WBGENE00009397, WBGENE00009393, WBGENE00009394, WBGENE00014063, WBGENE00009396, WBGENE00007153, WBGENE00015198, WBGENE00021582, WBGENE00018910, WBGENE00021585, WBGENE00017199, WBGENE00008477, WBGENE00014043, WBGENE00021118, WBGENE00018237, WBGENE00012583, WBGENE00016577, WBGENE00021879,…	408	226	14476	4.86678	5.09741e-10	1.27435e-10	1.92194e-09		GOTERM_BP_ALL	GO:0010332~response to gamma radiation	5	0.894454	0.000269496	WBGENE00000373, WBGENE00007864, WBGENE00018646, WBGENE00010659, WBGENE00004052	333	12	11627	14.5483	0.218985	0.0153289	0.420263
WBGene00021585	clec-74	IV	3957005..3960139	30.37	6.52	91.54	0	0	0		WBGene00010659	hypothetical protein(K08D8.5)		INTERPRO	IPR016186:C-type lectin-like	31	5.54562	2.33277e-11	WBGENE00018970, WBGENE00019738, WBGENE00018971, WBGENE00016912, WBGENE00012018, WBGENE00044469, WBGENE00021580, WBGENE00009397, WBGENE00009393, WBGENE00009394, WBGENE00014063, WBGENE00009396, WBGENE00007153, WBGENE00015198, WBGENE00021582, WBGENE00018910, WBGENE00021585, WBGENE00017199, WBGENE00008477, WBGENE00014043, WBGENE00021118, WBGENE00018237, WBGENE00012583, WBGENE00016577, WBGENE00021879,…	408	252	14476	4.36465	8.51464e-09	1.70293e-09	3.21039e-08		GOTERM_BP_ALL	GO:0097501~stress response to metal ion	5	0.894454	0.00317795	WBGENE00000412, WBGENE00004001, WBGENE00018725, WBGENE00003999, WBGENE00003092	333	22	11627	7.93544	0.946003	0.157764	4.85186
WBGene00018760	irg-3	V	2592548..2595089	194.17	6.47	88.78	0	0	0		WBGene00015932	hypothetical protein(C17H12.6)		INTERPRO	IPR016187:C-type lectin fold	31	5.54562	1.72727e-10	WBGENE00018970, WBGENE00019738, WBGENE00018971, WBGENE00016912, WBGENE00012018, WBGENE00044469, WBGENE00021580, WBGENE00009397, WBGENE00009393, WBGENE00009394, WBGENE00014063, WBGENE00009396, WBGENE00007153, WBGENE00015198, WBGENE00021582, WBGENE00018910, WBGENE00021585, WBGENE00017199, WBGENE00008477, WBGENE00014043, WBGENE00021118, WBGENE00018237, WBGENE00012583, WBGENE00016577, WBGENE00021879,…	408	273	14476	4.02891	6.30455e-08	1.05076e-08	2.37709e-07		GOTERM_BP_ALL	GO:0052696~flavonoid glucuronidation	8	1.43113	0.00403589	WBGENE00016762, WBGENE00008486, WBGENE00012013, WBGENE00021709, WBGENE00021464, WBGENE00044286, WBGENE00013900, WBGENE00015695	333	71	11627	3.93419	0.975483	0.186185	6.12341
WBGene00016845	C50F7.5	IV	7726718..7727951	125.99	6.42	85.48	0	0	0		WBGene00008584	hypothetical protein(F08G5.6)		INTERPRO	IPR002035:von Willebrand factor, type A	15	2.68336	1.31385e-09	WBGENE00014043, WBGENE00010605, WBGENE00001577, WBGENE00018237, WBGENE00004405, WBGENE00012018, WBGENE00020579, WBGENE00012661, WBGENE00020578, WBGENE00009397, WBGENE00017892, WBGENE00009393, WBGENE00009394, WBGENE00014063, WBGENE00009396	408	62	14476	8.58397	4.79556e-07	6.8508e-08	1.80814e-06		GOTERM_BP_ALL	GO:0006063~uronic acid metabolic process	8	1.43113	0.00403589	WBGENE00016762, WBGENE00008486, WBGENE00012013, WBGENE00021709, WBGENE00021464, WBGENE00044286, WBGENE00013900, WBGENE00015695	333	71	11627	3.93419	0.975483	0.186185	6.12341
WBGene00015574	irg-1	V	3523587..3524575	100.95	6.22	74.78	0	0	0		WBGene00009971	hypothetical protein(F53C11.1)		INTERPRO	IPR001810:F-box domain, cyclin-like	32	5.72451	2.8153e-08	WBGENE00021262, WBGENE00013845, WBGENE00008632, WBGENE00013840, WBGENE00022331, WBGENE00008633, WBGENE00022330, WBGENE00007716, WBGENE00022496, WBGENE00021865, WBGENE00020448, WBGENE00044402, WBGENE00007322, WBGENE00021862, WBGENE00013837, WBGENE00021178, WBGENE00022321, WBGENE00020456, WBGENE00020455, WBGENE00009490, WBGENE00017226, WBGENE00022326, WBGENE00044759, WBGENE00022327, WBGENE00022329,…	408	358	14476	3.17143	1.02758e-05	1.28448e-06	3.87443e-05		GOTERM_BP_ALL	GO:0009812~flavonoid metabolic process	8	1.43113	0.00403589	WBGENE00016762, WBGENE00008486, WBGENE00012013, WBGENE00021709, WBGENE00021464, WBGENE00044286, WBGENE00013900, WBGENE00015695	333	71	11627	3.93419	0.975483	0.186185	6.12341
WBGene00001786	gst-38	V	complement(15915168..15916079)	130.92	6.21	74.27	0	0	0		WBGene00009432	Cub (CUB) Like Domain containing protein(cld-9)		INTERPRO	IPR000859:CUB domain	14	2.50447	5.24695e-08	WBGENE00008988, WBGENE00009430, WBGENE00008477, WBGENE00019215, WBGENE00012583, WBGENE00010125, WBGENE00016577, WBGENE00014135, WBGENE00007864, WBGENE00010658, WBGENE00010747, WBGENE00010659, WBGENE00007153, WBGENE00015198	408	69	14476	7.19892	1.91512e-05	2.12793e-06	7.2209e-05		GOTERM_BP_ALL	GO:0019585~glucuronate metabolic process	8	1.43113	0.00403589	WBGENE00016762, WBGENE00008486, WBGENE00012013, WBGENE00021709, WBGENE00021464, WBGENE00044286, WBGENE00013900, WBGENE00015695	333	71	11627	3.93419	0.975483	0.186185	6.12341
WBGene00021580	clec-174	IV	complement(3940213..3941702)	2.94	6.09	68.19	2.18e-12	4.72e-10	1.02e-07					INTERPRO	IPR006621:Nose resistant-to-fluoxetine protein, N-terminal	8	1.43113	6.98708e-08	WBGENE00008602, WBGENE00007833, WBGENE00018708, WBGENE00007835, WBGENE00009488, WBGENE00018707, WBGENE00007361, WBGENE00007829	408	15	14476	18.9229	2.55025e-05	2.55028e-06	9.61567e-05		GOTERM_BP_ALL	GO:0009813~flavonoid biosynthetic process	8	1.43113	0.00403589	WBGENE00016762, WBGENE00008486, WBGENE00012013, WBGENE00021709, WBGENE00021464, WBGENE00044286, WBGENE00013900, WBGENE00015695	333	71	11627	3.93419	0.975483	0.186185	6.12341
WBGene00010123	F55G11.2	IV	complement(12967448..12969289)	182.37	6.09	68.17	0	0	0		Gene Group 2	Enrichment Score: 52.46088338277263		INTERPRO	IPR002656:Acyltransferase 3	10	1.78891	3.63521e-05	WBGENE00008475, WBGENE00008602, WBGENE00007833, WBGENE00018708, WBGENE00019579, WBGENE00007835, WBGENE00009488, WBGENE00018707, WBGENE00007361, WBGENE00007829	408	59	14476	6.01363	0.0131811	0.00120552	0.0500164		GOTERM_BP_ALL	GO:0052695~cellular glucuronidation	8	1.43113	0.00403589	WBGENE00016762, WBGENE00008486, WBGENE00012013, WBGENE00021709, WBGENE00021464, WBGENE00044286, WBGENE00013900, WBGENE00015695	333	71	11627	3.93419	0.975483	0.186185	6.12341
WBGene00003999	pgp-5	X	complement(10854320..10859293)	140.04	6.09	67.96	0	0	0		WORMBASE_GENE_ID	Gene Name		INTERPRO	IPR004046:Glutathione S-transferase, C-terminal	9	1.61002	9.27702e-05	WBGENE00001768, WBGENE00001770, WBGENE00001755, WBGENE00001761, WBGENE00001753, WBGENE00001783, WBGENE00001754, WBGENE00001788, WBGENE00001786	408	52	14476	6.14084	0.0332958	0.00281791	0.127596		GOTERM_BP_ALL	GO:0032787~monocarboxylic acid metabolic process	14	2.50447	0.00758147	WBGENE00019022, WBGENE00008486, WBGENE00012013, WBGENE00021464, WBGENE00015695, WBGENE00012970, WBGENE00016762, WBGENE00008564, WBGENE00019599, WBGENE00021709, WBGENE00044286, WBGENE00013900, WBGENE00001157, WBGENE00001158	333	211	11627	2.3167	0.999068	0.307398	11.2115
WBGene00004052	parg-2	IV	complement(8712413..8715027)	25.88	5.98	63.19	0	0	0		WBGene00019659	hypothetical protein(K11H12.3)		INTERPRO	IPR004045:Glutathione S-transferase, N-terminal	9	1.61002	0.000122131	WBGENE00001768, WBGENE00001770, WBGENE00001755, WBGENE00001761, WBGENE00001753, WBGENE00001783, WBGENE00001754, WBGENE00001788, WBGENE00001786	408	54	14476	5.9134	0.0436014	0.00342339	0.167947		GOTERM_BP_ALL	GO:0010212~response to ionizing radiation	5	0.894454	0.00882241	WBGENE00000373, WBGENE00007864, WBGENE00018646, WBGENE00010659, WBGENE00004052	333	29	11627	6.01999	0.999704	0.333891	12.9305
WBGene00010127	F55G11.7	IV	12960436..12962120	2.96	5.82	56.47	1.44e-10	2.6e-08	6.75e-06		WBGene00044457	hypothetical protein(C18H7.11)		INTERPRO	IPR010987:Glutathione S-transferase, C-terminal-like	10	1.78891	0.000143287	WBGENE00001768, WBGENE00000412, WBGENE00001770, WBGENE00001755, WBGENE00001761, WBGENE00001753, WBGENE00001783, WBGENE00001754, WBGENE00001788, WBGENE00001786	408	70	14476	5.06863	0.0509591	0.00372899	0.197012		GOTERM_BP_ALL	GO:0016042~lipid catabolic process	8	1.43113	0.017876	WBGENE00019022, WBGENE00000213, WBGENE00009773, WBGENE00008564, WBGENE00010062, WBGENE00019599, WBGENE00011321, WBGENE00044468	333	94	11627	2.97157	1	0.545085	24.5607
WBGene00007875	dod-24	IV	complement(12940142..12941368)	687.31	5.8	55.87	0	0	0		WBGene00021590	hypothetical protein(Y46D2A.2)		INTERPRO	IPR003582:Metridin-like ShK toxin	12	2.14669	0.000363729	WBGENE00011979, WBGENE00015759, WBGENE00018643, WBGENE00013090, WBGENE00022891, WBGENE00008495, WBGENE00008494, WBGENE00008493, WBGENE00018646, WBGENE00008492, WBGENE00018647, WBGENE00003528	408	114	14476	3.73478	0.124347	0.00881328	0.499407		GOTERM_BP_ALL	GO:0055114~oxidation-reduction process	26	4.65116	0.0343522	WBGENE00021167, WBGENE00000373, WBGENE00018904, WBGENE00020386, WBGENE00008519, WBGENE00017640, WBGENE00008678, WBGENE00009226, WBGENE00008564, WBGENE00019599, WBGENE00014251, WBGENE00014254, WBGENE00001157, WBGENE00001158, WBGENE00018210, WBGENE00018419, WBGENE00009165, WBGENE00009973, WBGENE00017060, WBGENE00010791, WBGENE00001768, WBGENE00012970, WBGENE00000973, WBGENE00009805, WBGENE00016061,…	333	596	11627	1.52318	1	0.767074	42.0851
WBGene00077593	C49G7.12	V	4038821..4039934	34.76	5.8	55.66	0	0	0		WBGene00022644	Downstream Of DAF-16 (regulated by DAF-16)(dod-19)		INTERPRO	IPR006582:MD domain	4	0.715564	0.000414211	WBGENE00017892, WBGENE00018237, WBGENE00012018, WBGENE00011182	408	6	14476	23.6536	0.14034	0.00940663	0.568537		GOTERM_BP_ALL	GO:1990169~stress response to copper ion	3	0.536673	0.0377109	WBGENE00018725, WBGENE00003999, WBGENE00003092	333	11	11627	9.52252	1	0.784026	45.1538
WBGene00015198	clec-2	II	complement(3020561..3023431)	1.91	5.71	52.46	2.5e-09	3.89e-07	0.000117		WBGene00018823	hypothetical protein(F54E2.1)		INTERPRO	IPR012336:Thioredoxin-like fold	14	2.50447	0.000591495	WBGENE00000412, WBGENE00001770, WBGENE00009165, WBGENE00001768, WBGENE00009805, WBGENE00001755, WBGENE00001761, WBGENE00001753, WBGENE00001783, WBGENE00014251, WBGENE00001754, WBGENE00001788, WBGENE00021796, WBGENE00001786	408	160	14476	3.10453	0.194232	0.0126231	0.810955		GOTERM_BP_ALL	GO:1990170~stress response to cadmium ion	3	0.536673	0.044415	WBGENE00000412, WBGENE00004001, WBGENE00003999	333	12	11627	8.72898	1	0.823752	50.8295
WBGene00007366	C06B3.7	V	13909748..13911524	84.56	5.71	52.47	0	0	0		WBGene00012947	hypothetical protein(Y47H9C.1)		INTERPRO	IPR009545:Tight junction protein, claudin-like	6	1.07335	0.000830031	WBGENE00020760, WBGENE00000522, WBGENE00010328, WBGENE00044681, WBGENE00009914, WBGENE00009710	408	27	14476	7.88453	0.261465	0.0166972	1.13627		GOTERM_BP_ALL	GO:0009314~response to radiation	6	1.07335	0.0572925	WBGENE00000373, WBGENE00007864, WBGENE00018646, WBGENE00012005, WBGENE00010659, WBGENE00004052	333	73	11627	2.8698	1	0.885146	60.2227
WBGene00020760	T24C4.4	III	complement(872622..873531)	199.94	5.67	50.87	0	0	0		WBGene00008698	hypothetical protein(F11D11.3)		INTERPRO	IPR007767:Protein of unknown function DUF684	4	0.715564	0.00307648	WBGENE00022375, WBGENE00018461, WBGENE00018459, WBGENE00018460	408	11	14476	12.902	0.675233	0.0574741	4.15176		GOTERM_BP_ALL	GO:0046688~response to copper ion	3	0.536673	0.0590001	WBGENE00018725, WBGENE00003999, WBGENE00003092	333	14	11627	7.48198	1	0.882909	61.3337
WBGene00014043	clec-58	II	complement(10474158..10476139)	0.73	5.63	49.35	8.75e-05	0.00568	1		WBGene00021517	hypothetical protein(Y41D4B.15)		INTERPRO	IPR000542:Acyltransferase ChoActase/COT/CPT	4	0.715564	0.00307648	WBGENE00011850, WBGENE00021703, WBGENE00019644, WBGENE00008629	408	11	14476	12.902	0.675233	0.0574741	4.15176		GOTERM_BP_ALL	GO:0010038~response to metal ion	5	0.894454	0.0715446	WBGENE00000412, WBGENE00004001, WBGENE00018725, WBGENE00003999, WBGENE00003092	333	55	11627	3.17417	1	0.919635	68.6483
WBGene00019659	K11H12.3	IV	complement(671634..673480)	4.24	5.56	47.27	4.23e-13	1e-10	1.98e-08		WBGene00021518	hypothetical protein(hpo-6)		INTERPRO	IPR002213:UDP-glucuronosyl/UDP-glucosyltransferase	8	1.43113	0.00506388	WBGENE00016762, WBGENE00008486, WBGENE00012013, WBGENE00021709, WBGENE00021464, WBGENE00044286, WBGENE00013900, WBGENE00015695	408	75	14476	3.78458	0.843236	0.0884881	6.74818		GOTERM_BP_ALL	GO:0009636~response to toxic substance	5	0.894454	0.087575	WBGENE00004000, WBGENE00009165, WBGENE00002271, WBGENE00012005, WBGENE00003999	333	59	11627	2.95898	1	0.950288	76.1178
WBGene00012451	Y17D7B.3	V	complement(18784954..18786788)	5.28	5.54	46.57	2.32e-13	5.66e-11	1.09e-08		WBGene00016425	hypothetical protein(C34H4.2)		INTERPRO	IPR001079:Galectin, carbohydrate recognition domain	5	0.894454	0.00647289	WBGENE00002269, WBGENE00002271, WBGENE00002272, WBGENE00002273, WBGENE00002274	408	27	14476	6.57044	0.906546	0.106734	8.5493
WBGene00016783	irg-2	V	4042404..4043600	25.67	5.47	44.46	0	0	0		WBGene00019660	hypothetical protein(K11H12.4)		INTERPRO	IPR000742:Epidermal growth factor-like domain	9	1.61002	0.00949187	WBGENE00019957, WBGENE00015280, WBGENE00013119, WBGENE00017892, WBGENE00019958, WBGENE00011330, WBGENE00018237, WBGENE00012018, WBGENE00011182	408	105	14476	3.04118	0.969226	0.146347	12.3003		GOTERM_CC_ALL	GO:0098857~membrane microdomain	39	6.97674	3.24012e-45	WBGENE00008988, WBGENE00012947, WBGENE00020788, WBGENE00008698, WBGENE00008584, WBGENE00016424, WBGENE00016425, WBGENE00010660, WBGENE00022644, WBGENE00018823, WBGENE00009426, WBGENE00044073, WBGENE00017969, WBGENE00021517, WBGENE00021518, WBGENE00021519, WBGENE00009432, WBGENE00007097, WBGENE00019660, WBGENE00009433, WBGENE00009430, WBGENE00009431, WBGENE00003957, WBGENE00009434, WBGENE00000302,…	235	74	11373	25.5059	5.5082e-43	5.5082e-43	3.95289e-42
WBGene00015932	C17H12.6	IV	complement(6821066..6822506)	52.84	5.38	41.73	0	0	0		WBGene00016424	hypothetical protein(C34H4.1)		INTERPRO	IPR012816:Conserved hypothetical protein CHP02464	3	0.536673	0.0150791	WBGENE00007440, WBGENE00015574, WBGENE00020747	408	7	14476	15.2059	0.996096	0.214254	18.8686		GOTERM_CC_ALL	GO:0045121~membrane raft	39	6.97674	3.24012e-45	WBGENE00008988, WBGENE00012947, WBGENE00020788, WBGENE00008698, WBGENE00008584, WBGENE00016424, WBGENE00016425, WBGENE00010660, WBGENE00022644, WBGENE00018823, WBGENE00009426, WBGENE00044073, WBGENE00017969, WBGENE00021517, WBGENE00021518, WBGENE00021519, WBGENE00009432, WBGENE00007097, WBGENE00019660, WBGENE00009433, WBGENE00009430, WBGENE00009431, WBGENE00003957, WBGENE00009434, WBGENE00000302,…	235	74	11373	25.5059	5.5082e-43	5.5082e-43	3.95289e-42
WBGene00045411	C25F9.11	V	complement(19432441..19433072)	34.21	5.34	40.54	0	0	0		WBGene00044073	hypothetical protein(tag-244)		INTERPRO	IPR018202:Peptidase S10, serine carboxypeptidase, active site	3	0.536673	0.0197348	WBGENE00019605, WBGENE00017969, WBGENE00021503	408	8	14476	13.3051	0.999308	0.261501	23.9902		GOTERM_CC_ALL	GO:0098589~membrane region	39	6.97674	3.09314e-43	WBGENE00008988, WBGENE00012947, WBGENE00020788, WBGENE00008698, WBGENE00008584, WBGENE00016424, WBGENE00016425, WBGENE00010660, WBGENE00022644, WBGENE00018823, WBGENE00009426, WBGENE00044073, WBGENE00017969, WBGENE00021517, WBGENE00021518, WBGENE00021519, WBGENE00009432, WBGENE00007097, WBGENE00019660, WBGENE00009433, WBGENE00009430, WBGENE00009431, WBGENE00003957, WBGENE00009434, WBGENE00000302,…	235	81	11373	23.3017	5.25834e-41	2.62917e-41	3.77358e-40
WBGene00011494	T05F1.9	I	9645699..9647676	34.67	5.27	38.47	0	0	0					INTERPRO	IPR016040:NAD(P)-binding domain	11	1.9678	0.0236582	WBGENE00012970, WBGENE00018904, WBGENE00000973, WBGENE00000981, WBGENE00017060, WBGENE00009973, WBGENE00010063, WBGENE00010791, WBGENE00008678, WBGENE00001157, WBGENE00001158	408	172	14476	2.26909	0.99984	0.295003	28.0716		GOTERM_CC_ALL	GO:0098805~whole membrane	40	7.15564	6.88515e-24	WBGENE00008988, WBGENE00012947, WBGENE00020788, WBGENE00008698, WBGENE00008584, WBGENE00016424, WBGENE00016425, WBGENE00010660, WBGENE00022644, WBGENE00018823, WBGENE00009426, WBGENE00044073, WBGENE00017969, WBGENE00021517, WBGENE00021518, WBGENE00021519, WBGENE00009432, WBGENE00007097, WBGENE00019660, WBGENE00009433, WBGENE00009430, WBGENE00009431, WBGENE00003957, WBGENE00009434, WBGENE00000302,…	235	247	11373	7.83737	1.17047e-21	3.90158e-22	8.39976e-21
WBGene00016577	clec-3	II	complement(3017472..3019787)	13.52	5.25	37.93	0	0	0		Gene Group 3	Enrichment Score: 42.13638623801492		INTERPRO	IPR001087:Lipase, GDSL	3	0.536673	0.0249067	WBGENE00012201, WBGENE00022040, WBGENE00022256	408	9	14476	11.8268	0.9999	0.298181	29.3272		GOTERM_CC_ALL	GO:0044425~membrane part	160	28.6225	0.000323652	WBGENE00006627, WBGENE00021703, WBGENE00077525, WBGENE00006628, WBGENE00019579, WBGENE00019373, WBGENE00020788, WBGENE00010977, WBGENE00009488, WBGENE00003999, WBGENE00015152, WBGENE00022644, WBGENE00044073, WBGENE00021709, WBGENE00021517, WBGENE00013900, WBGENE00021518, WBGENE00008366, WBGENE00021519, WBGENE00014254, WBGENE00022083, WBGENE00016542, WBGENE00013119, WBGENE00010328, WBGENE00005586,…	235	6477	11373	1.19551	0.0535429	0.0136632	0.394135
WBGene00219709	linc-37	III	832984..833347	9.26	5.24	37.72	1.63e-09	2.61e-07	7.62e-05		WORMBASE_GENE_ID	Gene Name		INTERPRO	IPR001563:Peptidase S10, serine carboxypeptidase	3	0.536673	0.0305622	WBGENE00019605, WBGENE00017969, WBGENE00021503	408	10	14476	10.6441	0.999988	0.342691	34.7641		GOTERM_CC_ALL	GO:0016020~membrane	164	29.3381	0.000986293	WBGENE00006627, WBGENE00021703, WBGENE00077525, WBGENE00006628, WBGENE00019579, WBGENE00019373, WBGENE00020788, WBGENE00010977, WBGENE00009488, WBGENE00003999, WBGENE00015152, WBGENE00011803, WBGENE00022644, WBGENE00044073, WBGENE00021709, WBGENE00021517, WBGENE00013900, WBGENE00021518, WBGENE00008366, WBGENE00021519, WBGENE00014254, WBGENE00022083, WBGENE00016542, WBGENE00013119, WBGENE00010328,…	235	6798	11373	1.16753	0.154437	0.0329939	1.19664
WBGene00007097	B0024.4	V	10297399..10298982	288.83	5.18	36.33	0	0	0		WBGene00013837	F-box A protein(fbxa-30)		INTERPRO	IPR013154:Alcohol dehydrogenase GroES-like	3	0.536673	0.0366701	WBGENE00012970, WBGENE00017060, WBGENE00010791	408	11	14476	9.67647	0.999999	0.385537	40.1987		GOTERM_CC_ALL	GO:0005764~lysosome	6	1.07335	0.0363903	WBGENE00000412, WBGENE00010062, WBGENE00010769, WBGENE00000783, WBGENE00003561, WBGENE00008598	235	89	11373	3.26263	0.998167	0.650163	36.3796
WBGene00012661	clec-163	III	10794349..10796369	1.44	5.17	36.11	1.21e-07	1.47e-05	0.00567		WBGene00020456	F-box A protein(fbxa-60)		INTERPRO	IPR013032:EGF-like, conserved site	8	1.43113	0.0370544	WBGENE00019957, WBGENE00013119, WBGENE00017892, WBGENE00019958, WBGENE00011330, WBGENE00018237, WBGENE00012018, WBGENE00011182	408	111	14476	2.55715	0.999999	0.378261	40.5262		GOTERM_CC_ALL	GO:0000323~lytic vacuole	6	1.07335	0.0394702	WBGENE00000412, WBGENE00010062, WBGENE00010769, WBGENE00000783, WBGENE00003561, WBGENE00008598	235	91	11373	3.19093	0.998936	0.623935	38.8164
WBGene00017501	pud-3	V	complement(2324510..2326847)	45.03	5.14	35.27	0	0	0		WBGene00020455	F-box A protein(fbxa-59)		INTERPRO	IPR013149:Alcohol dehydrogenase, C-terminal	3	0.536673	0.0432007	WBGENE00012970, WBGENE00017060, WBGENE00010791	408	12	14476	8.8701	1	0.415676	45.5429		GOTERM_CC_ALL	GO:0045111~intermediate filament cytoskeleton	3	0.536673	0.0685172	WBGENE00002056, WBGENE00002058, WBGENE00001852	235	21	11373	6.91368	0.999994	0.778708	57.9333
WBGene00010124	F55G11.4	IV	12973636..12975597	273.52	5.11	34.64	0	0	0		WBGene00013840	F-box A protein(fbxa-151)		INTERPRO	IPR002085:Alcohol dehydrogenase superfamily, zinc-type	3	0.536673	0.0432007	WBGENE00012970, WBGENE00017060, WBGENE00010791	408	12	14476	8.8701	1	0.415676	45.5429		GOTERM_CC_ALL	GO:0005773~vacuole	9	1.61002	0.0746379	WBGENE00012144, WBGENE00000412, WBGENE00011737, WBGENE00010062, WBGENE00012532, WBGENE00010769, WBGENE00000783, WBGENE00003561, WBGENE00008598	235	214	11373	2.03534	0.999998	0.768971	61.1842
WBGene00013900	ugt-18	V	12820265..12822758	17.52	5.05	33.12	0	0	0		WBGene00015362	F-box A protein(fbxa-105)		INTERPRO	IPR020843:Polyketide synthase, enoylreductase	3	0.536673	0.0432007	WBGENE00012970, WBGENE00017060, WBGENE00010791	408	12	14476	8.8701	1	0.415676	45.5429
WBGene00015564	C07D8.5	X	7344047..7344551	1.51	5.01	32.17	0.000182	0.01	1					INTERPRO	IPR013781:Glycoside hydrolase, catalytic domain	6	1.07335	0.0445026	WBGENE00003097, WBGENE00008220, WBGENE00015767, WBGENE00003092, WBGENE00003091, WBGENE00003090	408	69	14476	3.08525	1	0.414916	46.5538		GOTERM_MF_ALL	GO:0030246~carbohydrate binding	34	6.08229	8.2123e-13	WBGENE00018970, WBGENE00019738, WBGENE00018971, WBGENE00016912, WBGENE00044469, WBGENE00021580, WBGENE00009397, WBGENE00009393, WBGENE00009394, WBGENE00018594, WBGENE00014063, WBGENE00009396, WBGENE00007153, WBGENE00015198, WBGENE00021582, WBGENE00018910, WBGENE00002269, WBGENE00021585, WBGENE00017199, WBGENE00008477, WBGENE00014043, WBGENE00021118, WBGENE00012583, WBGENE00016577, WBGENE00021879,…	238	306	9479	4.4253	3.01392e-10	3.01392e-10	1.1311e-09
WBGene00017498	pud-4	V	2326678..2327262	33.96	4.94	30.66	0	0	0		Gene Group 4	Enrichment Score: 39.094832424153054		INTERPRO	IPR008139:Saposin B	4	0.715564	0.0469774	WBGENE00005003, WBGENE00004987, WBGENE00000213, WBGENE00004993	408	29	14476	4.89385	1	0.422375	48.4277		GOTERM_MF_ALL	GO:0016746~transferase activity, transferring acyl groups	19	3.39893	7.39693e-06	WBGENE00021703, WBGENE00008475, WBGENE00008602, WBGENE00019644, WBGENE00007833, WBGENE00018708, WBGENE00019579, WBGENE00011042, WBGENE00007835, WBGENE00009488, WBGENE00018707, WBGENE00013947, WBGENE00007829, WBGENE00009595, WBGENE00011850, WBGENE00007361, WBGENE00008629, WBGENE00017964, WBGENE00010545	238	216	9479	3.50337	0.002711	0.00135642	0.0101875
WBGene00009428	F35E12.4	V	complement(13731506..13733387)	19.62	4.93	30.44	0	0	0		WORMBASE_GENE_ID	Gene Name		INTERPRO	IPR017972:Cytochrome P450, conserved site	6	1.07335	0.0493079	WBGENE00000373, WBGENE00021167, WBGENE00009226, WBGENE00008519, WBGENE00020386, WBGENE00014254	408	71	14476	2.99834	1	0.428379	50.1364		GOTERM_MF_ALL	GO:0016747~transferase activity, transferring acyl groups other than amino-acyl groups	15	2.68336	8.88568e-05	WBGENE00008475, WBGENE00008602, WBGENE00007833, WBGENE00019579, WBGENE00018708, WBGENE00011042, WBGENE00007835, WBGENE00018707, WBGENE00009488, WBGENE00013947, WBGENE00007829, WBGENE00009595, WBGENE00007361, WBGENE00017964, WBGENE00010545	238	170	9479	3.51421	0.0320859	0.0108118	0.122315
WBGene00021978	Y58A7A.4	V	complement(5082002..5085007)	10.42	4.87	29.16	0	0	0		WBGene00008495	hypothetical protein(F01D5.5)		INTERPRO	IPR002401:Cytochrome P450, E-class, group I	6	1.07335	0.054407	WBGENE00000373, WBGENE00021167, WBGENE00009226, WBGENE00008519, WBGENE00020386, WBGENE00014254	408	73	14476	2.9162	1	0.451498	53.6937		GOTERM_MF_ALL	GO:0003824~catalytic activity	130	23.2558	0.000730421	WBGENE00021167, WBGENE00000373, WBGENE00021703, WBGENE00019579, WBGENE00015574, WBGENE00020788, WBGENE00009488, WBGENE00003999, WBGENE00006533, WBGENE00008220, WBGENE00012201, WBGENE00011803, WBGENE00007440, WBGENE00008564, WBGENE00012518, WBGENE00007228, WBGENE00021709, WBGENE00011321, WBGENE00014251, WBGENE00008629, WBGENE00013900, WBGENE00014254, WBGENE00000298, WBGENE00013119, WBGENE00006611,…	238	4175	9479	1.24014	0.235217	0.0648428	1.00134
WBGene00022570	sdz-35	II	complement(3207683..3208751)	5.49	4.82	28.19	7.35e-13	1.68e-10	3.44e-08		WBGene00008492	hypothetical protein(F01D5.1)		INTERPRO	IPR011032:GroES-like	3	0.536673	0.0574173	WBGENE00012970, WBGENE00017060, WBGENE00010791	408	14	14476	7.60294	1	0.460255	55.6818		GOTERM_MF_ALL	GO:0004185~serine-type carboxypeptidase activity	5	0.894454	0.00273048	WBGENE00003957, WBGENE00019605, WBGENE00018984, WBGENE00017969, WBGENE00021503	238	24	9479	8.29744	0.63339	0.181835	3.69586
WBGene00016424	C34H4.1	IV	1555580..1557562	118.48	4.8	27.88	0	0	0		WBGene00008494	hypothetical protein(F01D5.3)		INTERPRO	IPR001128:Cytochrome P450	6	1.07335	0.0626071	WBGENE00000373, WBGENE00021167, WBGENE00009226, WBGENE00008519, WBGENE00020386, WBGENE00014254	408	76	14476	2.80108	1	0.480821	58.9244		GOTERM_MF_ALL	GO:0070008~serine-type exopeptidase activity	5	0.894454	0.00273048	WBGENE00003957, WBGENE00019605, WBGENE00018984, WBGENE00017969, WBGENE00021503	238	24	9479	8.29744	0.63339	0.181835	3.69586
WBGene00008584	F08G5.6	IV	12435827..12438274	164.96	4.8	27.79	0	0	0		WBGene00011979	hypothetical protein(T24B8.5)		INTERPRO	IPR008927:6-phosphogluconate dehydrogenase, C-terminal-like	3	0.536673	0.0650502	WBGENE00018904, WBGENE00001157, WBGENE00001158	408	15	14476	7.09608	1	0.484972	60.3735		GOTERM_MF_ALL	GO:0016491~oxidoreductase activity	26	4.65116	0.00418399	WBGENE00021167, WBGENE00000373, WBGENE00018904, WBGENE00020386, WBGENE00008519, WBGENE00017640, WBGENE00008678, WBGENE00009226, WBGENE00008564, WBGENE00019599, WBGENE00014251, WBGENE00014254, WBGENE00001157, WBGENE00001158, WBGENE00018210, WBGENE00018419, WBGENE00009165, WBGENE00009973, WBGENE00017060, WBGENE00010791, WBGENE00012970, WBGENE00000973, WBGENE00009805, WBGENE00016061, WBGENE00010063,…	238	569	9479	1.8199	0.78535	0.226212	5.6112
WBGene00005586	sri-74	II	complement(2580901..2583346)	0.71	4.79	27.59	6.93e-05	0.00459	1		WBGene00015759	hypothetical protein(C14C6.5)		INTERPRO	IPR017853:Glycoside hydrolase, superfamily	6	1.07335	0.0654871	WBGENE00003097, WBGENE00008220, WBGENE00015767, WBGENE00003092, WBGENE00003091, WBGENE00003090	408	77	14476	2.76471	1	0.478248	60.6276		GOTERM_MF_ALL	GO:0004364~glutathione transferase activity	5	0.894454	0.00425297	WBGENE00001768, WBGENE00001755, WBGENE00001753, WBGENE00014251, WBGENE00001754	238	27	9479	7.37551	0.790738	0.200247	5.70121
WBGene00018646	mul-1	IV	complement(4121342..4123069)	27.13	4.79	27.61	0	0	0					INTERPRO	IPR011527:ABC transporter, transmembrane domain, type 1	4	0.715564	0.0904176	WBGENE00004000, WBGENE00004001, WBGENE00003999, WBGENE00001817	408	38	14476	3.73478	1	0.588089	72.8618		GOTERM_MF_ALL	GO:0051861~glycolipid binding	3	0.536673	0.00873783	WBGENE00002271, WBGENE00002272, WBGENE00002273	238	6	9479	19.9139	0.96008	0.331427	11.3857
WBGene00009431	dct-17	V	complement(13727761..13730776)	214.12	4.79	27.65	0	0	0		Gene Group 5	Enrichment Score: 26.15091745314409																GOTERM_MF_ALL	GO:0015020~glucuronosyltransferase activity	7	1.25224	0.0103103	WBGENE00016762, WBGENE00008486, WBGENE00021709, WBGENE00021464, WBGENE00044286, WBGENE00013900, WBGENE00015695	238	74	9479	3.76749	0.977708	0.344669	13.3024
WBGene00012923	fbxa-128	III	complement(11136802..11138894)	50.26	4.74	26.77	0	0	0		WORMBASE_GENE_ID	Gene Name		INTACT	182136:Activated in Blocked Unfolded protein response(abu-15)	7	1.25224	0.0022617	WBGENE00000373, WBGENE00003097, WBGENE00012201, WBGENE00002253, WBGENE00021011, WBGENE00003091, WBGENE00003090	133	49	4704	5.05263	0.605687	0.605687	3.12093		GOTERM_MF_ALL	GO:0004180~carboxypeptidase activity	5	0.894454	0.0131792	WBGENE00003957, WBGENE00019605, WBGENE00018984, WBGENE00017969, WBGENE00021503	238	37	9479	5.38213	0.992318	0.385466	16.7004
WBGene00019660	K11H12.4	IV	complement(674038..675883)	57.9	4.74	26.78	0	0	0		WBGene00003092	Lysozyme-like protein 3(lys-3)		INTACT	172061:Ribosomal Protein, Small subunit(rps-10)	4	0.715564	0.0639396	WBGENE00011979, WBGENE00017892, WBGENE00003480, WBGENE00004024	133	33	4704	4.28708	1	0.999999	60.3572		GOTERM_MF_ALL	GO:0008194~UDP-glycosyltransferase activity	9	1.61002	0.0190797	WBGENE00016762, WBGENE00013119, WBGENE00008486, WBGENE00012013, WBGENE00021709, WBGENE00021464, WBGENE00044286, WBGENE00013900, WBGENE00015695	238	134	9479	2.675	0.99915	0.474139	23.3045
WBGene00008988	F20G2.5	V	13771508..13773700	19.22	4.72	26.34	0	0	0		WBGene00003091	LYSozyme(lys-2)		INTACT	173846:Small Glutamine-rich Tetratrico repeat protein(sgt-1)	7	1.25224	0.0846516	WBGENE00003097, WBGENE00010123, WBGENE00006611, WBGENE00008495, WBGENE00002253, WBGENE00003091, WBGENE00019261	133	109	4704	2.27137	1	0.999995	71.0205		GOTERM_MF_ALL	GO:0008080~N-acetyltransferase activity	5	0.894454	0.0335665	WBGENE00009595, WBGENE00011042, WBGENE00013947, WBGENE00017964, WBGENE00010545	238	49	9479	4.06405	0.999996	0.648027	37.5157
WBGene00016785	C49G7.7	V	4034476..4038054	8.22	4.62	24.65	0	0	0		WBGene00003090	LYSozyme(lys-1)		INTACT	174964:32 kDa beta-galactoside-binding lectin(lec-1)	4	0.715564	0.089505	WBGENE00018210, WBGENE00007414, WBGENE00017302, WBGENE00018350	133	38	4704	3.72299	1	0.999935	73.0996		GOTERM_MF_ALL	GO:0016765~transferase activity, transferring alkyl or aryl (other than methyl) groups	5	0.894454	0.0357947	WBGENE00001768, WBGENE00001755, WBGENE00001753, WBGENE00014251, WBGENE00001754	238	50	9479	3.98277	0.999998	0.64265	39.4709
WBGene00018459	F45D11.14	II	complement(1004616..1006475)	526.42	4.61	24.44	0	0	0		WBGene00003097	LYSozyme(lys-8)																GOTERM_MF_ALL	GO:0008238~exopeptidase activity	6	1.07335	0.047456	WBGENE00011803, WBGENE00003957, WBGENE00019605, WBGENE00018984, WBGENE00017969, WBGENE00021503	238	79	9479	3.02489	1	0.720433	48.8106
WBGene00045412	C25F9.12	V	complement(19402188..19402949)	2.95	4.61	24.35	2.87e-08	3.87e-06	0.00134																			GOTERM_MF_ALL	GO:0016410~N-acyltransferase activity	5	0.894454	0.0481915	WBGENE00009595, WBGENE00011042, WBGENE00013947, WBGENE00017964, WBGENE00010545	238	55	9479	3.6207	1	0.701338	49.3524
WBGene00010125	dod-22	IV	12965387..12967376	38.38	4.59	24.09	0	0	0		Gene Group 6	Enrichment Score: 14.691600236987995																GOTERM_MF_ALL	GO:0016407~acetyltransferase activity	5	0.894454	0.0481915	WBGENE00009595, WBGENE00011042, WBGENE00013947, WBGENE00017964, WBGENE00010545	238	55	9479	3.6207	1	0.701338	49.3524
WBGene00008105	C45B11.2	V	11042817..11043855	8.95	4.53	23.05	4.33e-15	1.23e-12	2.02e-10		WORMBASE_GENE_ID	Gene Name																GOTERM_MF_ALL	GO:0016798~hydrolase activity, acting on glycosyl bonds	7	1.25224	0.0553566	WBGENE00008220, WBGENE00000213, WBGENE00015767, WBGENE00006611, WBGENE00018594, WBGENE00004052, WBGENE00003091	238	109	9479	2.55774	1	0.729164	54.3585
WBGene00012518	comt-2	V	complement(16493655..16494449)	5.96	4.51	22.78	2.09e-12	4.53e-10	9.75e-08		WBGene00001770	Glutathione S-Transferase(gst-22)																GOTERM_MF_ALL	GO:0016758~transferase activity, transferring hexosyl groups	11	1.9678	0.0658908	WBGENE00008019, WBGENE00016762, WBGENE00020222, WBGENE00013119, WBGENE00008486, WBGENE00012013, WBGENE00021709, WBGENE00021464, WBGENE00044286, WBGENE00013900, WBGENE00015695	238	232	9479	1.88838	1	0.770418	60.8906
WBGene00017764	F25A2.1	V	1179604..1181548	14.19	4.5	22.66	0	0	0		WBGene00014251	Glutathione S-transferase kappa 1(gstk-1)																GOTERM_MF_ALL	GO:0016757~transferase activity, transferring glycosyl groups	12	2.14669	0.0746992	WBGENE00008019, WBGENE00016762, WBGENE00020222, WBGENE00013119, WBGENE00008486, WBGENE00019298, WBGENE00012013, WBGENE00021709, WBGENE00021464, WBGENE00044286, WBGENE00013900, WBGENE00015695	238	269	9479	1.7767	1	0.794626	65.6752
WBGene00022321	fbxa-25	III	complement(1347734..1349420)	1.17	4.48	22.33	7.8e-06	0.000663	0.36		WBGene00001753	Glutathione S-Transferase(gst-5)																GOTERM_MF_ALL	GO:0017171~serine hydrolase activity	5	0.894454	0.0863375	WBGENE00003957, WBGENE00019605, WBGENE00018984, WBGENE00017969, WBGENE00021503	238	67	9479	2.97222	1	0.825198	71.1667
WBGene00005548	sri-36	II	complement(2583782..2585593)	2.62	4.44	21.69	1.92e-09	3e-07	8.95e-05		WBGene00001783	Glutathione S-Transferase(gst-35)																GOTERM_MF_ALL	GO:0008236~serine-type peptidase activity	5	0.894454	0.0863375	WBGENE00003957, WBGENE00019605, WBGENE00018984, WBGENE00017969, WBGENE00021503	238	67	9479	2.97222	1	0.825198	71.1667
WBGene00010019	F54B8.4	V	15816464..15817143	63.19	4.43	21.56	0	0	0		WBGene00001761	Glutathione S-Transferase(gst-13)																GOTERM_MF_ALL	GO:0019239~deaminase activity	3	0.536673	0.0958139	WBGENE00007440, WBGENE00015574, WBGENE00020747	238	21	9479	5.68968	1	0.842482	75.0236
WBGene00010745	dod-17	IV	12976293..12978344	109.16	4.42	21.37	0	0	0		WBGene00001786	Glutathione S-Transferase(gst-38)																GOTERM_MF_ALL	GO:0016616~oxidoreductase activity, acting on the CH-OH group of donors, NAD or NADP as acceptor	4	0.715564	0.0968542	WBGENE00010063, WBGENE00010791, WBGENE00001157, WBGENE00001158	238	44	9479	3.6207	1	0.831416	75.4165
WBGene00021464	ugt-31	I	2333326..2338688	34.17	4.4	21.05	0	0	0		WBGene00001755	Probable glutathione S-transferase 7(gst-7)
WBGene00011799	T16G1.5	V	complement(12937580..12939506)	16.63	4.39	20.94	0	0	0		WBGene00001754	Probable glutathione S-transferase 6(gst-6)
WBGene00018708	oac-32	V	complement(1542517..1545791)	10.29	4.38	20.86	0	0	0		WBGene00001788	Glutathione S-Transferase(gst-40)
WBGene00007506	C10C5.2	IV	9371508..9373636	42.41	4.34	20.29	0	0	0		WBGene00001768	Glutathione S-Transferase(gst-20)
WBGene00008678	stdh-2	V	16224334..16225540	6.9	4.34	20.32	2.52e-10	4.42e-08	1.18e-05
WBGene00012583	clec-4	II	complement(12578418..12581068)	111.1	4.32	20.03	0	0	0		Gene Group 7	Enrichment Score: 12.235061364000028
WBGene00023345	T12B5.9	III	complement(941905..942868)	0.7	4.31	19.78	8.79e-05	0.0057	1		WORMBASE_GENE_ID	Gene Name
WBGene00012450	Y17D7B.2	V	18787806..18789617	4.8	4.31	19.9	9.03e-11	1.68e-08	4.22e-06		WBGene00014043	C-type LECtin(clec-58)
WBGene00017467	F14F9.4	V	5132741..5137100	29.37	4.26	19.2	0	0	0		WBGene00009397	C-type LECtin(clec-66)
WBGene00019146	H02F09.3	X	1568678..1572854	18.82	4.24	18.95	0	0	0		WBGene00009396	C-type LECtin(clec-65)
WBGene00005833	srw-86	V	complement(19400142..19400715)	7.5	4.24	18.88	3e-09	4.6e-07	0.00014		WBGene00009394	C-type LECtin(clec-63)
WBGene00011321	fil-1	V	14993909..14995201	7.69	4.22	18.63	7.55e-15	2.09e-12	3.53e-10		WBGene00018237	dietary restriction down regulated(drd-2)
WBGene00008632	fbxa-88	V	complement(16142008..16143116)	2.22	4.22	18.59	3.34e-09	5.11e-07	0.000156		WBGene00009393	C-type LECtin(clec-62)
WBGene00008476	E03H4.8	I	complement(12424555..12426766)	53.26	4.2	18.43	0	0	0		WBGene00017892	hypothetical protein(F28B4.3)
WBGene00017199	clec-45	V	7638105..7638622	3.01	4.2	18.35	1.33e-06	0.000132	0.06		WBGene00018970	C-type LECtin(clec-68)
WBGene00006627	tsp-1	III	complement(8237995..8239423)	39.61	4.18	18.16	0	0	0		WBGene00021118	C-type LECtin(clec-125)
WBGene00021517	Y41D4B.15	IV	1564081..1567716	5.27	4.18	18.09	5.31e-13	1.24e-10	2.48e-08		WBGene00017199	C-type LECtin(clec-45)
WBGene00011979	T24B8.5	II	complement(9082682..9083142)	99.65	4.17	18.05	0	0	0		WBGene00018910	hypothetical protein(F56A4.2)
WBGene00014063	clec-143	II	complement(10468351..10470297)	3.98	4.17	17.99	2.84e-12	6.01e-10	1.33e-07		WBGene00021224	C-type LECtin(clec-209)
WBGene00021435	Y39A3A.4	III	complement(2073009..2076520)	5.3	4.16	17.92	1.27e-11	2.54e-09	5.93e-07		WBGene00007153	C-type LECtin(clec-41)
WBGene00018971	clec-67	IV	3922165..3925045	92.49	4.16	17.85	0	0	0		WBGene00012661	C-type LECtin(clec-163)
WBGene00023423	F43C1.7	III	complement(4241477..4242593)	7.83	4.14	17.68	1.57e-11	3.1e-09	7.32e-07		WBGene00021585	C-type LECtin(clec-74)
WBGene00020881	T28A11.19	V	complement(3268688..3269510)	2.82	4.14	17.68	2.59e-08	3.51e-06	0.00121		WBGene00021872	C-type LECtin(clec-85)
WBGene00011330	T01D3.6	V	13716849..13720402	528.94	4.13	17.54	0	0	0		WBGene00021582	C-type LECtin(clec-71)
WBGene00020579	T19D12.4	II	6631154..6637099	293.61	4.06	16.7	0	0	0		WBGene00021895	C-type LECtin(clec-84)
WBGene00018803	fbxa-24	II	3816961..3818238	14.89	4.03	16.38	3.66e-15	1.05e-12	1.71e-10		WBGene00021580	C-type LECtin(clec-174)
WBGene00009432	cld-9	V	complement(13749185..13751921)	68.59	3.92	15.09	0	0	0		WBGene00021879	C-type LECtin(clec-83)
WBGene00015597	fbxa-162	II	complement(1607869..1609014)	4.83	3.91	15.07	1.01e-09	1.65e-07	4.74e-05		WBGene00019738	C-type LECtin(clec-265)
WBGene00020578	T19D12.3	II	6660274..6660994	2.7	3.89	14.79	1.04e-06	0.000107	0.05		WBGene00014138	C-type LECtin(clec-186)
WBGene00018707	oac-31	V	complement(1538353..1541824)	7.69	3.88	14.75	0	0	0		WBGene00044469	C-type LECtin(clec-173)
WBGene00020804	T25E4.2	II	complement(5580125..5582409)	0.47	3.86	14.51	0.000136	0.00828	1		WBGene00011182	hypothetical protein(R09H10.5)
WBGene00012501	Y26D4A.3	I	complement(13072102..13073062)	1.37	3.85	14.46	5.44e-06	0.000484	0.25		WBGene00008477	C-type LECtin(clec-17)
WBGene00008633	fbxa-18	V	16143573..16144660	1.74	3.85	14.41	4.03e-06	0.000368	0.19		WBGene00012583	C-type LECtin(clec-4)
WBGene00007829	oac-5	V	16292709..16295600	0.48	3.82	14.13	5.46e-06	0.000485	0.25		WBGene00015198	C-type LECtin(clec-2)
WBGene00021520	Y41D4B.18	IV	1558053..1559633	10.47	3.81	13.98	0	0	0		WBGene00018971	C-type LECtin(clec-67)
WBGene00021977	Y58A7A.3	V	complement(5077849..5080896)	131.68	3.8	13.97	0	0	0		WBGene00014063	C-type LECtin(clec-143)
WBGene00015455	C04G6.5	II	5085785..5086121	37.32	3.79	13.83	1.11e-16	3.51e-14	5.19e-12		WBGene00012018	hypothetical protein(T25C12.3)
WBGene00044206	T26H5.9	V	15444910..15445372	115.41	3.79	13.81	0	0	0		WBGene00016912	C-type LECtin(clec-86)
WBGene00021796	Y52E8A.3	II	complement(4305262..4307028)	25.95	3.71	13.12	3.77e-15	1.08e-12	1.76e-10		WBGene00016577	C-type LECtin(clec-3)
WBGene00009805	F47B8.4	V	complement(14323532..14324631)	8.08	3.71	13.09	6.44e-10	1.07e-07	3.01e-05
WBGene00045457	F33H12.7	II	complement(2586077..2586911)	41.07	3.66	12.61	0	0	0		Gene Group 8	Enrichment Score: 4.089688686438504
WBGene00044457	C18H7.11	IV	596891..598769	13.17	3.66	12.62	1.11e-16	3.51e-14	5.19e-12		WORMBASE_GENE_ID	Gene Name
WBGene00021518	hpo-6	IV	1562184..1564076	204.51	3.66	12.61	0	0	0		WBGene00002273	Galectin(lec-10)
WBGene00010128	F55G11.8	IV	12962808..12964624	74.81	3.66	12.64	0	0	0		WBGene00002271	Probable galaptin lec-8(lec-8)
WBGene00012824	Y43F8B.14	V	complement(19452183..19455969)	4.41	3.66	12.67	2.21e-12	4.76e-10	1.03e-07		WBGene00002269	Galectin(lec-6)
WBGene00018643	drd-50	IV	4117788..4119179	15.12	3.64	12.44	0	0	0		WBGene00002274	Galectin(lec-11)
WBGene00007717	C25D7.5	V	15053765..15056291	17.62	3.62	12.29	1.11e-16	3.51e-14	5.19e-12		WBGene00002272	Galectin(lec-9)
WBGene00017660	F21C10.11	V	9123488..9123840	43.98	3.59	12	2.65e-12	5.63e-10	1.24e-07
WBGene00005551	sri-39	II	2587504..2589754	0.5	3.57	11.86	0.000292	0.02	1		Gene Group 9	Enrichment Score: 2.5433814530851397
WBGene00022327	fbxa-15	III	complement(1319016..1321896)	2.32	3.57	11.91	5.19e-08	6.82e-06	0.00243		WORMBASE_GENE_ID	Gene Name
WBGene00008493	F01D5.2	II	complement(13998497..13998956)	22.21	3.56	11.77	7.45e-14	1.91e-11	3.48e-09		WBGene00000219	Aspartic protease 6(asp-6)
WBGene00000783	cpr-3	V	complement(15296834..15298676)	114.99	3.54	11.64	0	0	0		WBGene00000783	Cathepsin B-like cysteine proteinase 3(cpr-3)
WBGene00235133	T26H5.14	V	15449165..15449601	6.4	3.54	11.64	5.88e-08	7.53e-06	0.00275		WBGene00018984	Putative serine protease F56F10.1(F56F10.1)
WBGene00006628	tsp-2	III	complement(8236917..8237893)	31.38	3.51	11.42	0	0	0		WBGene00003528	Zinc metalloproteinase nas-9(nas-9)
WBGene00006650	tts-1	X	complement(1504131..1504841)	1221.07	3.51	11.42	0	0	0		WBGene00019605	CaThepSin A homolog(ctsa-1)
WBGene00219415	linc-38	V	complement(10276942..10277353)	4.08	3.51	11.39	9.99e-06	0.000816	0.47		WBGene00021503	Carboxypeptidase(ctsa-2)
WBGene00009397	clec-66	II	12904400..12906607	157.35	3.5	11.33	0	0	0		WBGene00017969	Uncharacterized serine carboxypeptidase F32A5.3(F32A5.3)
WBGene00022496	fbxa-92	III	complement(1261944..1262842)	5.46	3.49	11.21	2.87e-09	4.43e-07	0.000134
WBGene00019779	M60.2	X	8242056..8247882	263.4	3.47	11.08	0	0	0		Gene Group 10	Enrichment Score: 2.399710146034339
WBGene00044681	T24C4.8	III	874310..875325	14.07	3.46	11.03	4.39e-12	9.04e-10	2.05e-07		WORMBASE_GENE_ID	Gene Name
WBGene00012961	Y47H10A.5	I	complement(12095735..12097939)	77.41	3.44	10.84	0	0	0		WBGene00010062	Lipase(lipl-1)
WBGene00017466	F14F9.3	V	5138195..5141488	2.24	3.42	10.67	2.86e-10	4.99e-08	1.34e-05		WBGene00044488	hypothetical protein(Y54G2A.45)
WBGene00016762	ugt-24	IV	complement(6206830..6209527)	15.94	3.41	10.62	8.88e-16	2.68e-13	4.15e-11		WBGene00009773	Lipase(lipl-2)
WBGene00012028	srz-99	V	16730261..16731464	3	3.39	10.46	1.22e-07	1.48e-05	0.00571		WBGene00017764	hypothetical protein(F25A2.1)
WBGene00044349	Y71G12B.32	I	complement(1813909..1816061)	1.71	3.38	10.42	2.26e-06	0.000216	0.11
WBGene00022494	fbxa-91	III	complement(1253384..1254401)	7.53	3.38	10.44	2.09e-07	2.43e-05	0.00979		Gene Group 11	Enrichment Score: 1.1749839008953258
WBGene00009226	cyp-37B1	V	16278191..16280614	12.76	3.36	10.26	8.97e-11	1.68e-08	4.19e-06		WORMBASE_GENE_ID	Gene Name
WBGene00015598	fbxa-163	II	complement(1609255..1610715)	1.52	3.35	10.2	1.68e-05	0.00132	0.78		WBGene00010063	Dehydrogenase/reductase SDR family member 4(dhrs-4)
WBGene00004000	pgp-6	X	complement(10871214..10877425)	37.56	3.35	10.19	0	0	0		WBGene00008678	Putative steroid dehydrogenase 2(stdh-2)
WBGene00021979	Y58A7A.5	V	complement(5085886..5087121)	44.22	3.34	10.14	0	0	0		WBGene00000973	DeHydrogenases, Short chain(dhs-9)
WBGene00014135	ZK896.4	IV	complement(12880667..12883146)	11.02	3.33	10.06	1.11e-16	3.51e-14	5.19e-12		WBGene00009973	Uncharacterized oxidoreductase F53C11.3(F53C11.3)
WBGene00009709	fbxa-144	V	complement(16131180..16133283)	1.45	3.32	9.99	1.17e-06	0.000118	0.05
WBGene00000213	asm-3	IV	complement(520210..523757)	1.98	3.31	9.95	7.94e-08	9.9e-06	0.00371		Gene Group 12	Enrichment Score: 0.9965876812467146
WBGene00003091	lys-2	V	complement(10280310..10281470)	1149.72	3.3	9.88	0	0	0		WORMBASE_GENE_ID	Gene Name
WBGene00206494	C15H11.16	V	complement(14409094..14409889)	1.84	3.29	9.75	2.8e-05	0.00205	1		WBGene00020386	CYtochrome P450 family(cyp-34A4)
WBGene00015884	C17B7.10	V	complement(3340179..3342745)	0.34	3.28	9.68	0.000181	0.01	1		WBGene00014254	Putative cytochrome P450 CYP13A10(cyp-13A10)
WBGene00194689	Y38H6C.24	V	20526453..20526830	1.62	3.28	9.74	0.000803	0.04	1		WBGene00008519	Putative cytochrome P450 cyp-13B1(cyp-13B1)
WBGene00008477	clec-17	I	complement(12430029..12431474)	11.95	3.27	9.65	3.39e-13	8.13e-11	1.59e-08		WBGene00021167	CYtochrome P450 family(cyp-32B1)
WBGene00008850	F15B9.6	V	13014144..13016654	11.28	3.26	9.61	1.36e-12	3.02e-10	6.35e-08		WBGene00009226	CYtochrome P450 family(cyp-37B1)
WBGene00010899	M28.8	II	10628269..10633217	44.23	3.25	9.51	0	0	0		WBGene00000373	CYtochrome P450 family(cyp-14A5)
WBGene00007866	C32H11.3	IV	12918611..12920393	3.47	3.25	9.49	4.41e-09	6.66e-07	0.000206
WBGene00019738	clec-265	X	3031723..3033203	168.01	3.24	9.44	0	0	0		Gene Group 13	Enrichment Score: 0.08377909608701745
WBGene00195065	F20G2.9	V	13752394..13752713	1.62	3.24	9.43	0.000837	0.04	1		WORMBASE_GENE_ID	Gene Name
WBGene00022891	ZK1290.10	II	complement(7551943..7553906)	5.81	3.22	9.33	3.05e-12	6.41e-10	1.42e-07		WBGene00020804	hypothetical protein(T25E4.2)
WBGene00010256	hrg-3	V	9756467..9757018	8.87	3.21	9.25	6.58e-09	9.58e-07	0.000307		WBGene00021709	UDP-GlucuronosylTransferase(ugt-29)
WBGene00009488	oac-20	V	15978716..15981764	13.93	3.21	9.28	0	0	0		WBGene00015695	UDP-glucuronosyltransferase(ugt-26)
WBGene00019619	asp-14	X	complement(6444185..6446738)	313.93	3.2	9.16	0	0	0		WBGene00006628	TetraSPanin family(tsp-2)
WBGene00012101	zip-10	V	complement(11650078..11650798)	23.94	3.19	9.13	3.28e-14	8.55e-12	1.53e-09		WBGene00011429	hypothetical protein(T04C12.7)
WBGene00009710	F44G3.10	V	complement(16138761..16139627)	15.42	3.18	9.04	1.42e-11	2.84e-09	6.65e-07		WBGene00004001	P-GlycoProtein related(pgp-7)
WBGene00021519	Y41D4B.17	IV	1560230..1561811	13.5	3.17	9.02	4.75e-14	1.23e-11	2.22e-09		WBGene00016542	hypothetical protein(C39H7.4)
WBGene00003092	lys-3	V	complement(10282204..10283448)	7.4	3.16	8.91	2.88e-10	5e-08	1.35e-05		WBGene00010684	hypothetical protein(K08F9.1)
WBGene00001158	ech-9	IV	complement(10233320..10235329)	17.97	3.14	8.8	0	0	0		WBGene00010998	hypothetical protein(R03G8.3)
WBGene00007153	clec-41	V	complement(13134965..13138086)	446.97	3.14	8.83	0	0	0		WBGene00012013	UDP-GlucuronosylTransferase(ugt-54)
WBGene00018874	tag-234	II	5864195..5866969	95.95	3.11	8.65	0	0	0		WBGene00007835	O-ACyltransferase homolog(oac-7)
WBGene00010746	K10D11.2	IV	12979017..12981940	0.83	3.11	8.63	0.000203	0.01	1		WBGene00015768	hypothetical protein(C14C11.4)
WBGene00017060	D2063.1	V	4327130..4328826	9.14	3.11	8.61	1.73e-12	3.81e-10	8.08e-08		WBGene00007833	O-ACyltransferase homolog(oac-6)
WBGene00012622	Y38H6C.9	V	complement(20520254..20522284)	3.12	3.09	8.51	3.47e-07	3.88e-05	0.02		WBGene00009226	CYtochrome P450 family(cyp-37B1)
WBGene00016923	C54F6.5	V	7529114..7529426	11.5	3.08	8.46	7.97e-06	0.000674	0.37		WBGene00005586	Serpentine Receptor, class I(sri-74)
WBGene00007232	C01G10.5	V	complement(15089102..15089499)	8.26	3.08	8.47	3.6e-05	0.00254	1		WBGene00001591	Glutamate-gated chloride channel alpha(glc-1)
WBGene00016788	C49G7.10	V	complement(4040409..4042004)	36.97	3.05	8.31	0	0	0		WBGene00044120	hypothetical protein(C36B1.13)
WBGene00012069	T26H5.4	V	complement(15447640..15448326)	1.23	3.05	8.27	0.000182	0.01	1		WBGene00006680	TWiK family of potassium channels(twk-28)
WBGene00019145	H02F09.2	X	1573220..1574010	1.35	3.02	8.13	7.77e-05	0.0051	1		WBGene00008019	Glycoprotein-N-acetylgalactosamine 3-beta-galactosyltransferase 1(C38H2.2)
WBGene00021224	clec-209	V	2351676..2352932	370.84	3.02	8.1	0	0	0		WBGene00007550	hypothetical protein(C13C4.6)
WBGene00012027	fbxa-127	V	16728731..16729960	3.62	3.02	8.11	1.38e-06	0.000137	0.06		WBGene00008602	O-ACyltransferase homolog(oac-14)
WBGene00018449	F45D11.2	II	1019438..1020682	1.92	3.01	8.03	6.55e-07	6.92e-05	0.03		WBGene00016332	hypothetical protein(C32F10.4)
WBGene00017093	E02C12.8	V	complement(9371640..9373590)	14.47	3.01	8.04	1.36e-13	3.41e-11	6.35e-09		WBGene00008629	Carnitine Palmitoyl Transferase(cpt-5)
WBGene00206489	F53F1.14	V	complement(13407222..13407929)	4.66	3.01	8.04	3.86e-06	0.000355	0.18		WBGene00010977	hypothetical protein(R02D5.3)
WBGene00011445	T04F8.7	X	complement(11677509..11680930)	22.67	2.99	7.94	1.87e-14	4.95e-12	8.72e-10		WBGene00007068	hypothetical protein(cTel55X.1)
WBGene00018910	F56A4.2	V	2459637..2460893	378.85	2.99	7.95	0	0	0		WBGene00005551	Serpentine Receptor, class I(sri-39)
WBGene00000373	cyp-14A5	V	complement(5421012..5423305)	33.63	2.99	7.96	9.99e-16	2.99e-13	4.67e-11		WBGene00021979	hypothetical protein(Y58A7A.5)
WBGene00018970	clec-68	IV	3926417..3929024	0.33	2.96	7.76	0.000812	0.04	1		WBGene00005548	Serpentine Receptor, class I(sri-36)
WBGene00010747	K10D11.3	IV	complement(12982120..12986088)	3.35	2.96	7.78	4.84e-10	8.14e-08	2.26e-05		WBGene00006627	Tetraspanin-1(tsp-1)
WBGene00000412	cdr-1	V	15921361..15922820	8.24	2.95	7.71	1.79e-07	2.1e-05	0.00839		WBGene00020222	FUcosyl Transferase(fut-6)
WBGene00015759	C14C6.5	V	536628..537418	295.17	2.94	7.65	0	0	0		WBGene00003571	Putative sodium/calcium exchanger 6(ncx-6)
WBGene00009426	F35E12.2	V	complement(13722233..13724881)	0.97	2.94	7.65	0.000265	0.01	1		WBGene00020760	hypothetical protein(T24C4.4)
WBGene00020774	T24E12.5	II	3753921..3757356	3.13	2.92	7.56	3.9e-07	4.31e-05	0.02		WBGene00009023	Solute carrier organic anion transporter family member(F21G4.1)
WBGene00015152	B0348.2	V	45463..46923	3.45	2.92	7.56	0.000218	0.01	1		WBGene00012028	Serpentine Receptor, class Z(srz-99)
WBGene00017490	pud-2.1	V	complement(2329444..2329954)	271.83	2.92	7.57	0	0	0		WBGene00016762	UDP-glucuronosyltransferase(ugt-24)
WBGene00010684	K08F9.1	V	complement(15137273..15139888)	2.7	2.91	7.51	1.24e-07	1.49e-05	0.00578		WBGene00020576	hypothetical protein(T19D12.1)
WBGene00219770	linc-40	III	1325891..1327724	3.17	2.87	7.29	1.91e-07	2.23e-05	0.00892		WBGene00022736	hypothetical protein(ZK418.7)
WBGene00044468	Y69A2AL.2	IV	2482257..2484112	101.85	2.87	7.32	0	0	0		WBGene00016984	NeuroPeptide Receptor family(npr-8)
WBGene00016219	C29F9.4	III	120492..124686	63.33	2.86	7.24	0	0	0		WBGene00005141	Serpentine Receptor, class D (delta)(srd-64)
WBGene00015178	B0416.2	X	9299171..9300131	1.96	2.86	7.26	4.22e-05	0.00293	1		WBGene00019547	hypothetical protein(K09C4.1)
WBGene00017500	pud-2.2	V	2323014..2323524	272.93	2.86	7.25	2.22e-16	6.87e-14	1.04e-11		WBGene00011596	hypothetical protein(T07G12.5)
WBGene00012945	Y47H9A.1	I	11623115..11626562	0.65	2.85	7.19	0.000496	0.02	1		WBGene00007460	hypothetical protein(C08F11.13)
WBGene00018966	F56D2.5	III	complement(5578423..5581220)	17.2	2.85	7.2	3.3e-13	7.94e-11	1.54e-08		WBGene00005616	Serpentine Receptor, class J(srj-29)
WBGene00021236	pud-1.2	V	complement(2322038..2322566)	513.99	2.85	7.21	0	0	0		WBGene00016721	hypothetical protein(C46G7.1)
WBGene00014732	F09F3.8	V	13869888..13872529	1.28	2.85	7.19	7.82e-06	0.000663	0.37		WBGene00011849	hypothetical protein(T19H5.4)
WBGene00018460	F45D11.15	II	complement(1010444..1012282)	1.68	2.84	7.18	0.000251	0.01	1		WBGene00008486	UDP-GlucuronosylTransferase(ugt-44)
WBGene00007440	C08E8.4	V	18371846..18373531	28.86	2.84	7.14	2.18e-09	3.41e-07	0.000102		WBGene00013119	hypothetical protein(Y51H4A.25)
WBGene00022326	fbxa-14	III	complement(1322132..1324633)	15.81	2.82	7.05	2.11e-11	4.12e-09	9.88e-07		WBGene00019645	Sugar transporter SWEET(swt-7)
WBGene00019404	K05B2.4	X	complement(4919020..4920988)	6.79	2.82	7.07	5.86e-08	7.53e-06	0.00274		WBGene00194689	hypothetical protein(Y38H6C.24)
WBGene00010658	K08D8.4	IV	complement(12907469..12909998)	38.86	2.81	7.02	0	0	0		WBGene00019644	Carnitine Palmitoyl Transferase(cpt-4)
WBGene00008475	oac-13	I	12421239..12424411	0.55	2.8	6.96	4.35e-05	0.00301	1		WBGene00022083	hypothetical protein(Y69A2AR.12)
WBGene00009957	F53B2.8	IV	complement(12526247..12527339)	232.78	2.8	6.99	1.11e-16	3.51e-14	5.19e-12		WBGene00021464	UDP-GlucuronosylTransferase(ugt-31)
WBGene00018725	kreg-1	X	8709705..8710157	13.36	2.79	6.9	7.54e-09	1.09e-06	0.000352		WBGene00012529	hypothetical protein(Y32F6A.4)
WBGene00022040	Y65B4BR.1	I	562736..565181	3.87	2.78	6.85	3.06e-08	4.09e-06	0.00143		WBGene00013146	hypothetical protein(Y53C12B.7)
WBGene00018997	F57B9.3	III	6939888..6941736	3.23	2.78	6.85	7.43e-06	0.000637	0.35		WBGene00009710	hypothetical protein(F44G3.10)
WBGene00002274	lec-11	IV	complement(6588190..6590205)	47.36	2.78	6.87	0	0	0		WBGene00009488	O-ACyltransferase homolog(oac-20)
WBGene00021590	Y46D2A.2	II	complement(3321060..3323181)	25.87	2.77	6.84	2.07e-13	5.06e-11	9.67e-09		WBGene00015152	hypothetical protein(B0348.2)
WBGene00013837	fbxa-30	III	complement(1274514..1275588)	2.83	2.77	6.83	8.03e-06	0.000678	0.38		WBGene00006220	Seven TM Receptor(str-176)
WBGene00007833	oac-6	V	16302748..16306156	17.21	2.76	6.76	0	0	0		WBGene00020774	hypothetical protein(T24E12.5)
WBGene00001788	gst-40	IV	760610..762342	8.8	2.75	6.74	6.14e-06	0.000541	0.29		WBGene00013080	hypothetical protein(Y51A2D.13)
WBGene00019215	H20E11.3	IV	6824894..6826761	27.84	2.74	6.69	5.01e-14	1.29e-11	2.34e-09		WBGene00019273	hypothetical protein(H43E16.1)
WBGene00044120	C36B1.13	I	complement(8730905..8732125)	1.44	2.73	6.63	9.91e-05	0.00626	1		WBGene00007717	hypothetical protein(C25D7.5)
WBGene00022256	Y73B6BL.37	IV	6487347..6489090	0.51	2.73	6.65	0.000382	0.02	1		WBGene00016424	hypothetical protein(C34H4.1)
WBGene00010791	sodh-2	V	complement(11889719..11891194)	1.22	2.73	6.64	9.87e-05	0.00624	1		WBGene00008598	SPINster (Drosophila lysosomal permease) homolog(spin-3)
WBGene00021582	clec-71	IV	3937464..3939924	4.45	2.72	6.6	6.04e-08	7.71e-06	0.00282		WBGene00020579	hypothetical protein(T19D12.4)
WBGene00013841	fbxa-33	III	1279627..1281725	9.61	2.7	6.49	5.41e-08	7.06e-06	0.00253		WBGene00019780	hypothetical protein(M60.4)
WBGene00018450	F45D11.3	II	1013620..1014864	1.86	2.69	6.47	8.25e-06	0.000694	0.39		WBGene00077770	hypothetical protein(M04D5.3)
WBGene00016218	C29F9.3	III	124778..126419	32.1	2.67	6.35	1.61e-12	3.57e-10	7.54e-08		WBGene00007829	O-ACyltransferase homolog(oac-5)
WBGene00045415	Y43F8B.15	V	complement(19460818..19462102)	2.62	2.67	6.38	3.16e-05	0.00227	1		WBGene00018708	O-ACyltransferase homolog(oac-32)
WBGene00013845	fbxa-37	III	1285016..1287140	13.36	2.66	6.33	1.6e-09	2.57e-07	7.49e-05		WBGene00011578	NeuroPeptide Receptor family(npr-20)
WBGene00021222	irld-53	V	complement(2348215..2350325)	1.82	2.66	6.33	6.38e-06	0.000558	0.3		WBGene00010749	hypothetical protein(K10D11.5)
WBGene00019564	K09D9.1	V	4025091..4026212	25.16	2.66	6.32	9.5e-12	1.94e-09	4.44e-07		WBGene00008475	O-ACyltransferase homolog(oac-13)
WBGene00008234	C50F4.9	V	complement(9523169..9524201)	12.17	2.66	6.33	5.79e-08	7.5e-06	0.00271		WBGene00018210	hypothetical protein(F39G3.5)
WBGene00002094	ins-11	II	5556761..5557088	5.12	2.63	6.17	0.000616	0.03	1		WBGene00007973	hypothetical protein(C36B1.6)
WBGene00022375	Y94H6A.2	IV	2730252..2732404	3.68	2.63	6.19	6.5e-08	8.22e-06	0.00304		WBGene00019373	hypothetical protein(K04A8.1)
WBGene00000562	cng-1	V	complement(15025740..15031473)	4.43	2.63	6.19	1.5e-09	2.41e-07	6.99e-05		WBGene00010328	hypothetical protein(F59C6.11)
WBGene00235271	C49C8.8	IV	8652135..8652868	1.58	2.62	6.15	0.000382	0.02	1		WBGene00013968	hypothetical protein(ZK287.9)
WBGene00021253	Y22D7AL.15	III	complement(1658248..1659863)	121.41	2.61	6.1	0	0	0		WBGene00020788	NEPrilysin metallopeptidase family(nep-22)
WBGene00022736	ZK418.7	III	complement(7078935..7080789)	17.81	2.61	6.1	1.45e-10	2.6e-08	6.76e-06		WBGene00007361	O-ACyltransferase homolog(oac-3)
WBGene00015220	B0507.3	V	8768909..8770876	5.91	2.61	6.11	5.71e-08	7.42e-06	0.00267		WBGene00007404	Bestrophin homolog 5(best-5)
WBGene00008900	F16H6.10	V	complement(18222798..18224447)	36.11	2.61	6.11	4.27e-13	1e-10	1.99e-08		WBGene00206354	hypothetical protein(F27E5.9)
WBGene00007919	C34C6.7	II	8707155..8708854	16.57	2.58	5.97	1.08e-10	1.98e-08	5.04e-06		WBGene00012501	hypothetical protein(Y26D4A.3)
WBGene00014978	ZC47.8	III	complement(1277960..1278991)	2.6	2.58	6	7.83e-05	0.00513	1		WBGene00001817	HAlF transporter (PGP related)(haf-7)
WBGene00018939	fbxa-190	X	1372012..1374630	5.56	2.58	5.97	1.12e-08	1.59e-06	0.000524		WBGene00015455	UPF0057 membrane protein C04G6.5(C04G6.5)
WBGene00044073	tag-244	IV	1550929..1553046	14.49	2.57	5.95	9.81e-11	1.81e-08	4.58e-06		WBGene00010899	hypothetical protein(M28.8)
WBGene00016061	hpo-15	V	complement(5509933..5513830)	91.62	2.57	5.92	0	0	0		WBGene00012280	hypothetical protein(W05E10.1)
WBGene00018729	F53A9.6	X	complement(8713463..8713952)	127.39	2.56	5.92	2e-13	4.93e-11	9.36e-09		WBGene00019146	hypothetical protein(H02F09.3)
WBGene00018461	F45D11.16	II	complement(1016262..1018100)	1.42	2.55	5.87	0.000858	0.04	1		WBGene00018707	O-ACyltransferase homolog(oac-31)
WBGene00007414	C07E3.3	II	complement(10353633..10357518)	10.42	2.55	5.85	2.79e-11	5.36e-09	1.3e-06		WBGene00045416	hypothetical protein(Y37H2A.14)
WBGene00008199	C49C3.9	IV	complement(17339656..17342314)	101.8	2.55	5.84	0	0	0		WBGene00044280	hypothetical protein(W02A2.9)
WBGene00021709	ugt-29	V	complement(696523..699614)	40.37	2.54	5.83	2.44e-15	7.09e-13	1.14e-10		WBGene00008255	hypothetical protein(C51E3.10)
WBGene00009773	lipl-2	V	9791571..9793391	8.76	2.54	5.82	1.7e-09	2.72e-07	7.96e-05		WBGene00005931	F-box A protein(fbxa-199)
WBGene00009433	F35E12.9	V	complement(13741321..13745127)	25.81	2.54	5.8	1.11e-16	3.51e-14	5.19e-12		WBGene00009914	hypothetical protein(F49H6.13)
WBGene00021118	clec-125	II	3516008..3518898	1.46	2.52	5.73	8.59e-06	0.000718	0.4		WBGene00044286	UDP-GlucuronosylTransferase(ugt-35)
WBGene00012910	Y46G5A.20	II	12811037..12811931	12.44	2.52	5.74	3.35e-07	3.78e-05	0.02		WBGene00015081	Putative G-protein coupled receptor-like protein B0244.6(B0244.6)
WBGene00008494	F01D5.3	II	complement(13999158..14000065)	32.33	2.52	5.74	1.48e-08	2.08e-06	0.000693		WBGene00020699	hypothetical protein(T22F3.10)
WBGene00015878	C17B7.4	V	3339348..3340092	1.97	2.52	5.73	0.000207	0.01	1		WBGene00019579	O-ACyltransferase homolog(oac-57)
WBGene00014254	cyp-13A10	II	complement(9660839..9662946)	4.01	2.51	5.71	3.4e-07	3.82e-05	0.02		WBGene00044681	hypothetical protein(T24C4.8)
WBGene00000795	crn-2	V	5594615..5595748	66.6	2.51	5.7	1.47e-14	3.98e-12	6.85e-10		WBGene00019619	ASpartyl Protease(asp-14)
WBGene00005931	fbxa-199	V	complement(15397385..15398828)	1.28	2.51	5.7	0.000253	0.01	1		WBGene00021253	hypothetical protein(Y22D7AL.15)
WBGene00018647	F49F1.7	IV	complement(4123525..4125757)	12.79	2.5	5.66	3.02e-08	4.06e-06	0.00141		WBGene00000522	CLaudin-like in Caenorhabditis(clc-1)
WBGene00011596	T07G12.5	IV	complement(10541430..10545091)	1.27	2.5	5.66	0.000223	0.01	1		WBGene00009426	hypothetical protein(F35E12.2)
WBGene00000522	clc-1	X	11047415..11049232	128.95	2.5	5.66	0	0	0		WBGene00003561	Niemann-Pick C1 protein homolog 1(ncr-1)
WBGene00007288	C04A11.5	X	13664589..13665352	5.26	2.5	5.64	9.8e-05	0.00621	1		WBGene00013900	UDP-glucuronosyltransferase(ugt-18)
WBGene00022329	fbxa-79	III	complement(1305755..1308294)	14.23	2.49	5.62	1.3e-08	1.83e-06	0.000605		WBGene00021503	Carboxypeptidase(ctsa-2)
WBGene00044753	F49H12.7	X	2065038..2066567	2.64	2.49	5.61	8.72e-05	0.00567	1		WBGene00003943	Na(+)/H(+) exchanger protein 7(pbo-4)
WBGene00009430	F35E12.6	V	complement(13734118..13736247)	177.52	2.49	5.6	0	0	0		WBGene00044492	hypothetical protein(Y54G2A.49)
WBGene00012947	Y47H9C.1	I	complement(11830985..11833166)	11.31	2.48	5.58	2.43e-07	2.78e-05	0.01		WBGene00007599	hypothetical protein(C15A11.7)
WBGene00008577	F08G2.5	II	complement(13832853..13833631)	39.98	2.48	5.57	3.14e-09	4.82e-07	0.000147		WBGene00077525	hypothetical protein(C41G7.8)
WBGene00000298	cat-4	V	10564878..10566464	206.09	2.48	5.59	1.67e-15	4.93e-13	7.78e-11		WBGene00004000	P-GlycoProtein related(pgp-6)
WBGene00002103	ins-20	II	6010844..6011321	3.08	2.47	5.55	0.000399	0.02	1		WBGene00008366	Transmembrane protein adipocyte-associated 1 homolog(tpra-1)
WBGene00013840	fbxa-151	III	complement(1265673..1266855)	2.82	2.46	5.49	3.31e-05	0.00237	1		WBGene00003999	P-GlycoProtein related(pgp-5)
WBGene00014136	ZK896.5	IV	complement(12876984..12879667)	27.19	2.46	5.5	4.44e-15	1.25e-12	2.08e-10		WBGene00008850	hypothetical protein(F15B9.6)
WBGene00015859	C16D9.4	V	complement(8240931..8242900)	25.95	2.45	5.48	1.01e-11	2.06e-09	4.73e-07		WBGene00011850	hypothetical protein(T20B3.1)
WBGene00015216	valv-1	IV	complement(7444634..7445365)	59.16	2.44	5.43	7.71e-10	1.28e-07	3.61e-05		WBGene00006470	hypothetical protein(tag-120)
WBGene00021167	cyp-32B1	V	complement(2198055..2201415)	6.6	2.44	5.43	6.27e-07	6.64e-05	0.03		WBGene00012810	Neutral Cholesterol Ester Hydrolase homolog(nceh-1)
WBGene00009971	F53C11.1	V	13775751..13777771	49.31	2.44	5.44	0	0	0		WBGene00011190	Sugar transporter SWEET(swt-6)
WBGene00018194	F39E9.1	II	3318302..3320358	6.74	2.43	5.39	1.55e-08	2.17e-06	0.000726		WBGene00044457	hypothetical protein(C18H7.11)
WBGene00011190	swt-6	V	13954277..13956378	20	2.42	5.34	8.09e-11	1.52e-08	3.78e-06		WBGene00021703	Carnitine Palmitoyl Transferase(cpt-3)
WBGene00018451	F45D11.4	II	1007792..1009036	1.81	2.41	5.31	2.04e-05	0.00157	0.96		WBGene00019213	hypothetical protein(H20E11.1)
WBGene00022096	Y69A2AR.25	IV	complement(2565794..2568367)	7.06	2.41	5.3	1.07e-07	1.31e-05	0.005		WBGene00022797	Bestrophin homolog 24(best-24)
WBGene00007361	oac-3	V	13899513..13902653	0.82	2.41	5.3	5.48e-05	0.00372	1		WBGene00012945	hypothetical protein(Y47H9A.1)
WBGene00044660	fbxa-87	V	complement(16128131..16129089)	2.74	2.41	5.3	0.000161	0.00959	1		WBGene00021876	hypothetical protein(Y54G2A.11)
WBGene00010822	M01G12.9	I	complement(12109061..12112513)	23.63	2.4	5.28	3.32e-12	6.96e-10	1.55e-07
WBGene00013146	Y53C12B.7	II	complement(9750413..9752324)	15.99	2.4	5.28	5.86e-08	7.53e-06	0.00274		Gene Group 14	Enrichment Score: 0.03742333484935096
WBGene00008492	F01D5.1	II	complement(13996954..13997596)	63.76	2.4	5.28	3.94e-11	7.51e-09	1.84e-06		WORMBASE_GENE_ID	Gene Name
WBGene00007322	C05B5.5	III	10001375..10003856	3.85	2.4	5.26	1.18e-06	0.000119	0.06		WBGene00003653	Nuclear Hormone Receptor family(nhr-63)
WBGene00005616	srj-29	V	16075659..16077387	0.87	2.4	5.29	0.000574	0.03	1		WBGene00003618	Nuclear hormone receptor family member nhr-19(nhr-19)
WBGene00006680	twk-28	X	complement(4274721..4279212)	6.25	2.39	5.24	2.05e-07	2.39e-05	0.00959		WBGene00003640	Nuclear Hormone Receptor family(nhr-50)
WBGene00018724	F53A9.1	X	8711528..8711959	109.5	2.39	5.25	2.93e-13	7.08e-11	1.37e-08		WBGene00003678	Nuclear Hormone Receptor family(nhr-88)
WBGene00015081	B0244.6	III	5738008..5741554	4.49	2.37	5.17	1.11e-07	1.35e-05	0.0052		WBGene00003689	Nuclear Hormone Receptor family(nhr-99)
WBGene00019273	H43E16.1	II	6674268..6679363	10.83	2.36	5.14	7.28e-13	1.67e-10	3.4e-08		WBGene00016865	ETS class transcription factor(ets-9)
WBGene00019818	R02C2.7	V	complement(241326..242616)	18.02	2.36	5.14	1.76e-06	0.000172	0.08		WBGene00004024	Posterior Hox gene Paralog(php-3)
WBGene00044759	T06E6.15	V	complement(15398939..15399791)	2.47	2.36	5.12	9.19e-05	0.00591	1		WBGene00003702	Nuclear Hormone Receptor family(nhr-112)
WBGene00001754	gst-6	II	4879885..4881110	70.62	2.35	5.1	4.09e-12	8.5e-10	1.91e-07
WBGene00021262	fbxa-74	III	complement(1697221..1698983)	29.57	2.35	5.09	7.51e-13	1.7e-10	3.51e-08
WBGene00007404	best-5	III	complement(9686933..9690253)	6.02	2.35	5.11	2.65e-07	3.01e-05	0.01
WBGene00000302	cav-2	V	13557160..13559922	2.69	2.35	5.11	3.47e-05	0.00247	1
WBGene00008301	dct-3	V	complement(12441665..12443835)	3.36	2.34	5.07	6.03e-05	0.00405	1
WBGene00016004	C18H9.6	II	complement(6700658..6701625)	86.54	2.33	5.01	2.11e-15	6.16e-13	9.86e-11
WBGene00044469	clec-173	IV	complement(3266203..3267675)	31.36	2.32	4.99	3.67e-10	6.29e-08	1.72e-05
WBGene00021872	clec-85	IV	2854346..2855456	157.1	2.31	4.96	0	0	0
WBGene00014138	clec-186	IV	12866116..12869083	86.01	2.31	4.97	0	0	0
WBGene00003090	lys-1	V	10277827..10279127	1107.62	2.31	4.97	0	0	0
WBGene00009908	F49H6.5	V	17023473..17025529	1.2	2.31	4.96	0.000754	0.04	1
WBGene00020455	fbxa-59	III	complement(940879..943458)	28.78	2.29	4.89	3.57e-09	5.43e-07	0.000167
WBGene00010660	K08D8.6	IV	complement(12887060..12890508)	141.46	2.29	4.88	0	0	0
WBGene00018731	F53A9.8	X	complement(8718558..8718974)	256.36	2.29	4.88	1.62e-13	4.02e-11	7.57e-09
WBGene00008490	F01D4.8	IV	complement(10450808..10453098)	2.71	2.28	4.84	0.000182	0.01	1
WBGene00020699	T22F3.10	V	complement(3606818..3610927)	0.53	2.28	4.87	0.00069	0.03	1
WBGene00021178	Y9C9A.8	IV	4930365..4932217	8.02	2.27	4.83	2.16e-06	0.000208	0.1
WBGene00206354	F27E5.9	II	10134938..10135829	13.84	2.26	4.79	2.13e-07	2.46e-05	0.00996
WBGene00016379	C33H5.13	IV	complement(7791653..7792225)	50.41	2.26	4.78	1.52e-11	3.02e-09	7.09e-07
WBGene00008599	F09A5.2	X	13135107..13139771	4.95	2.26	4.8	1.49e-07	1.78e-05	0.00698
WBGene00000191	arl-7	X	complement(14980954..14981675)	7.34	2.25	4.77	2.1e-05	0.0016	0.98
WBGene00003689	nhr-99	V	474809..477150	6.13	2.25	4.77	3.45e-07	3.86e-05	0.02
WBGene00009490	fbxa-99	V	complement(15981691..15982854)	2.76	2.25	4.75	0.000107	0.00671	1
WBGene00011492	T05F1.7	I	complement(9638886..9641736)	0.59	2.24	4.72	0.000921	0.04	1
WBGene00021703	cpt-3	III	2082819..2088272	2.1	2.24	4.74	4.56e-06	0.000412	0.21
WBGene00010062	lipl-1	V	12920007..12922116	5.14	2.24	4.72	4.19e-06	0.000383	0.2
WBGene00021011	W03G1.5	IV	complement(504982..506600)	1.29	2.23	4.7	0.000108	0.00672	1
WBGene00007716	fbxa-82	V	complement(15051009..15052526)	6.78	2.23	4.69	6.85e-06	0.00059	0.32
WBGene00012462	Y17G7B.8	II	complement(12025886..12027746)	33.79	2.21	4.63	1.61e-11	3.17e-09	7.52e-07
WBGene00017226	fbxa-53	X	complement(1716433..1718568)	3.18	2.21	4.62	7.69e-05	0.00506	1
WBGene00015362	fbxa-105	V	complement(7390527..7392087)	11.56	2.2	4.58	1.74e-07	2.05e-05	0.00813
WBGene00011894	ttr-23	V	complement(10589092..10589958)	13.82	2.2	4.61	1.25e-06	0.000126	0.06
WBGene00003480	klf-3	II	6618218..6622171	2.66	2.19	4.57	3.58e-05	0.00253	1
WBGene00013842	fbxa-34	III	complement(1282401..1284144)	4.83	2.19	4.56	5.53e-05	0.00374	1
WBGene00001817	haf-7	V	14773357..14777331	22.42	2.19	4.57	6.99e-15	1.95e-12	3.27e-10
WBGene00008255	C51E3.10	V	complement(10160437..10161115)	31.48	2.18	4.55	1.34e-08	1.89e-06	0.000627
WBGene00010752	K10G4.3	V	complement(17264066..17265345)	2.21	2.18	4.53	0.000103	0.00649	1
WBGene00077525	C41G7.8	I	complement(9530816..9532831)	21.55	2.17	4.51	2.98e-06	0.00028	0.14
WBGene00001753	gst-5	II	10950350..10951606	82.37	2.17	4.49	2.04e-12	4.45e-10	9.52e-08
WBGene00044488	Y54G2A.45	IV	2805857..2809030	81.72	2.17	4.49	1.24e-13	3.13e-11	5.79e-09
WBGene00012819	Y43F8B.9	V	19479203..19480465	8.58	2.17	4.51	1.93e-05	0.0015	0.9
WBGene00016425	C34H4.2	IV	1553790..1555567	35.16	2.16	4.46	3.11e-15	8.97e-13	1.45e-10
WBGene00001768	gst-20	II	complement(13608185..13609780)	56.36	2.15	4.43	4.37e-12	9.03e-10	2.04e-07
WBGene00021503	ctsa-2	III	6612523..6615134	91.17	2.15	4.44	1.89e-15	5.55e-13	8.82e-11
WBGene00045416	Y37H2A.14	V	18143738..18144721	48.21	2.15	4.43	4.7e-08	6.21e-06	0.0022
WBGene00023483	Y75B8A.39	III	12313287..12314403	1.73	2.12	4.34	0.00109	0.05	1
WBGene00008229	C50F4.1	V	9526733..9529250	136.36	2.11	4.31	2.61e-14	6.85e-12	1.22e-09
WBGene00022142	Y71G12B.2	I	1816150..1818509	8.25	2.1	4.27	5.71e-06	0.000506	0.27
WBGene00011957	T23F11.6	III	complement(4646507..4647896)	6.6	2.1	4.29	9.02e-05	0.00582	1
WBGene00006533	tba-7	III	complement(11368415..11371775)	17.03	2.1	4.28	1.65e-08	2.29e-06	0.000771
WBGene00206380	C42D4.18	IV	7166849..7167668	12.41	2.1	4.29	5.82e-06	0.000514	0.27
WBGene00013654	Y105C5B.15	IV	15951909..15954841	75.45	2.09	4.26	1.08e-13	2.76e-11	5.07e-09
WBGene00015167	B0403.3	X	complement(7061849..7063330)	5.06	2.09	4.25	3.13e-05	0.00225	1
WBGene00045458	F17B5.8	I	13191116..13191921	5.34	2.08	4.22	0.000233	0.01	1
WBGene00002269	lec-6	III	complement(599509..600609)	467.68	2.08	4.24	0	0	0
WBGene00008486	ugt-44	IV	10469763..10471890	108.4	2.08	4.23	4.41e-12	9.04e-10	2.06e-07
WBGene00011850	T20B3.1	V	16815567..16820715	19.26	2.08	4.21	2.18e-11	4.23e-09	1.02e-06
WBGene00020740	T23F4.2	II	1163575..1165486	7.23	2.07	4.19	4.53e-06	0.000411	0.21
WBGene00010659	K08D8.5	IV	complement(12910645..12912136)	44.84	2.07	4.21	8.2e-13	1.84e-10	3.83e-08
WBGene00011737	sqst-1	IV	12034252..12037051	58.29	2.06	4.17	2.42e-10	4.27e-08	1.13e-05
WBGene00010998	R03G8.3	X	13091131..13094424	11.61	2.06	4.17	6.01e-09	8.83e-07	0.000281
WBGene00022083	Y69A2AR.12	IV	2568614..2572281	3.34	2.05	4.13	2.19e-05	0.00165	1
WBGene00000841	cul-6	IV	complement(12586486..12590428)	10.88	2.05	4.14	2.28e-08	3.11e-06	0.00106
WBGene00044697	poml-4	II	1540928..1542718	4.46	2.04	4.12	2.67e-05	0.00196	1
WBGene00018730	F53A9.7	X	complement(8716534..8716999)	36.62	2.04	4.1	1.04e-05	0.000843	0.48
WBGene00007835	oac-7	V	16309805..16314752	1.53	2.04	4.12	8.64e-05	0.00562	1
WBGene00194815	Y43F8B.23	V	complement(19465854..19467657)	4.26	2.04	4.11	0.000814	0.04	1
WBGene00013119	Y51H4A.25	IV	16736264..16743088	14.89	2.01	4.03	5.15e-10	8.6e-08	2.41e-05
WBGene00011926	sptf-2	II	8625728..8627620	6.44	2	4	8.58e-05	0.00559	1
WBGene00010750	K10D11.6	IV	complement(12986751..12989433)	10.18	2	3.99	5.94e-07	6.36e-05	0.03
WBGene00009895	scl-2	IV	13057678..13059092	37.61	2	4.01	4.47e-06	0.000407	0.21
WBGene00044402	Y82E9BL.18	III	1328644..1331066	2.93	1.99	3.96	0.000173	0.01	1
WBGene00021895	clec-84	IV	2842474..2845595	52.29	1.99	3.98	1.3e-09	2.11e-07	6.09e-05
WBGene00010769	asah-1	I	12505098..12508064	58.98	1.98	3.96	1.66e-13	4.1e-11	7.74e-09
WBGene00021865	fbxa-66	III	complement(2309924..2314073)	3.07	1.98	3.93	0.000776	0.04	1
WBGene00001591	glc-1	V	16219609..16221916	30.7	1.97	3.92	4.59e-09	6.88e-07	0.000215
WBGene00022330	fbxa-80	III	complement(1313358..1315218)	5.85	1.96	3.9	3.75e-05	0.00265	1
WBGene00008629	cpt-5	V	13873172..13875878	22.65	1.96	3.89	5.58e-08	7.26e-06	0.00261
WBGene00003653	nhr-63	V	16002595..16004728	5.11	1.95	3.87	5.5e-05	0.00373	1
WBGene00006611	tre-5	II	complement(53013..55304)	9.98	1.94	3.82	1.14e-05	0.000922	0.53
WBGene00010328	F59C6.11	I	10532667..10534485	10.32	1.93	3.82	1.74e-05	0.00135	0.81
WBGene00005141	srd-64	III	complement(1692081..1695106)	2.02	1.93	3.81	0.000452	0.02	1
WBGene00021862	fbxa-48	III	complement(2266980..2272175)	1.4	1.93	3.81	0.000528	0.03	1
WBGene00016866	coel-1	X	4265882..4270486	9.67	1.92	3.78	1.26e-05	0.00101	0.59
WBGene00008519	cyp-13B1	X	complement(13406675..13409644)	7.47	1.92	3.79	7.97e-06	0.000674	0.37
WBGene00017964	F31F7.1	V	6276440..6278154	224.98	1.92	3.79	9.03e-11	1.68e-08	4.22e-06
WBGene00010935	M163.1	X	complement(14502498..14503913)	14.14	1.91	3.75	2.49e-05	0.00185	1
WBGene00008726	F13A7.11	V	complement(16394031..16395077)	16.5	1.91	3.77	6.29e-06	0.000553	0.29
WBGene00017434	F13H8.1	II	6283386..6284727	7.54	1.9	3.74	3.5e-05	0.00248	1
WBGene00007228	acs-7	II	9292017..9294041	50.31	1.9	3.74	2.55e-12	5.47e-10	1.19e-07
WBGene00002253	lbp-1	X	3259102..3259855	231.45	1.9	3.73	9.44e-15	2.59e-12	4.41e-10
WBGene00003702	nhr-112	V	complement(16722061..16723844)	8.68	1.9	3.74	1.02e-05	0.000833	0.48
WBGene00003957	pcp-2	IV	complement(9160640..9165127)	72.9	1.89	3.7	1.25e-11	2.53e-09	5.86e-07
WBGene00010063	dhrs-4	V	12922606..12924155	43.18	1.88	3.67	2.83e-09	4.39e-07	0.000132
WBGene00001783	gst-35	II	complement(15183809..15185385)	4.17	1.87	3.67	0.000429	0.02	1
WBGene00044280	W02A2.9	IV	13347687..13348575	10.57	1.87	3.65	0.000589	0.03	1
WBGene00007694	C23H4.6	X	12235621..12240799	5.98	1.86	3.62	1.46e-06	0.000143	0.07
WBGene00016883	C52E2.4	II	1843189..1846234	3.87	1.85	3.62	3.05e-05	0.00219	1
WBGene00021879	clec-83	IV	complement(2839033..2841434)	30.75	1.85	3.61	8.6e-08	1.07e-05	0.00402
WBGene00000480	cgp-1	V	complement(118043..122966)	82.7	1.85	3.61	2.89e-10	5.01e-08	1.35e-05
WBGene00007550	C13C4.6	V	12121669..12125096	4.9	1.85	3.61	1.71e-05	0.00133	0.8
WBGene00020080	math-37	II	complement(2117059..2122181)	3.76	1.84	3.57	0.000532	0.03	1
WBGene00016769	C49C8.5	IV	complement(8648665..8653677)	139.81	1.84	3.58	1.32e-10	2.41e-08	6.18e-06
WBGene00016005	ift-74	II	6679545..6682971	1.88	1.83	3.55	0.000116	0.00721	1
WBGene00044166	C54C6.7	III	complement(3545579..3546419)	5.62	1.83	3.56	0.000462	0.02	1
WBGene00020576	T19D12.1	II	6666898..6673747	7.83	1.81	3.52	8.66e-09	1.25e-06	0.000405
WBGene00014251	gstk-1	II	9656749..9657721	62.43	1.8	3.47	4.46e-10	7.52e-08	2.08e-05
WBGene00016865	ets-9	X	4280980..4284057	10.13	1.8	3.48	8.06e-06	0.000679	0.38
WBGene00016332	C32F10.4	I	complement(5808421..5810002)	51.37	1.79	3.47	6.33e-09	9.24e-07	0.000296
WBGene00022331	fbxa-19	III	1315264..1316665	4.85	1.78	3.43	0.000994	0.04	1
WBGene00003571	ncx-6	III	complement(9710249..9713928)	7.4	1.78	3.44	2.04e-05	0.00157	0.95
WBGene00022644	dod-19	V	complement(411779..414760)	400.67	1.78	3.45	6.43e-13	1.48e-10	3e-08
WBGene00012444	Y15E3A.5	X	15343098..15344147	6.85	1.77	3.42	0.000664	0.03	1
WBGene00021397	Y38C1AA.6	IV	162631..164814	4.92	1.76	3.4	4.04e-05	0.00282	1
WBGene00010977	R02D5.3	V	14483160..14484347	19.21	1.76	3.39	1.44e-05	0.00114	0.67
WBGene00019213	H20E11.1	IV	6830227..6833440	19.19	1.75	3.35	9.56e-09	1.37e-06	0.000447
WBGene00021556	Y45G5AM.3	V	4164844..4166758	26.92	1.73	3.32	2.8e-06	0.000265	0.13
WBGene00044977	F56C4.4	IV	complement(10629047..10631245)	3.83	1.72	3.3	0.000875	0.04	1
WBGene00011429	T04C12.7	V	11054127..11055247	6.57	1.72	3.29	0.000575	0.03	1
WBGene00002273	lec-10	V	complement(6488199..6489050)	333.54	1.7	3.25	7.91e-13	1.79e-10	3.7e-08
WBGene00013763	Y113G7B.14	V	20226835..20228829	8.48	1.7	3.26	3.79e-05	0.00267	1
WBGene00001391	far-7	II	319793..321107	29.63	1.69	3.23	0.000834	0.04	1
WBGene00001770	gst-22	V	complement(16231034..16232282)	26.23	1.69	3.22	9.48e-06	0.000782	0.44
WBGene00045400	C54D10.13	V	complement(12431368..12432377)	5.71	1.68	3.2	0.000791	0.04	1
WBGene00013898	ZC443.3	V	complement(12812291..12814122)	38.77	1.68	3.2	1.32e-05	0.00105	0.61
WBGene00012783	Y43C5A.3	IV	10274036..10275411	61.26	1.67	3.19	9.03e-07	9.42e-05	0.04
WBGene00012810	nceh-1	V	19377444..19381031	2.78	1.67	3.18	0.000832	0.04	1
WBGene00015947	C18A11.1	X	8069550..8070289	22.29	1.64	3.13	0.000321	0.02	1
WBGene00011578	npr-20	II	complement(8860913..8865173)	4.32	1.63	3.09	0.000573	0.03	1
WBGene00008495	F01D5.5	II	complement(14001686..14002300)	54.67	1.63	3.1	1.11e-05	0.000895	0.52
WBGene00000973	dhs-9	III	complement(5364512..5368045)	57.64	1.63	3.1	4.67e-09	6.97e-07	0.000218
WBGene00002271	lec-8	X	9850209..9851375	100.9	1.63	3.09	8.22e-10	1.36e-07	3.84e-05
WBGene00007068	cTel55X.1	X	17714968..17718717	19.59	1.63	3.09	4.37e-05	0.00302	1
WBGene00012529	Y32F6A.4	V	complement(10428727..10433604)	71.33	1.62	3.08	4.39e-10	7.45e-08	2.05e-05
WBGene00020222	fut-6	II	complement(4653189..4655934)	14.09	1.61	3.06	3.81e-05	0.00268	1
WBGene00009394	clec-63	II	12895638..12897462	1170.77	1.61	3.06	9.08e-10	1.49e-07	4.24e-05
WBGene00001577	gem-4	IV	11745640..11748685	14.82	1.61	3.05	2.81e-05	0.00205	1
WBGene00019780	M60.4	X	complement(8232254..8236316)	82.89	1.61	3.05	6.21e-07	6.63e-05	0.03
WBGene00001761	gst-13	II	9231497..9232341	131.63	1.6	3.04	6.89e-08	8.66e-06	0.00322
WBGene00015716	sox-4	X	complement(3505440..3506391)	9.94	1.6	3.04	0.000233	0.01	1
WBGene00010050	F54D5.4	II	11569818..11571002	429.1	1.59	3.01	1.63e-11	3.2e-09	7.61e-07
WBGene00020448	fbxa-51	III	962304..963526	8.08	1.59	3.01	0.00039	0.02	1
WBGene00017302	F09F7.5	III	5547068..5551241	18.41	1.59	3.01	1.45e-07	1.74e-05	0.00677
WBGene00018350	ifo-1	IV	complement(7320732..7326663)	47.51	1.59	3.01	5.81e-08	7.5e-06	0.00272
WBGene00011042	R05H10.1	II	14852430..14853627	7.5	1.58	2.99	0.000755	0.04	1
WBGene00012970	Y48A6B.9	III	11033172..11036080	18.41	1.58	2.99	1.26e-05	0.00101	0.59
WBGene00013559	Y75B8A.28	III	12319108..12323868	32.54	1.58	2.99	1.61e-07	1.92e-05	0.00753
WBGene00016282	C31B8.7	V	complement(2900448..2903310)	5.26	1.58	3	0.000368	0.02	1
WBGene00020386	cyp-34A4	V	3950027..3952068	7.52	1.58	2.99	0.000178	0.01	1
WBGene00012532	crp-1	V	10478590..10480965	18.57	1.58	2.99	9.67e-05	0.00616	1
WBGene00009393	clec-62	II	complement(12893064..12895098)	83.52	1.57	2.97	5.21e-08	6.82e-06	0.00243
WBGene00019327	zip-2	III	833858..835814	101.21	1.57	2.97	1.72e-07	2.04e-05	0.00805
WBGene00012886	Y45F10D.6	IV	complement(13796255..13797904)	11.45	1.57	2.97	0.00113	0.05	1
WBGene00015713	C12D12.1	X	3499253..3505253	5.21	1.57	2.97	6.88e-05	0.00457	1
WBGene00019644	cpt-4	V	complement(5023738..5027725)	9.96	1.57	2.97	4.32e-05	0.00299	1
WBGene00015695	ugt-26	I	4721178..4723960	57.56	1.56	2.94	2.52e-06	0.00024	0.12
WBGene00020801	T25D10.4	II	complement(6407537..6410281)	13.42	1.56	2.94	0.000156	0.00936	1
WBGene00006575	tir-1	III	complement(3869590..3901466)	9.42	1.56	2.94	1.33e-06	0.000132	0.06
WBGene00016984	npr-8	X	7377302..7388400	3.3	1.56	2.95	0.000744	0.04	1
WBGene00002272	lec-9	X	17600472..17601503	326.55	1.56	2.95	7.43e-08	9.29e-06	0.00347
WBGene00008886	F16C3.2	I	complement(10150284..10155098)	27.99	1.55	2.92	4.94e-06	0.000444	0.23
WBGene00003618	nhr-19	II	complement(9598197..9605526)	12.59	1.55	2.93	0.000283	0.02	1
WBGene00019261	H34I24.2	III	2842044..2845197	98.09	1.55	2.93	2.17e-08	2.97e-06	0.00101
WBGene00008425	D2045.8	III	10482327..10483927	17.9	1.55	2.92	0.000331	0.02	1
WBGene00019547	K09C4.1	X	3298882..3301641	5.61	1.55	2.93	0.000227	0.01	1
WBGene00015823	C16B8.3	X	complement(3968036..3968637)	20.38	1.55	2.93	9.54e-05	0.00609	1
WBGene00007973	C36B1.6	I	8732246..8733436	9.92	1.54	2.9	0.000581	0.03	1
WBGene00077770	M04D5.3	I	complement(11339778..11341611)	23.99	1.54	2.9	4.18e-05	0.00291	1
WBGene00010475	K01F9.2	III	complement(8870099..8877127)	13.19	1.54	2.91	0.000396	0.02	1
WBGene00008598	spin-3	X	13130263..13134208	4.48	1.54	2.91	0.00026	0.01	1
WBGene00019579	oac-57	IV	complement(12304462..12307820)	3.07	1.53	2.89	0.000413	0.02	1
WBGene00010749	K10D11.5	IV	complement(12989685..12991804)	31.78	1.53	2.89	1.69e-08	2.34e-06	0.000789
WBGene00004987	spp-2	X	complement(7315995..7316773)	125.32	1.53	2.89	1.2e-05	0.000969	0.56
WBGene00003943	pbo-4	X	10954134..10958388	20.26	1.53	2.89	2.89e-08	3.89e-06	0.00135
WBGene00015768	C14C11.4	V	5647564..5651043	4.97	1.53	2.89	0.000587	0.03	1
WBGene00009396	clec-65	II	12901294..12903335	141.69	1.52	2.86	5.35e-07	5.78e-05	0.02
WBGene00008368	D1053.3	X	complement(11729569..11733695)	8.01	1.52	2.86	0.000958	0.04	1
WBGene00003640	nhr-50	V	complement(15997779..16000653)	4.76	1.52	2.87	0.000478	0.02	1
WBGene00007460	C08F11.13	IV	complement(13607440..13609884)	33.17	1.51	2.84	1.39e-06	0.000137	0.06
WBGene00017892	F28B4.3	X	complement(3227489..3235408)	134.42	1.51	2.85	1.69e-11	3.3e-09	7.89e-07
WBGene00021325	Y34B4A.9	X	5255194..5256858	330	1.51	2.84	4.45e-10	7.52e-08	2.08e-05
WBGene00006649	tth-1	X	complement(8422479..8423731)	55.65	1.51	2.84	8.97e-07	9.38e-05	0.04
WBGene00012280	W05E10.1	V	complement(11689422..11691691)	10.6	1.51	2.86	0.000275	0.01	1
WBGene00012144	T28H10.3	V	12513021..12514947	156.91	1.51	2.86	2.1e-05	0.0016	0.98
WBGene00001852	hil-1	V	14949777..14952792	9.88	1.51	2.84	0.00078	0.04	1
WBGene00008831	F14H3.12	V	complement(16074113..16075321)	16.54	1.51	2.85	0.000852	0.04	1
WBGene00044396	ZK1290.14	II	complement(7554092..7554844)	24.44	1.5	2.83	8.94e-05	0.00578	1
WBGene00020456	fbxa-60	III	complement(944780..946292)	43.63	1.49	2.8	1.3e-07	1.56e-05	0.00607
WBGene00010605	K06G5.1	X	14214939..14219089	392.56	1.49	2.82	3.03e-10	5.21e-08	1.42e-05
WBGene00017834	F26F12.3	V	complement(5838972..5845719)	54.2	1.49	2.8	2.76e-07	3.13e-05	0.01
WBGene00017361	F10E9.12	III	8324685..8325609	22.23	1.48	2.79	0.000724	0.03	1
WBGene00044492	Y54G2A.49	IV	complement(2851693..2853261)	22.42	1.48	2.79	0.000315	0.02	1
WBGene00016894	C53B7.3	X	6844670..6845976	56.05	1.48	2.8	7.79e-06	0.000663	0.36
WBGene00007807	C29F3.7	V	15354833..15357572	61.29	1.48	2.78	5.42e-06	0.000484	0.25
WBGene00010851	M04C3.2	V	complement(19445875..19448901)	10.22	1.48	2.78	0.000158	0.0094	1
WBGene00007599	C15A11.7	I	7405030..7408511	37.73	1.47	2.77	2.06e-06	0.0002	0.1
WBGene00004405	rop-1	V	complement(10252822..10255055)	192.44	1.47	2.77	4.72e-08	6.22e-06	0.00221
WBGene00019957	R08E3.1	X	4825003..4834881	78.62	1.46	2.75	9.65e-09	1.38e-06	0.000451
WBGene00005648	srp-7	V	8179131..8183442	205.8	1.46	2.74	3.94e-09	5.98e-07	0.000184
WBGene00017591	F19C7.1	IV	4605786..4608216	160.46	1.45	2.74	6.48e-08	8.21e-06	0.00303
WBGene00015280	C01B10.6	IV	6640161..6645352	65.27	1.45	2.72	4.08e-08	5.44e-06	0.00191
WBGene00004809	skr-3	V	16121780..16122641	124.45	1.45	2.73	2.12e-07	2.45e-05	0.00991
WBGene00007130	B0272.4	X	9428431..9430323	23.38	1.44	2.72	0.000358	0.02	1
WBGene00000981	dhs-18	V	complement(11045696..11046895)	54.77	1.44	2.72	7.81e-07	8.24e-05	0.04
WBGene00011849	T19H5.4	II	complement(9486266..9488260)	20.46	1.43	2.7	9.27e-06	0.000768	0.43
WBGene00018210	F39G3.5	V	4722620..4724565	21.53	1.43	2.7	0.000144	0.00876	1
WBGene00006467	magu-2	V	complement(8792696..8795567)	13.54	1.43	2.69	2.61e-05	0.00193	1
WBGene00004024	php-3	III	complement(12074290..12077556)	8.91	1.42	2.67	0.000465	0.02	1
WBGene00007365	C06B3.6	V	complement(13908128..13909513)	125.71	1.42	2.68	0.000305	0.02	1
WBGene00022797	best-24	III	7901033..7904473	13.17	1.41	2.66	0.000292	0.02	1
WBGene00019958	R08E3.2	X	4822659..4824680	80.17	1.41	2.65	8.81e-09	1.26e-06	0.000412
WBGene00016912	clec-86	X	7139901..7140564	32.74	1.39	2.62	0.000462	0.02	1
WBGene00018823	F54E2.1	V	2810427..2811985	130.61	1.39	2.62	3.86e-07	4.28e-05	0.02
WBGene00008220	C50B6.7	V	complement(13322367..13324970)	11.93	1.39	2.63	0.000115	0.00712	1
WBGene00045507	F10A3.17	V	complement(16158671..16159781)	44.26	1.39	2.62	2.73e-06	0.000259	0.13
WBGene00013947	ZK228.4	V	18462804..18465320	41.44	1.39	2.63	2.12e-05	0.00161	0.99
WBGene00018594	aman-3	I	5324511..5330212	13.67	1.38	2.61	1.13e-06	0.000116	0.05
WBGene00019744	M02H5.8	V	449963..450441	132.08	1.38	2.6	8.45e-06	0.000709	0.39
WBGene00003766	nlp-28	V	3987900..3988314	112.56	1.38	2.6	3.01e-05	0.00218	1
WBGene00021533	Y42G9A.3	III	6146266..6148066	33.98	1.37	2.58	1.4e-06	0.000138	0.07
WBGene00010086	F55B11.4	IV	complement(14429573..14430920)	48.48	1.37	2.58	7.13e-05	0.0047	1
WBGene00015767	hex-2	V	5654449..5658687	55.74	1.37	2.58	1.44e-05	0.00114	0.67
WBGene00007932	zip-5	V	13264546..13269863	9.66	1.37	2.59	0.000831	0.04	1
WBGene00003097	lys-8	II	5586165..5587652	391.06	1.36	2.57	3.81e-08	5.09e-06	0.00178
WBGene00009898	dod-23	II	complement(8398160..8399160)	73.02	1.36	2.56	0.00101	0.05	1
WBGene00004993	spp-8	IV	8481664..8483710	50.3	1.36	2.57	1.1e-06	0.000113	0.05
WBGene00023069	rncs-1	X	1011501..1012347	52.76	1.36	2.56	6.17e-06	0.000543	0.29
WBGene00016119	C25H3.10	II	complement(5696625..5698958)	24.41	1.35	2.55	0.000208	0.01	1
WBGene00020869	T28A11.2	V	3280379..3282704	11.57	1.35	2.55	0.000586	0.03	1
WBGene00011856	T20D3.2	IV	complement(9328739..9330855)	561.75	1.34	2.53	2.07e-08	2.85e-06	0.00097
WBGene00015476	C05D9.9	X	complement(1122421..1124234)	26.06	1.33	2.51	0.00062	0.03	1
WBGene00009023	F21G4.1	X	complement(9889315..9892328)	11.73	1.33	2.51	0.000135	0.00825	1
WBGene00018184	F38E9.1	X	16471058..16474664	12.89	1.33	2.51	4.82e-05	0.00331	1
WBGene00013968	ZK287.9	V	9679403..9680243	32.85	1.33	2.51	0.000813	0.04	1
WBGene00013080	Y51A2D.13	V	complement(18573055..18579784)	60.04	1.33	2.51	4.95e-06	0.000444	0.23
WBGene00004096	pqm-1	II	complement(11150335..11152600)	27.31	1.32	2.49	2.92e-05	0.00213	1
WBGene00021322	Y34B4A.6	X	5253001..5255068	231.47	1.31	2.48	7.19e-08	9.01e-06	0.00336
WBGene00005003	spp-18	IV	9593693..9594425	113.84	1.3	2.46	2.91e-06	0.000273	0.14
WBGene00012013	ugt-54	IV	10761640..10764424	12.48	1.3	2.46	0.000695	0.03	1
WBGene00009165	gpx-1	I	9780349..9781416	76.27	1.28	2.42	0.000117	0.00724	1
WBGene00012201	W02B12.1	II	11449020..11451445	24.66	1.28	2.43	4.7e-05	0.00324	1
WBGene00009595	F40F12.7	III	9914261..9915817	45.15	1.28	2.42	1.71e-05	0.00133	0.8
WBGene00009973	F53C11.3	V	13782402..13784515	78.82	1.28	2.43	3.64e-07	4.05e-05	0.02
WBGene00004172	pqn-92	III	12307781..12311911	27.35	1.27	2.41	1.69e-05	0.00133	0.79
WBGene00019605	ctsa-1	II	6366991..6369210	32.51	1.26	2.4	9.49e-06	0.000782	0.44
WBGene00010150	F56D5.6	IV	9401989..9412867	36.19	1.26	2.39	6.28e-05	0.0042	1
WBGene00009796	F46G10.1	X	complement(13310050..13311812)	152.14	1.26	2.4	2.24e-06	0.000214	0.1
WBGene00022847	ZK1055.6	V	complement(6599190..6602604)	14.08	1.26	2.4	0.000525	0.03	1
WBGene00010041	F54C9.3	II	complement(8566520..8566857)	269.97	1.25	2.38	1.79e-06	0.000175	0.08
WBGene00020788	nep-22	X	9034554..9038540	59.36	1.25	2.39	2.26e-05	0.00169	1
WBGene00008940	F18H3.4	X	13529088..13532047	14.28	1.25	2.38	0.000632	0.03	1
WBGene00009434	F35E12.10	V	complement(13745703..13748787)	58.98	1.25	2.37	4.94e-07	5.37e-05	0.02
WBGene00003678	nhr-88	II	2976639..2986981	9.73	1.22	2.33	3.04e-05	0.00219	1
WBGene00001755	gst-7	II	4882071..4883361	252.35	1.22	2.33	6.41e-06	0.00056	0.3
WBGene00019170	H06I04.6	III	complement(3061191..3064328)	20.06	1.22	2.33	0.000611	0.03	1
WBGene00016407	C34D10.2	X	8015044..8026799	9.02	1.22	2.33	0.000486	0.02	1
WBGene00018419	F44E2.6	III	complement(8844493..8845216)	65.85	1.21	2.32	6.06e-05	0.00406	1
WBGene00016542	C39H7.4	IV	complement(5612012..5614608)	46.96	1.2	2.3	9.3e-05	0.00596	1
WBGene00002056	ifc-2	X	complement(642161..654903)	85.75	1.2	2.3	9.34e-06	0.000773	0.44
WBGene00002058	ifd-2	X	complement(813852..815929)	23.58	1.2	2.29	0.000102	0.00642	1
WBGene00003528	nas-9	V	complement(4836028..4840010)	12.65	1.2	2.29	0.000872	0.04	1
WBGene00019373	K04A8.1	V	6566336..6568747	28.3	1.2	2.3	0.000107	0.00671	1
WBGene00008944	F19B2.5	V	complement(20162648..20163732)	114.42	1.2	2.3	0.000121	0.00742	1
WBGene00018237	drd-2	X	complement(3235768..3243624)	219.99	1.19	2.28	4.77e-07	5.2e-05	0.02
WBGene00001157	ech-8	IV	complement(10236629..10239114)	28.49	1.18	2.27	8.22e-05	0.00537	1
WBGene00019022	F58A6.1	II	5142343..5144021	32.27	1.17	2.26	0.000333	0.02	1
WBGene00021876	Y54G2A.11	IV	complement(2765731..2771790)	42.55	1.16	2.24	0.000191	0.01	1
WBGene00011182	R09H10.5	IV	complement(10621716..10628841)	90.11	1.16	2.23	5.82e-07	6.25e-05	0.03
WBGene00017582	F18G5.6	X	complement(9262059..9264331)	36.55	1.16	2.24	0.000332	0.02	1
WBGene00018984	F56F10.1	X	872517..875951	95.87	1.15	2.23	7.48e-06	0.00064	0.35
WBGene00000219	asp-6	V	complement(8267546..8268937)	1547.05	1.15	2.22	1.04e-06	0.000108	0.05
WBGene00006220	str-176	IV	complement(8461002..8463816)	22.66	1.13	2.19	0.000269	0.01	1
WBGene00021635	Y47G6A.5	I	3533994..3539156	18.69	1.12	2.17	0.000158	0.0094	1
WBGene00008019	C38H2.2	III	10381773..10385256	43.97	1.12	2.17	0.000144	0.00875	1
WBGene00008602	oac-14	X	complement(10139374..10142013)	23.87	1.12	2.17	0.000276	0.01	1
WBGene00019599	K09H11.1	V	5747819..5752033	31.23	1.12	2.17	9.82e-05	0.00622	1
WBGene00010545	cbp-2	III	9923174..9924793	19.01	1.11	2.17	0.000933	0.04	1
WBGene00019298	K02D7.1	IV	complement(292429..298280)	126.65	1.11	2.16	0.000375	0.02	1
WBGene00012018	T25C12.3	X	complement(11491095..11499999)	186.33	1.11	2.16	8.7e-07	9.12e-05	0.04
WBGene00011803	T16G12.1	III	complement(10040181..10049781)	28.91	1.1	2.14	0.000238	0.01	1
WBGene00015933	C17H12.8	IV	6818606..6820643	178.37	1.1	2.15	2.95e-05	0.00214	1
WBGene00019645	swt-7	V	complement(5029324..5030811)	84.86	1.1	2.15	9.71e-05	0.00618	1
WBGene00002263	lea-1	V	10011871..10028159	183.4	1.1	2.15	2.03e-05	0.00157	0.95
WBGene00017969	F32A5.3	II	7232853..7235921	92.58	1.09	2.13	3.77e-05	0.00265	1
WBGene00010357	H03A11.2	X	complement(15225869..15230621)	83.58	1.09	2.13	9.51e-06	0.000782	0.44
WBGene00008564	acox-1	I	12938555..12942219	58.23	1.07	2.1	0.000571	0.03	1
WBGene00008366	tpra-1	IV	8956489..8965522	21.94	1.07	2.1	0.000943	0.04	1
WBGene00022848	ZK1055.7	V	complement(6602737..6605375)	34.66	1.06	2.08	0.000212	0.01	1
WBGene00006470	tag-120	V	complement(9706603..9709814)	22.98	1.06	2.08	0.000148	0.00894	1
WBGene00018904	F55G1.9	IV	complement(7476168..7477344)	57.03	1.03	2.05	0.000232	0.01	1
WBGene00077764	F59C6.16	I	10514170..10514408	216.97	1.02	2.02	0.000247	0.01	1
WBGene00012005	T24H10.7	II	9113219..9132213	22.61	1.02	2.02	0.000533	0.03	1
WBGene00003561	ncr-1	X	complement(4472284..4480116)	10.17	1.02	2.03	6.85e-05	0.00456	1
WBGene00017640	F20D6.11	V	complement(8196770..8199094)	20.61	1.02	2.03	0.000855	0.04	1
WBGene00010597	K06A4.7	V	complement(9489934..9491492)	472.61	1.01	2.01	3.57e-05	0.00253	1
WBGene00003564	ncs-2	I	complement(10033543..10034816)	89.98	1	2	0.000268	0.01	1

## Sheet: Tab Aii. Down
Genes downregulated in WT when exposed to PA14 for 8 hrs											Functional Classification			Pathways, Enriched Protein Domains and Protein interations														Gene Ontology
WB Gene ID	Name	Chromosome	Region	Max group mean	Log₂ fold change	Fold change	P-value	FDR p-value	Bonferroni		Gene Functional Classification (medium Stringency)			Category	Term	Count	%	PValue	Genes	List Total	Pop Hits	Pop Total	Fold Enrichment	Bonferroni	Benjamini	FDR		Category	Term	Count	%	PValue	Genes	List Total	Pop Hits	Pop Total	Fold Enrichment	Bonferroni	Benjamini	FDR
WBGene00001725	grl-16	I	complement(572177..575119)	62.89	-2.05	-4.14	2.03e-05	0.00157	0.95		Gene Group 1	Enrichment Score: 6.777940740194756		KEGG_PATHWAY	cel01100:Metabolic pathways	35	8.47458	1.46591e-10	WBGENE00007836, WBGENE00016957, WBGENE00011232, WBGENE00000118, WBGENE00008205, WBGENE00004875, WBGENE00015141, WBGENE00010456, WBGENE00009628, WBGENE00001077, WBGENE00008567, WBGENE00000929, WBGENE00003214, WBGENE00019978, WBGENE00015116, WBGENE00010904, WBGENE00001155, WBGENE00000988, WBGENE00002262, WBGENE00018174, WBGENE00015538, WBGENE00015512, WBGENE00010988, WBGENE00016892, WBGENE00020962,…	55	684	3036	2.82456	8.79546e-09	8.79546e-09	1.46909e-07		GOTERM_BP_ALL	GO:0006082~organic acid metabolic process	46	11.138	3.43885e-20	WBGENE00007836, WBGENE00006510, WBGENE00015449, WBGENE00008583, WBGENE00007210, WBGENE00015692, WBGENE00015141, WBGENE00001397, WBGENE00007507, WBGENE00010456, WBGENE00006351, WBGENE00001399, WBGENE00017565, WBGENE00009628, WBGENE00008567, WBGENE00013904, WBGENE00007885, WBGENE00008565, WBGENE00001240, WBGENE00007422, WBGENE00003214, WBGENE00019978, WBGENE00010904, WBGENE00017336, WBGENE00001155,…	256	398	11627	5.24931	2.97117e-17	2.97117e-17	5.33201e-17
WBGene00000624	col-47	I	745859..748507	0.81	-3.25	-9.55	0.000232	0.01	1		WORMBASE_GENE_ID	Gene Name		KEGG_PATHWAY	cel01130:Biosynthesis of antibiotics	16	3.87409	1.45922e-07	WBGENE00007836, WBGENE00011232, WBGENE00016957, WBGENE00000118, WBGENE00018174, WBGENE00016892, WBGENE00010456, WBGENE00009048, WBGENE00009628, WBGENE00019978, WBGENE00003214, WBGENE00015116, WBGENE00020166, WBGENE00001155, WBGENE00002262, WBGENE00018424	55	173	3036	5.1052	8.75526e-06	4.37764e-06	0.000146238		GOTERM_BP_ALL	GO:0019752~carboxylic acid metabolic process	44	10.6538	6.59798e-20	WBGENE00006510, WBGENE00015449, WBGENE00008583, WBGENE00007210, WBGENE00015692, WBGENE00015141, WBGENE00001397, WBGENE00007507, WBGENE00010456, WBGENE00006351, WBGENE00001399, WBGENE00017565, WBGENE00009628, WBGENE00008567, WBGENE00013904, WBGENE00007885, WBGENE00008565, WBGENE00001240, WBGENE00007422, WBGENE00003214, WBGENE00019978, WBGENE00010904, WBGENE00017336, WBGENE00001155, WBGENE00001156,…	256	367	11627	5.44521	5.70066e-17	2.85033e-17	1.02303e-16
WBGene00020283	T06A4.3	I	763625..770720	10.34	-2.12	-4.35	2.69e-05	0.00198	1		WBGene00005002	SaPosin-like Protein family(spp-17)		KEGG_PATHWAY	cel00270:Cysteine and methionine metabolism	8	1.93705	7.15865e-07	WBGENE00009628, WBGENE00015538, WBGENE00019322, WBGENE00008205, WBGENE00010988, WBGENE00004875, WBGENE00009048, WBGENE00002262	55	31	3036	14.2452	4.2951e-05	1.43172e-05	0.000717413		GOTERM_BP_ALL	GO:0043436~oxoacid metabolic process	44	10.6538	7.33029e-20	WBGENE00006510, WBGENE00015449, WBGENE00008583, WBGENE00007210, WBGENE00015692, WBGENE00015141, WBGENE00001397, WBGENE00007507, WBGENE00010456, WBGENE00006351, WBGENE00001399, WBGENE00017565, WBGENE00009628, WBGENE00008567, WBGENE00013904, WBGENE00007885, WBGENE00008565, WBGENE00001240, WBGENE00007422, WBGENE00003214, WBGENE00019978, WBGENE00010904, WBGENE00017336, WBGENE00001155, WBGENE00001156,…	256	368	11627	5.43041	6.33337e-17	2.11112e-17	1.13658e-16
WBGene00005002	spp-17	I	1016405..1017180	179.31	-1.71	-3.27	2.99e-10	5.16e-08	1.4e-05		WBGene00021335	SaPosin-like Protein family(spp-23)		KEGG_PATHWAY	cel00670:One carbon pool by folate	6	1.45278	1.06326e-06	WBGENE00016957, WBGENE00000929, WBGENE00018174, WBGENE00003214, WBGENE00015512, WBGENE00010988	55	12	3036	27.6	6.37938e-05	1.59488e-05	0.00106556		GOTERM_BP_ALL	GO:0032787~monocarboxylic acid metabolic process	34	8.23245	2.78083e-19	WBGENE00015449, WBGENE00008583, WBGENE00007210, WBGENE00015692, WBGENE00015141, WBGENE00001397, WBGENE00006351, WBGENE00001399, WBGENE00008567, WBGENE00013904, WBGENE00007885, WBGENE00008565, WBGENE00001240, WBGENE00007422, WBGENE00019978, WBGENE00010904, WBGENE00017336, WBGENE00001155, WBGENE00001156, WBGENE00016013, WBGENE00015894, WBGENE00011340, WBGENE00001244, WBGENE00001243, WBGENE00016943,…	256	211	11627	7.31854	2.40264e-16	6.00659e-17	4.31173e-16
WBGene00021335	spp-23	I	1018835..1019219	42.18	-3.26	-9.58	1.77e-12	3.89e-10	8.29e-08		WBGene00004989	SaPosin-like Protein family(spp-4)		KEGG_PATHWAY	cel01200:Carbon metabolism	10	2.42131	4.93395e-05	WBGENE00007836, WBGENE00003214, WBGENE00020166, WBGENE00015512, WBGENE00017301, WBGENE00016892, WBGENE00020962, WBGENE00001155, WBGENE00010456, WBGENE00018424	55	100	3036	5.52	0.00295607	0.000591913	0.0494354		GOTERM_BP_ALL	GO:0044281~small molecule metabolic process	56	13.5593	8.8552e-17	WBGENE00016957, WBGENE00004875, WBGENE00010456, WBGENE00006351, WBGENE00008567, WBGENE00013904, WBGENE00008565, WBGENE00001240, WBGENE00019978, WBGENE00014148, WBGENE00015116, WBGENE00010904, WBGENE00017336, WBGENE00002262, WBGENE00016013, WBGENE00011340, WBGENE00015538, WBGENE00010988, WBGENE00015335, WBGENE00011006, WBGENE00020169, WBGENE00020166, WBGENE00019234, WBGENE00020182, WBGENE00015577,…	256	717	11627	3.54729	9.59233e-14	1.92069e-14	1.77636e-13
WBGene00021690	Y48G8AL.12	I	complement(1218494..1218982)	95.94	-1.89	-3.72	0.000205	0.01	1		WBGene00004986	SaPosin-like Protein family(spp-1)		KEGG_PATHWAY	cel01212:Fatty acid metabolism	7	1.69492	0.000129388	WBGENE00008567, WBGENE00019978, WBGENE00020166, WBGENE00001155, WBGENE00001397, WBGENE00001399, WBGENE00002891	55	46	3036	8.4	0.00773372	0.00129313	0.129593		GOTERM_BP_ALL	GO:0044710~single-organism metabolic process	89	21.5496	1.14257e-16	WBGENE00011530, WBGENE00016957, WBGENE00004875, WBGENE00019376, WBGENE00020016, WBGENE00006351, WBGENE00010456, WBGENE00001077, WBGENE00008567, WBGENE00013904, WBGENE00008565, WBGENE00001633, WBGENE00001240, WBGENE00019978, WBGENE00015116, WBGENE00014148, WBGENE00011671, WBGENE00022642, WBGENE00010904, WBGENE00017336, WBGENE00001477, WBGENE00000988, WBGENE00002262, WBGENE00016013, WBGENE00008043,…	256	1657	11627	2.43947	9.59233e-14	1.59872e-14	1.77636e-13
WBGene00020989	W03D8.8	I	2791689..2794895	6.64	-3.63	-12.42	1.33e-15	3.97e-13	6.23e-11					KEGG_PATHWAY	cel01230:Biosynthesis of amino acids	8	1.93705	0.000158951	WBGENE00009628, WBGENE00007836, WBGENE00003214, WBGENE00015538, WBGENE00008205, WBGENE00010988, WBGENE00010456, WBGENE00009048	55	68	3036	6.49412	0.00949247	0.00136162	0.159181		GOTERM_BP_ALL	GO:0052695~cellular glucuronidation	16	3.87409	2.64922e-11	WBGENE00011006, WBGENE00013904, WBGENE00007885, WBGENE00007422, WBGENE00015449, WBGENE00011340, WBGENE00019234, WBGENE00010904, WBGENE00020182, WBGENE00008583, WBGENE00015692, WBGENE00015141, WBGENE00015577, WBGENE00017336, WBGENE00016013, WBGENE00007455	256	71	11627	10.235	2.28892e-08	3.26989e-09	4.10766e-08
WBGene00000625	col-48	I	3010690..3011659	74.3	-2.21	-4.62	1.58e-05	0.00125	0.74		Gene Group 2	Enrichment Score: 6.238232281230993		KEGG_PATHWAY	cel00280:Valine, leucine and isoleucine degradation	6	1.45278	0.000604837	WBGENE00000118, WBGENE00019978, WBGENE00020166, WBGENE00017301, WBGENE00001155, WBGENE00006351	55	40	3036	8.28	0.0356502	0.00452737	0.604496		GOTERM_BP_ALL	GO:0009812~flavonoid metabolic process	16	3.87409	2.64922e-11	WBGENE00011006, WBGENE00013904, WBGENE00007885, WBGENE00007422, WBGENE00015449, WBGENE00011340, WBGENE00019234, WBGENE00010904, WBGENE00020182, WBGENE00008583, WBGENE00015692, WBGENE00015141, WBGENE00015577, WBGENE00017336, WBGENE00016013, WBGENE00007455	256	71	11627	10.235	2.28892e-08	3.26989e-09	4.10766e-08
WBGene00000626	col-49	I	3137188..3138446	133.53	-2.64	-6.23	6.25e-07	6.63e-05	0.03		WORMBASE_GENE_ID	Gene Name		KEGG_PATHWAY	cel00620:Pyruvate metabolism	5	1.21065	0.00072986	WBGENE00011232, WBGENE00000118, WBGENE00020166, WBGENE00009334, WBGENE00002262	55	24	3036	11.5	0.0428619	0.00485568	0.729037		GOTERM_BP_ALL	GO:0019585~glucuronate metabolic process	16	3.87409	2.64922e-11	WBGENE00011006, WBGENE00013904, WBGENE00007885, WBGENE00007422, WBGENE00015449, WBGENE00011340, WBGENE00019234, WBGENE00010904, WBGENE00020182, WBGENE00008583, WBGENE00015692, WBGENE00015141, WBGENE00015577, WBGENE00017336, WBGENE00016013, WBGENE00007455	256	71	11627	10.235	2.28892e-08	3.26989e-09	4.10766e-08
WBGene00021641	Y47G6A.15	I	complement(3472962..3476311)	184.21	-2.27	-4.83	3.37e-05	0.00241	1		WBGene00008594	C-type LECtin(clec-57)		KEGG_PATHWAY	cel00330:Arginine and proline metabolism	5	1.21065	0.00072986	WBGENE00001077, WBGENE00000118, WBGENE00009706, WBGENE00004875, WBGENE00004025	55	24	3036	11.5	0.0428619	0.00485568	0.729037		GOTERM_BP_ALL	GO:0052696~flavonoid glucuronidation	16	3.87409	2.64922e-11	WBGENE00011006, WBGENE00013904, WBGENE00007885, WBGENE00007422, WBGENE00015449, WBGENE00011340, WBGENE00019234, WBGENE00010904, WBGENE00020182, WBGENE00008583, WBGENE00015692, WBGENE00015141, WBGENE00015577, WBGENE00017336, WBGENE00016013, WBGENE00007455	256	71	11627	10.235	2.28892e-08	3.26989e-09	4.10766e-08
WBGene00021645	Y47G6A.19	I	complement(3523334..3529956)	30.88	-1.44	-2.71	1.66e-06	0.000163	0.08		WBGene00014047	C-type LECtin(clec-61)		KEGG_PATHWAY	cel01040:Biosynthesis of unsaturated fatty acids	4	0.968523	0.00168597	WBGENE00008567, WBGENE00001397, WBGENE00001399, WBGENE00002891	55	14	3036	15.7714	0.0962873	0.0100733	1.67683		GOTERM_BP_ALL	GO:0006063~uronic acid metabolic process	16	3.87409	2.64922e-11	WBGENE00011006, WBGENE00013904, WBGENE00007885, WBGENE00007422, WBGENE00015449, WBGENE00011340, WBGENE00019234, WBGENE00010904, WBGENE00020182, WBGENE00008583, WBGENE00015692, WBGENE00015141, WBGENE00015577, WBGENE00017336, WBGENE00016013, WBGENE00007455	256	71	11627	10.235	2.28892e-08	3.26989e-09	4.10766e-08
WBGene00045399	Y47G6A.33	I	3564064..3565066	60.91	-1.35	-2.55	2.54e-05	0.00188	1		WBGene00009526	C-type LECtin(clec-169)		KEGG_PATHWAY	cel00310:Lysine degradation	5	1.21065	0.00249623	WBGENE00002497, WBGENE00000118, WBGENE00019978, WBGENE00020166, WBGENE00001155	55	33	3036	8.36364	0.139259	0.0135403	2.47366		GOTERM_BP_ALL	GO:0009813~flavonoid biosynthetic process	16	3.87409	2.64922e-11	WBGENE00011006, WBGENE00013904, WBGENE00007885, WBGENE00007422, WBGENE00015449, WBGENE00011340, WBGENE00019234, WBGENE00010904, WBGENE00020182, WBGENE00008583, WBGENE00015692, WBGENE00015141, WBGENE00015577, WBGENE00017336, WBGENE00016013, WBGENE00007455	256	71	11627	10.235	2.28892e-08	3.26989e-09	4.10766e-08
WBGene00001430	fkb-5	I	complement(3898046..3899906)	26.86	-1.72	-3.3	0.000349	0.02	1		WBGene00022261	C-type LECtin(clec-210)		KEGG_PATHWAY	cel00650:Butanoate metabolism	4	0.968523	0.00489618	WBGENE00019978, WBGENE00020166, WBGENE00001155, WBGENE00006351	55	20	3036	11.04	0.25509	0.0242424	4.79982		GOTERM_BP_ALL	GO:0006631~fatty acid metabolic process	18	4.35835	6.70446e-11	WBGENE00015894, WBGENE00001244, WBGENE00007210, WBGENE00001243, WBGENE00016943, WBGENE00015335, WBGENE00006351, WBGENE00001397, WBGENE00001399, WBGENE00008567, WBGENE00008565, WBGENE00001240, WBGENE00019978, WBGENE00020166, WBGENE00017301, WBGENE00001155, WBGENE00001156, WBGENE00002891	256	102	11627	8.01494	5.79265e-08	7.24082e-09	1.03954e-07
WBGene00020040	R12E2.15	I	complement(4148832..4149429)	62.41	-2.62	-6.15	3.01e-06	0.000282	0.14		WBGene00017322	C-type lectin domain-containing protein 160(clec-160)		KEGG_PATHWAY	cel00640:Propanoate metabolism	4	0.968523	0.00645015	WBGENE00020166, WBGENE00017301, WBGENE00001155, WBGENE00002262	55	22	3036	10.0364	0.321766	0.0294247	6.27925		GOTERM_BP_ALL	GO:0055114~oxidation-reduction process	41	9.92736	1.92742e-10	WBGENE00007836, WBGENE00011530, WBGENE00006510, WBGENE00000118, WBGENE00008538, WBGENE00007210, WBGENE00009824, WBGENE00001397, WBGENE00009980, WBGENE00001399, WBGENE00017565, WBGENE00001077, WBGENE00008567, WBGENE00000929, WBGENE00008565, WBGENE00019978, WBGENE00011671, WBGENE00017719, WBGENE00015400, WBGENE00001155, WBGENE00000988, WBGENE00001477, WBGENE00001156, WBGENE00002262, WBGENE00015894,…	256	596	11627	3.12439	1.66529e-07	1.85032e-08	2.9885e-07
WBGene00020039	R12E2.14	I	4149981..4150634	57.51	-2.63	-6.19	2.83e-06	0.000267	0.13		WBGene00015403	C-type LECtin(clec-10)		KEGG_PATHWAY	cel00071:Fatty acid degradation	5	1.21065	0.00716715	WBGENE00008567, WBGENE00000118, WBGENE00019978, WBGENE00020166, WBGENE00001155	55	44	3036	6.27273	0.350516	0.0303567	6.95486		GOTERM_BP_ALL	GO:0044255~cellular lipid metabolic process	21	5.08475	2.11861e-06	WBGENE00015894, WBGENE00001244, WBGENE00007210, WBGENE00001243, WBGENE00016943, WBGENE00015335, WBGENE00019376, WBGENE00006351, WBGENE00001397, WBGENE00001399, WBGENE00008567, WBGENE00019236, WBGENE00008565, WBGENE00001240, WBGENE00019978, WBGENE00020166, WBGENE00021160, WBGENE00017301, WBGENE00001155, WBGENE00001156, WBGENE00002891	256	271	11627	3.51947	0.0018288	0.000183031	0.00328489
WBGene00020032	R12E2.6	I	complement(4151099..4151746)	2.28	-3	-7.99	0.000207	0.01	1		WBGene00009515	C-type LECtin(clec-170)		KEGG_PATHWAY	cel00260:Glycine, serine and threonine metabolism	4	0.968523	0.0103576	WBGENE00007836, WBGENE00003214, WBGENE00010456, WBGENE00009048	55	26	3036	8.49231	0.464575	0.040791	9.90823		GOTERM_BP_ALL	GO:0006635~fatty acid beta-oxidation	9	2.17918	2.44929e-06	WBGENE00008567, WBGENE00008565, WBGENE00015894, WBGENE00020166, WBGENE00017301, WBGENE00016943, WBGENE00015335, WBGENE00001155, WBGENE00001156	256	41	11627	9.9698	0.00211395	0.000192363	0.00379761
WBGene00020033	R12E2.7	I	complement(4153957..4154550)	86.78	-2.15	-4.42	2.04e-05	0.00157	0.95		WBGene00008593	C-type LECtin(clec-227)		KEGG_PATHWAY	cel00380:Tryptophan metabolism	4	0.968523	0.0140207	WBGENE00000118, WBGENE00019978, WBGENE00020166, WBGENE00001155	55	29	3036	7.61379	0.571383	0.0515721	13.1949		GOTERM_BP_ALL	GO:0019395~fatty acid oxidation	9	2.17918	6.0839e-06	WBGENE00008567, WBGENE00008565, WBGENE00015894, WBGENE00020166, WBGENE00017301, WBGENE00016943, WBGENE00015335, WBGENE00001155, WBGENE00001156	256	46	11627	8.88612	0.00524272	0.000437946	0.00943279
WBGene00022471	Y119C1B.5	I	complement(4511440..4516083)	21.34	-1.38	-2.61	6.56e-08	8.27e-06	0.00307		WBGene00009518	C-type LECtin(clec-166)		KEGG_PATHWAY	cel00630:Glyoxylate and dicarboxylate metabolism	4	0.968523	0.0168226	WBGENE00003214, WBGENE00020166, WBGENE00016892, WBGENE00018424	55	31	3036	7.12258	0.638661	0.0581213	15.6355		GOTERM_BP_ALL	GO:0034440~lipid oxidation	9	2.17918	6.0839e-06	WBGENE00008567, WBGENE00008565, WBGENE00015894, WBGENE00020166, WBGENE00017301, WBGENE00016943, WBGENE00015335, WBGENE00001155, WBGENE00001156	256	46	11627	8.88612	0.00524272	0.000437946	0.00943279
WBGene00015692	ugt-25	I	4731604..4735279	16.24	-1.29	-2.45	0.000274	0.01	1		WBGene00020938	C-type LECtin(clec-218)		KEGG_PATHWAY	cel00053:Ascorbate and aldarate metabolism	3	0.726392	0.0281186	WBGENE00000118, WBGENE00010904, WBGENE00015141	55	15	3036	11.04	0.819367	0.0906923	24.8612		GOTERM_BP_ALL	GO:0016042~lipid catabolic process	12	2.90557	6.29732e-06	WBGENE00008567, WBGENE00008565, WBGENE00015894, WBGENE00020166, WBGENE00022642, WBGENE00019376, WBGENE00017301, WBGENE00016943, WBGENE00015335, WBGENE00001155, WBGENE00020016, WBGENE00001156	256	94	11627	5.79804	0.00542613	0.000418443	0.00976367
WBGene00001067	dpy-5	I	complement(5432158..5433054)	287.44	-2.28	-4.86	5.14e-05	0.00352	1		WBGene00019917	C-type LECtin(clec-43)		KEGG_PATHWAY	cel00062:Fatty acid elongation	3	0.726392	0.0317742	WBGENE00019978, WBGENE00001155, WBGENE00002891	55	16	3036	10.35	0.855922	0.0969419	27.646		GOTERM_BP_ALL	GO:0006629~lipid metabolic process	25	6.05327	7.30735e-06	WBGENE00008043, WBGENE00015894, WBGENE00001244, WBGENE00008205, WBGENE00007210, WBGENE00001243, WBGENE00016943, WBGENE00015335, WBGENE00019376, WBGENE00006351, WBGENE00020016, WBGENE00001397, WBGENE00001399, WBGENE00008567, WBGENE00019236, WBGENE00008565, WBGENE00001240, WBGENE00019978, WBGENE00020166, WBGENE00022642, WBGENE00021160, WBGENE00017301, WBGENE00001155, WBGENE00001156, WBGENE00002891	256	399	11627	2.84574	0.00629369	0.000450868	0.0113296
WBGene00000631	col-54	I	5842714..5844057	7.25	-2.84	-7.18	0.000201	0.01	1		WBGene00019089	C-type LECtin(clec-206)		KEGG_PATHWAY	cel00410:beta-Alanine metabolism	3	0.726392	0.043772	WBGENE00000118, WBGENE00017301, WBGENE00001155	55	19	3036	8.71579	0.931815	0.125652	36.1452		GOTERM_BP_ALL	GO:0009062~fatty acid catabolic process	9	2.17918	8.47115e-06	WBGENE00008567, WBGENE00008565, WBGENE00015894, WBGENE00020166, WBGENE00017301, WBGENE00016943, WBGENE00015335, WBGENE00001155, WBGENE00001156	256	48	11627	8.51587	0.00729238	0.000487821	0.0131339
WBGene00000634	col-58	I	6311251..6312413	12.11	-2.11	-4.32	0.000219	0.01	1		WBGene00007565	C-type LECtin(clec-48)		KEGG_PATHWAY	cel04142:Lysosome	5	1.21065	0.04838	WBGENE00022642, WBGENE00021160, WBGENE00000785, WBGENE00000781, WBGENE00000784	55	78	3036	3.53846	0.948971	0.132105	39.1628		GOTERM_BP_ALL	GO:0072329~monocarboxylic acid catabolic process	9	2.17918	9.93413e-06	WBGENE00008567, WBGENE00008565, WBGENE00015894, WBGENE00020166, WBGENE00017301, WBGENE00016943, WBGENE00015335, WBGENE00001155, WBGENE00001156	256	49	11627	8.34208	0.0085464	0.000536302	0.015402
WBGene00016943	acdh-1	I	6497438..6499559	1009.73	-7.43	-172.93	0	0	0		WBGene00011668	C-type LECtin(clec-47)																GOTERM_BP_ALL	GO:0044242~cellular lipid catabolic process	10	2.42131	1.26713e-05	WBGENE00008567, WBGENE00008565, WBGENE00015894, WBGENE00020166, WBGENE00019376, WBGENE00017301, WBGENE00016943, WBGENE00015335, WBGENE00001155, WBGENE00001156	256	66	11627	6.88151	0.0108883	0.000643796	0.0196453
WBGene00016942	C55B7.3	I	6499841..6501413	20.88	-1.51	-2.85	8.83e-06	0.000733	0.41		WBGene00010355	C-type LECtin(clec-229)		INTERPRO	IPR002486:Nematode cuticle collagen, N-terminal	51	12.3487	1.11123e-43	WBGENE00000743, WBGENE00000740, WBGENE00000746, WBGENE00000681, WBGENE00001067, WBGENE00000748, WBGENE00000707, WBGENE00000694, WBGENE00000672, WBGENE00001074, WBGENE00000636, WBGENE00000678, WBGENE00000704, WBGENE00000639, WBGENE00000699, WBGENE00000700, WBGENE00000634, WBGENE00000631, WBGENE00000730, WBGENE00000601, WBGENE00000603, WBGENE00000735, WBGENE00000734, WBGENE00000683, WBGENE00000647,…	321	163	14476	14.11	4.76716e-41	4.76716e-41	1.56572e-40		GOTERM_BP_ALL	GO:0016054~organic acid catabolic process	11	2.66344	1.59206e-05	WBGENE00008567, WBGENE00008565, WBGENE00015894, WBGENE00020166, WBGENE00019322, WBGENE00017301, WBGENE00016943, WBGENE00015335, WBGENE00001155, WBGENE00010456, WBGENE00001156	256	85	11627	5.87762	0.0136613	0.000763902	0.0246823
WBGene00020413	T10E9.3	I	6534072..6539191	26.15	-1.68	-3.2	0.000179	0.01	1		WBGene00020516	hypothetical protein(T15B7.1)		INTERPRO	IPR008160:Collagen triple helix repeat	43	10.4116	5.46644e-36	WBGENE00000743, WBGENE00000740, WBGENE00000252, WBGENE00000746, WBGENE00000681, WBGENE00003057, WBGENE00000748, WBGENE00000707, WBGENE00000672, WBGENE00000653, WBGENE00001074, WBGENE00000615, WBGENE00000678, WBGENE00000729, WBGENE00000704, WBGENE00000727, WBGENE00000699, WBGENE00000610, WBGENE00000722, WBGENE00000634, WBGENE00004394, WBGENE00000730, WBGENE00000601, WBGENE00000753, WBGENE00004398,…	321	142	14476	13.656	2.3451e-33	1.17255e-33	7.70226e-33		GOTERM_BP_ALL	GO:0042335~cuticle development	13	3.1477	4.05393e-05	WBGENE00001077, WBGENE00000655, WBGENE00004394, WBGENE00001074, WBGENE00019154, WBGENE00009830, WBGENE00000252, WBGENE00000256, WBGENE00001690, WBGENE00000603, WBGENE00005016, WBGENE00001067, WBGENE00015646	256	135	11627	4.37358	0.0344204	0.00184181	0.0628386
WBGene00002258	lbp-6	I	complement(6728285..6729376)	582.92	-1.22	-2.32	1.79e-06	0.000175	0.08		WBGene00016450	C-type LECtin(clec-5)		INTERPRO	IPR002213:UDP-glucuronosyl/UDP-glucosyltransferase	16	3.87409	7.3077e-11	WBGENE00011006, WBGENE00013904, WBGENE00007885, WBGENE00007422, WBGENE00015449, WBGENE00011340, WBGENE00019234, WBGENE00010904, WBGENE00020182, WBGENE00008583, WBGENE00015692, WBGENE00015141, WBGENE00015577, WBGENE00017336, WBGENE00016013, WBGENE00007455	321	75	14476	9.6206	3.135e-08	1.045e-08	1.02966e-07		GOTERM_BP_ALL	GO:0040002~collagen and cuticulin-based cuticle development	12	2.90557	4.32727e-05	WBGENE00001077, WBGENE00000655, WBGENE00004394, WBGENE00001074, WBGENE00019154, WBGENE00000252, WBGENE00000603, WBGENE00000256, WBGENE00001690, WBGENE00005016, WBGENE00001067, WBGENE00015646	256	115	11627	4.73927	0.0366981	0.00186767	0.0670741
WBGene00019322	ahcy-1	I	6836390..6838142	781.81	-1.8	-3.48	4.77e-15	1.34e-12	2.23e-10					INTERPRO	IPR001304:C-type lectin	17	4.11622	4.36135e-05	WBGENE00020516, WBGENE00010355, WBGENE00008593, WBGENE00022261, WBGENE00016450, WBGENE00007565, WBGENE00019089, WBGENE00008594, WBGENE00015403, WBGENE00014047, WBGENE00009515, WBGENE00009518, WBGENE00020938, WBGENE00011668, WBGENE00017322, WBGENE00019917, WBGENE00009526	321	226	14476	3.39222	0.0185366	0.00466672	0.0614342		GOTERM_BP_ALL	GO:0044283~small molecule biosynthetic process	13	3.1477	4.36102e-05	WBGENE00007836, WBGENE00011232, WBGENE00006510, WBGENE00001244, WBGENE00001243, WBGENE00007210, WBGENE00010988, WBGENE00001397, WBGENE00009048, WBGENE00001399, WBGENE00020169, WBGENE00001240, WBGENE00002891	256	136	11627	4.34142	0.036979	0.00179268	0.0675971
WBGene00000636	col-60	I	7105319..7106924	101.61	-2.28	-4.87	2.14e-06	0.000207	0.1		Gene Group 3	Enrichment Score: 3.4872193995264182		INTERPRO	IPR016186:C-type lectin-like	17	4.11622	0.000157324	WBGENE00020516, WBGENE00010355, WBGENE00008593, WBGENE00022261, WBGENE00016450, WBGENE00007565, WBGENE00019089, WBGENE00008594, WBGENE00015403, WBGENE00014047, WBGENE00009515, WBGENE00009518, WBGENE00020938, WBGENE00011668, WBGENE00017322, WBGENE00019917, WBGENE00009526	321	252	14476	3.04223	0.0652697	0.0134087	0.221442		GOTERM_BP_ALL	GO:0046395~carboxylic acid catabolic process	10	2.42131	6.07879e-05	WBGENE00008567, WBGENE00008565, WBGENE00015894, WBGENE00020166, WBGENE00017301, WBGENE00016943, WBGENE00015335, WBGENE00001155, WBGENE00010456, WBGENE00001156	256	80	11627	5.67725	0.0511669	0.00238453	0.0942113
WBGene00003552	nas-36	I	7527307..7531699	6.38	-1.61	-3.04	0.000903	0.04	1		WORMBASE_GENE_ID	Gene Name		INTERPRO	IPR016187:C-type lectin fold	17	4.11622	0.000387821	WBGENE00020516, WBGENE00010355, WBGENE00008593, WBGENE00022261, WBGENE00016450, WBGENE00007565, WBGENE00019089, WBGENE00008594, WBGENE00015403, WBGENE00014047, WBGENE00009515, WBGENE00009518, WBGENE00020938, WBGENE00011668, WBGENE00017322, WBGENE00019917, WBGENE00009526	321	273	14476	2.80821	0.153299	0.0273535	0.545057		GOTERM_BP_ALL	GO:0016053~organic acid biosynthetic process	11	2.66344	0.000100011	WBGENE00007836, WBGENE00006510, WBGENE00001240, WBGENE00001244, WBGENE00007210, WBGENE00001243, WBGENE00010988, WBGENE00001397, WBGENE00009048, WBGENE00001399, WBGENE00002891	256	105	11627	4.75807	0.0827851	0.00375006	0.154956
WBGene00011232	pck-2	I	7866132..7872080	432.05	-1.03	-2.05	6.56e-06	0.000571	0.31		WBGene00019376	LIPase Like(lipl-4)		INTERPRO	IPR016040:NAD(P)-binding domain	13	3.1477	0.000446374	WBGENE00007836, WBGENE00009824, WBGENE00016274, WBGENE00000929, WBGENE00000971, WBGENE00019978, WBGENE00019322, WBGENE00017719, WBGENE00000988, WBGENE00002262, WBGENE00002891, WBGENE00219274, WBGENE00008375	321	172	14476	3.40846	0.174311	0.0269915	0.627109		GOTERM_BP_ALL	GO:0044282~small molecule catabolic process	11	2.66344	0.000117235	WBGENE00008567, WBGENE00008565, WBGENE00015894, WBGENE00020166, WBGENE00019322, WBGENE00017301, WBGENE00016943, WBGENE00015335, WBGENE00001155, WBGENE00010456, WBGENE00001156	256	107	11627	4.66914	0.0963354	0.00421181	0.181621
WBGene00011235	suro-1	I	complement(7871584..7875554)	25.6	-2.89	-7.41	4.92e-10	8.24e-08	2.3e-05		WBGene00020016	Lipase(lipl-3)		INTERPRO	IPR003586:Hint domain C-terminal	4	0.968523	0.0011442	WBGENE00006950, WBGENE00001984, WBGENE00001690, WBGENE00004264	321	10	14476	18.0386	0.388073	0.0595462	1.60017		GOTERM_BP_ALL	GO:0046394~carboxylic acid biosynthetic process	10	2.42131	0.000250696	WBGENE00006510, WBGENE00001240, WBGENE00001244, WBGENE00007210, WBGENE00001243, WBGENE00010988, WBGENE00001397, WBGENE00009048, WBGENE00001399, WBGENE00002891	256	96	11627	4.73104	0.194771	0.00862769	0.388003
WBGene00000639	col-63	I	complement(8243693..8244961)	149.17	-2.87	-7.32	1.64e-07	1.94e-05	0.00765		WBGene00008043	hypothetical protein(C40H1.8)		INTERPRO	IPR003587:Hint domain N-terminal	4	0.968523	0.0011442	WBGENE00006950, WBGENE00001984, WBGENE00001690, WBGENE00004264	321	10	14476	18.0386	0.388073	0.0595462	1.60017		GOTERM_BP_ALL	GO:0030258~lipid modification	9	2.17918	0.000273197	WBGENE00008567, WBGENE00008565, WBGENE00015894, WBGENE00020166, WBGENE00017301, WBGENE00016943, WBGENE00015335, WBGENE00001155, WBGENE00001156	256	77	11627	5.30859	0.210278	0.00903871	0.42276
WBGene00008652	F10D11.6	I	complement(8445351..8450994)	21.64	-2.01	-4.02	6.35e-06	0.000557	0.3		WBGene00022642	LIPase Like(lipl-5)		INTERPRO	IPR001767:Hint domain	4	0.968523	0.0011442	WBGENE00006950, WBGENE00001984, WBGENE00001690, WBGENE00004264	321	10	14476	18.0386	0.388073	0.0595462	1.60017		GOTERM_BP_ALL	GO:0006633~fatty acid biosynthetic process	7	1.69492	0.000283768	WBGENE00001240, WBGENE00001244, WBGENE00007210, WBGENE00001243, WBGENE00001397, WBGENE00001399, WBGENE00002891	256	42	11627	7.56966	0.21746	0.00904073	0.439083
WBGene00044644	B0205.13	I	complement(10727751..10728795)	15.62	-2.08	-4.24	2.79e-05	0.00205	1					INTERPRO	IPR013786:Acyl-CoA dehydrogenase/oxidase, N-terminal	5	1.21065	0.0012511	WBGENE00008567, WBGENE00008565, WBGENE00015894, WBGENE00016943, WBGENE00015335	321	22	14476	10.2492	0.415535	0.0579276	1.74845		GOTERM_BP_ALL	GO:0006730~one-carbon metabolic process	5	1.21065	0.000334069	WBGENE00003214, WBGENE00015512, WBGENE00015538, WBGENE00019322, WBGENE00008205	256	16	11627	14.1931	0.250751	0.0102572	0.516728
WBGene00014182	ZK1025.2	I	complement(11449856..11451972)	17.74	-2.89	-7.42	2.08e-05	0.00159	0.97		Gene Group 4	Enrichment Score: 3.426536183941917		INTERPRO	IPR002053:Glycoside hydrolase, family 25	3	0.726392	0.00144008	WBGENE00003095, WBGENE00003094, WBGENE00003093	321	3	14476	45.0966	0.461108	0.0599516	2.01007		GOTERM_BP_ALL	GO:0009650~UV protection	5	1.21065	0.000334069	WBGENE00000624, WBGENE00000718, WBGENE00000700, WBGENE00005016, WBGENE00001067	256	16	11627	14.1931	0.250751	0.0102572	0.516728
WBGene00014183	ZK1025.3	I	complement(11460780..11463068)	33.83	-2.15	-4.42	0.000547	0.03	1		WORMBASE_GENE_ID	Gene Name		INTERPRO	IPR009075:Acyl-CoA dehydrogenase/oxidase C-terminal	5	1.21065	0.00148837	WBGENE00008567, WBGENE00008565, WBGENE00015894, WBGENE00016943, WBGENE00015335	321	23	14476	9.8036	0.472174	0.0564348	2.07682		GOTERM_BP_ALL	GO:0072330~monocarboxylic acid biosynthetic process	7	1.69492	0.00036813	WBGENE00001240, WBGENE00001244, WBGENE00007210, WBGENE00001243, WBGENE00001397, WBGENE00001399, WBGENE00002891	256	44	11627	7.22559	0.272486	0.0109098	0.569271
WBGene00007600	C15C6.1	I	12202232..12203717	11	-1.54	-2.92	0.00111	0.05	1		WBGene00016943	Acyl CoA DeHydrogenase(acdh-1)		INTERPRO	IPR009100:Acyl-CoA dehydrogenase/oxidase	5	1.21065	0.00148837	WBGENE00008567, WBGENE00008565, WBGENE00015894, WBGENE00016943, WBGENE00015335	321	23	14476	9.8036	0.472174	0.0564348	2.07682		GOTERM_BP_ALL	GO:0042303~molting cycle	18	4.35835	0.00085895	WBGENE00001694, WBGENE00001984, WBGENE00001243, WBGENE00004228, WBGENE00004264, WBGENE00015646, WBGENE00004216, WBGENE00011831, WBGENE00004232, WBGENE00004230, WBGENE00019154, WBGENE00007999, WBGENE00009830, WBGENE00006950, WBGENE00001690, WBGENE00002891, WBGENE00003485, WBGENE00003552	256	326	11627	2.50774	0.524054	0.0244446	1.32355
WBGene00008565	acox-2	I	12942280..12946585	19.62	-1.68	-3.21	1.59e-05	0.00125	0.74		WBGene00015894	Acyl CoA DeHydrogenase(acdh-2)		INTERPRO	IPR000859:CUB domain	7	1.69492	0.00414874	WBGENE00003542, WBGENE00008593, WBGENE00016450, WBGENE00015403, WBGENE00008594, WBGENE00019917, WBGENE00003552	321	69	14476	4.57501	0.831953	0.138109	5.6895		GOTERM_BP_ALL	GO:0009066~aspartate family amino acid metabolic process	6	1.45278	0.00105472	WBGENE00006510, WBGENE00015512, WBGENE00019322, WBGENE00010988, WBGENE00010456, WBGENE00009048	256	36	11627	7.56966	0.598183	0.0289833	1.62291
WBGene00008567	F08A8.4	I	12951025..12954015	17.71	-1.73	-3.32	3.37e-06	0.000312	0.16		WBGene00015335	Probable acyl-CoA dehydrogenase 6(acdh-6)		INTERPRO	IPR006349:2-phosphoglycolate phosphatase, eukaryotic	3	0.726392	0.00466105	WBGENE00016892, WBGENE00016664, WBGENE00018424	321	5	14476	27.0579	0.865241	0.142877	6.37082		GOTERM_BP_ALL	GO:0071470~cellular response to osmotic stress	5	1.21065	0.00121066	WBGENE00000624, WBGENE00000718, WBGENE00000700, WBGENE00005016, WBGENE00001067	256	22	11627	10.3223	0.648885	0.0321784	1.86076
WBGene00004875	smd-1	I	complement(14048085..14051003)	10.81	-1.39	-2.61	3.81e-05	0.00268	1		WBGene00008567	Acyl-coenzyme A oxidase(F08A8.4)		INTERPRO	IPR025483:Lipase, eukaryotic	3	0.726392	0.00950537	WBGENE00022642, WBGENE00019376, WBGENE00020016	321	7	14476	19.3271	0.983383	0.253728	12.591		GOTERM_BP_ALL	GO:0006520~cellular amino acid metabolic process	11	2.66344	0.00126331	WBGENE00009628, WBGENE00006510, WBGENE00003214, WBGENE00015512, WBGENE00010988, WBGENE00017301, WBGENE00015335, WBGENE00007507, WBGENE00010456, WBGENE00009048, WBGENE00017565	256	144	11627	3.46943	0.664518	0.0325548	1.94094
WBGene00009824	gpdh-1	I	14075836..14078214	11.68	-2.48	-5.57	1.72e-09	2.73e-07	8.04e-05		WBGene00008565	Acyl-coenzyme A oxidase(acox-2)		INTERPRO	IPR023215:Nitrophenylphosphatase-like domain	3	0.726392	0.00950537	WBGENE00016892, WBGENE00016664, WBGENE00018424	321	7	14476	19.3271	0.983383	0.253728	12.591		GOTERM_BP_ALL	GO:0018996~molting cycle, collagen and cuticulin-based cuticle	17	4.11622	0.00130741	WBGENE00001694, WBGENE00001984, WBGENE00001243, WBGENE00004228, WBGENE00004264, WBGENE00015646, WBGENE00004216, WBGENE00011831, WBGENE00004232, WBGENE00004230, WBGENE00019154, WBGENE00007999, WBGENE00006950, WBGENE00001690, WBGENE00002891, WBGENE00003485, WBGENE00003552	256	309	11627	2.49872	0.677076	0.0326987	2.00805
WBGene00001156	ech-7	I	complement(14367579..14369773)	48.69	-2.73	-6.62	0	0	0					INTERPRO	IPR006091:Acyl-CoA oxidase/dehydrogenase, central domain	4	0.968523	0.0105945	WBGENE00008565, WBGENE00015894, WBGENE00016943, WBGENE00015335	321	21	14476	8.58982	0.989635	0.262597	13.9356		GOTERM_BP_ALL	GO:0008152~metabolic process	156	37.7724	0.00142363	WBGENE00011530, WBGENE00003995, WBGENE00010780, WBGENE00000082, WBGENE00019376, WBGENE00006530, WBGENE00022499, WBGENE00008567, WBGENE00013904, WBGENE00008565, WBGENE00001240, WBGENE00011671, WBGENE00014148, WBGENE00001430, WBGENE00022642, WBGENE00010904, WBGENE00008560, WBGENE00001690, WBGENE00017881, WBGENE00017336, WBGENE00020989, WBGENE00016013, WBGENE00002262, WBGENE00008043, WBGENE00011340,…	256	5975	11627	1.18581	0.707969	0.0345572	2.18472
WBGene00014148	ZK909.3	I	14953490..14955611	43.2	-1.3	-2.45	0.000346	0.02	1		Gene Group 5	Enrichment Score: 2.688211858896564		INTERPRO	IPR003146:Proteinase inhibitor, carboxypeptidase propeptide	3	0.726392	0.0124899	WBGENE00020283, WBGENE00011235, WBGENE00021645	321	8	14476	16.9112	0.995447	0.286087	16.2297		GOTERM_BP_ALL	GO:0044712~single-organism catabolic process	15	3.63196	0.00149742	WBGENE00015894, WBGENE00019376, WBGENE00015335, WBGENE00016943, WBGENE00010456, WBGENE00020016, WBGENE00008567, WBGENE00022471, WBGENE00008565, WBGENE00020166, WBGENE00022642, WBGENE00019322, WBGENE00017301, WBGENE00001155, WBGENE00001156	256	255	11627	2.67165	0.726032	0.035326	2.29674
WBGene00005017	sqt-2	II	23328..24457	97.77	-2.46	-5.51	0.00014	0.00853	1		WORMBASE_GENE_ID	Gene Name		INTERPRO	IPR001179:Peptidyl-prolyl cis-trans isomerase, FKBP-type, domain	3	0.726392	0.0124899	WBGENE00001430, WBGENE00001428, WBGENE00001429	321	8	14476	16.9112	0.995447	0.286087	16.2297		GOTERM_BP_ALL	GO:0033539~fatty acid beta-oxidation using acyl-CoA dehydrogenase	5	1.21065	0.00169916	WBGENE00008567, WBGENE00008565, WBGENE00015894, WBGENE00016943, WBGENE00015335	256	24	11627	9.46208	0.769919	0.0389332	2.60236
WBGene00017743	F23F1.2	II	34230..35257	2.26	-3.04	-8.24	5.83e-05	0.00392	1		WBGene00006950	Warthog protein 4 N-product(wrt-4)		INTERPRO	IPR006693:Partial AB-hydrolase lipase domain	3	0.726392	0.0124899	WBGENE00022642, WBGENE00019376, WBGENE00020016	321	8	14476	16.9112	0.995447	0.286087	16.2297		GOTERM_BP_ALL	GO:0035264~multicellular organism growth	19	4.60048	0.00179758	WBGENE00001694, WBGENE00001984, WBGENE00008205, WBGENE00010034, WBGENE00001397, WBGENE00003057, WBGENE00001399, WBGENE00013352, WBGENE00044620, WBGENE00004264, WBGENE00001077, WBGENE00001240, WBGENE00004230, WBGENE00019154, WBGENE00011671, WBGENE00006950, WBGENE00001690, WBGENE00001703, WBGENE00206373	256	380	11627	2.2709	0.788707	0.0400827	2.75115
WBGene00015403	clec-10	II	402660..404235	12.74	-2.11	-4.32	4.27e-08	5.67e-06	0.002		WBGene00001690	GRounDhog (hedgehog-like family)(grd-1)		INTERPRO	IPR023566:Peptidyl-prolyl cis-trans isomerase, FKBP-type	3	0.726392	0.0124899	WBGENE00001430, WBGENE00001428, WBGENE00001429	321	8	14476	16.9112	0.995447	0.286087	16.2297		GOTERM_BP_ALL	GO:0040014~regulation of multicellular organism growth	19	4.60048	0.00212985	WBGENE00001694, WBGENE00001984, WBGENE00008205, WBGENE00010034, WBGENE00001397, WBGENE00003057, WBGENE00001399, WBGENE00013352, WBGENE00001067, WBGENE00044620, WBGENE00004264, WBGENE00001077, WBGENE00004230, WBGENE00019154, WBGENE00011671, WBGENE00006950, WBGENE00001690, WBGENE00001703, WBGENE00206373	256	386	11627	2.2356	0.841524	0.0461365	3.25185
WBGene00015646	mlt-10	II	546705..552026	12.95	-2.3	-4.94	9.13e-05	0.00587	1		WBGene00004264	Protein qua-1(qua-1)		INTERPRO	IPR006357:HAD-superfamily hydrolase, subfamily IIA	3	0.726392	0.0124899	WBGENE00016892, WBGENE00016664, WBGENE00018424	321	8	14476	16.9112	0.995447	0.286087	16.2297		GOTERM_BP_ALL	GO:0010171~body morphogenesis	27	6.53753	0.00234415	WBGENE00000743, WBGENE00011235, WBGENE00000740, WBGENE00003057, WBGENE00001067, WBGENE00001077, WBGENE00000672, WBGENE00001074, WBGENE00006584, WBGENE00000615, WBGENE00000727, WBGENE00000699, WBGENE00004394, WBGENE00002055, WBGENE00000730, WBGENE00002247, WBGENE00005017, WBGENE00005016, WBGENE00001328, WBGENE00002497, WBGENE00000684, WBGENE00000649, WBGENE00019154, WBGENE00020166, WBGENE00019322,…	256	653	11627	1.87793	0.868366	0.0494297	3.57351
WBGene00020311	T07D3.9	II	complement(898044..900930)	17.55	-1.4	-2.65	6.75e-06	0.000585	0.32		WBGene00001984	HOG only (Hedgehog Hog domain alone)(hog-1)		INTERPRO	IPR007284:Ground-like domain	5	1.21065	0.0135532	WBGENE00001694, WBGENE00001725, WBGENE00001690, WBGENE00001736, WBGENE00001714	321	42	14476	5.36864	0.997132	0.291324	17.4917		GOTERM_BP_ALL	GO:0009069~serine family amino acid metabolic process	5	1.21065	0.00266544	WBGENE00007836, WBGENE00003214, WBGENE00019322, WBGENE00010456, WBGENE00009048	256	27	11627	8.41073	0.900342	0.0546918	4.05387
WBGene00019917	clec-43	II	944066..946151	0.36	-2.97	-7.82	0.000114	0.0071	1					INTERPRO	IPR002076:GNS1/SUR4 membrane protein	3	0.726392	0.0158258	WBGENE00001240, WBGENE00001244, WBGENE00001243	321	9	14476	15.0322	0.998934	0.316274	20.13		GOTERM_BP_ALL	GO:0009253~peptidoglycan catabolic process	3	0.726392	0.00279218	WBGENE00003095, WBGENE00003094, WBGENE00003093	256	4	11627	34.0635	0.910706	0.0558966	4.24276
WBGene00019208	lips-14	II	complement(1484094..1485951)	0.7	-4.31	-19.86	5.46e-05	0.00371	1		Gene Group 6	Enrichment Score: 2.5040897469724213		INTERPRO	IPR006141:Intein splice site	3	0.726392	0.0158258	WBGENE00006950, WBGENE00001690, WBGENE00004264	321	9	14476	15.0322	0.998934	0.316274	20.13		GOTERM_BP_ALL	GO:0042759~long-chain fatty acid biosynthetic process	3	0.726392	0.00279218	WBGENE00001397, WBGENE00001399, WBGENE00002891	256	4	11627	34.0635	0.910706	0.0558966	4.24276
WBGene00000647	col-71	II	complement(3500073..3502449)	85.7	-1.89	-3.7	0.000263	0.01	1		WORMBASE_GENE_ID	Gene Name		INTERPRO	IPR006620:Prolyl 4-hydroxylase, alpha subunit	3	0.726392	0.0158258	WBGENE00001077, WBGENE00002497, WBGENE00004025	321	9	14476	15.0322	0.998934	0.316274	20.13		GOTERM_BP_ALL	GO:0000270~peptidoglycan metabolic process	3	0.726392	0.00279218	WBGENE00003095, WBGENE00003094, WBGENE00003093	256	4	11627	34.0635	0.910706	0.0558966	4.24276
WBGene00016773	oac-10	II	3869901..3873010	0.94	-2.73	-6.61	9.43e-05	0.00603	1		WBGene00021645	hypothetical protein(Y47G6A.19)		INTERPRO	IPR007274:Ctr copper transporter	3	0.726392	0.0194962	WBGENE00044107, WBGENE00010274, WBGENE00010277	321	10	14476	13.529	0.999785	0.358888	24.2261		GOTERM_BP_ALL	GO:0006825~copper ion transport	4	0.968523	0.00317252	WBGENE00044107, WBGENE00010274, WBGENE00000835, WBGENE00010277	256	14	11627	12.9766	0.935778	0.0618513	4.80747
WBGene00015116	B0286.3	II	complement(4369625..4372568)	32.95	-1.47	-2.78	8.82e-08	1.09e-05	0.00412		WBGene00020283	hypothetical protein(T06A4.3)		INTERPRO	IPR009020:Proteinase inhibitor, propeptide	3	0.726392	0.0234848	WBGENE00020283, WBGENE00011235, WBGENE00021645	321	11	14476	12.2991	0.999963	0.399359	28.4554		GOTERM_BP_ALL	GO:0042558~pteridine-containing compound metabolic process	4	0.968523	0.00317252	WBGENE00000929, WBGENE00003214, WBGENE00015512, WBGENE00010988	256	14	11627	12.9766	0.935778	0.0618513	4.80747
WBGene00017841	F26G1.5	II	complement(4770538..4771381)	23.21	-1.59	-3.02	0.000733	0.03	1		WBGene00003542	Zinc metalloproteinase nas-23(nas-23)		INTERPRO	IPR008139:Saposin B	4	0.968523	0.0255758	WBGENE00004989, WBGENE00005002, WBGENE00004986, WBGENE00021335	321	29	14476	6.22022	0.999985	0.410967	30.584		GOTERM_BP_ALL	GO:1901605~alpha-amino acid metabolic process	8	1.93705	0.00455086	WBGENE00007836, WBGENE00006510, WBGENE00003214, WBGENE00015512, WBGENE00019322, WBGENE00010988, WBGENE00010456, WBGENE00009048	256	94	11627	3.86536	0.98057	0.0856724	6.82801
WBGene00000649	col-73	II	complement(4872098..4873127)	323.36	-2.54	-5.81	3.56e-06	0.000328	0.17		WBGene00011235	Putative carboxypeptidase suro-1(suro-1)		INTERPRO	IPR005123:Oxoglutarate/iron-dependent dioxygenase	3	0.726392	0.0277757	WBGENE00001077, WBGENE00002497, WBGENE00004025	321	12	14476	11.2741	0.999994	0.422641	32.7599		GOTERM_BP_ALL	GO:0001676~long-chain fatty acid metabolic process	3	0.726392	0.00458636	WBGENE00001397, WBGENE00001399, WBGENE00002891	256	5	11627	27.2508	0.981159	0.0844778	6.87951
WBGene00206373	C27A2.12	II	complement(5056228..5058113)	3.64	-1.81	-3.51	0.000757	0.04	1					INTERPRO	IPR011001:Saposin-like	4	0.968523	0.0279642	WBGENE00004989, WBGENE00005002, WBGENE00004986, WBGENE00021335	321	30	14476	6.01288	0.999995	0.410821	32.9433		GOTERM_BP_ALL	GO:0006027~glycosaminoglycan catabolic process	3	0.726392	0.00458636	WBGENE00003095, WBGENE00003094, WBGENE00003093	256	5	11627	27.2508	0.981159	0.0844778	6.87951
WBGene00015453	C04G6.2	II	5093236..5094214	7.57	-2.21	-4.64	0.00055	0.03	1		Gene Group 7	Enrichment Score: 1.619958710735667		INTERPRO	IPR003392:Patched	4	0.968523	0.0304671	WBGENE00004232, WBGENE00004230, WBGENE00004228, WBGENE00004216	321	31	14476	5.81891	0.999998	0.424818	35.3356		GOTERM_BP_ALL	GO:0044711~single-organism biosynthetic process	21	5.08475	0.00460847	WBGENE00007836, WBGENE00016957, WBGENE00011232, WBGENE00006510, WBGENE00018174, WBGENE00001244, WBGENE00007210, WBGENE00001243, WBGENE00010988, WBGENE00004875, WBGENE00001397, WBGENE00009048, WBGENE00001399, WBGENE00016773, WBGENE00008565, WBGENE00002497, WBGENE00001240, WBGENE00020169, WBGENE00019154, WBGENE00015116, WBGENE00002891	256	481	11627	1.98291	0.981517	0.0831021	6.91158
WBGene00015894	acdh-2	II	complement(5544807..5547490)	35.1	-5.08	-33.93	0	0	0		WORMBASE_GENE_ID	Gene Name		INTERPRO	IPR002347:Glucose/ribitol dehydrogenase	6	1.45278	0.0320238	WBGENE00000971, WBGENE00016274, WBGENE00000988, WBGENE00008375, WBGENE00219274, WBGENE00002891	321	80	14476	3.38224	0.999999	0.427945	36.7832		GOTERM_BP_ALL	GO:0006555~methionine metabolic process	4	0.968523	0.00472527	WBGENE00006510, WBGENE00015512, WBGENE00010988, WBGENE00009048	256	16	11627	11.3545	0.983299	0.0833874	7.0808
WBGene00000252	bli-2	II	complement(5651410..5652426)	68.28	-2.55	-5.86	0.000207	0.01	1		WBGene00015043	CYtochrome P450 family(cyp-34A8)		INTERPRO	IPR006089:Acyl-CoA dehydrogenase, conserved site	3	0.726392	0.0323539	WBGENE00015894, WBGENE00016943, WBGENE00015335	321	13	14476	10.4069	0.999999	0.418803	37.0863		GOTERM_BP_ALL	GO:0055088~lipid homeostasis	5	1.21065	0.00501343	WBGENE00008567, WBGENE00008565, WBGENE00015894, WBGENE00016943, WBGENE00015335	256	32	11627	7.09656	0.986996	0.086497	7.49705
WBGene00022649	ZK84.1	II	6020653..6023349	4.65	-1.94	-3.83	0.000183	0.01	1		WBGene00015400	CYtochrome P450 family(cyp-35A2)		INTERPRO	IPR000731:Sterol-sensing domain	4	0.968523	0.0358139	WBGENE00004232, WBGENE00004230, WBGENE00004228, WBGENE00004216	321	33	14476	5.46625	1	0.439812	40.1829		GOTERM_BP_ALL	GO:0048638~regulation of developmental growth	19	4.60048	0.0054785	WBGENE00001694, WBGENE00001984, WBGENE00008205, WBGENE00010034, WBGENE00001397, WBGENE00003057, WBGENE00001399, WBGENE00013352, WBGENE00001067, WBGENE00044620, WBGENE00004264, WBGENE00001077, WBGENE00004230, WBGENE00019154, WBGENE00011671, WBGENE00006950, WBGENE00001690, WBGENE00001703, WBGENE00206373	256	422	11627	2.04488	0.991317	0.0923224	8.16519
WBGene00017560	F18C5.5	II	complement(6565477..6566705)	2.57	-2.28	-4.85	0.000559	0.03	1		WBGene00007210	Alkylglycerol monooxygenase(agmo-1)		INTERPRO	IPR000834:Peptidase M14, carboxypeptidase A	3	0.726392	0.0372045	WBGENE00020283, WBGENE00011235, WBGENE00021645	321	14	14476	9.66355	1	0.440605	41.387		GOTERM_BP_ALL	GO:0009411~response to UV	5	1.21065	0.00624852	WBGENE00000624, WBGENE00000718, WBGENE00000700, WBGENE00005016, WBGENE00001067	256	34	11627	6.67911	0.995554	0.102654	9.26151
WBGene00016003	C18H9.5	II	complement(6692748..6695305)	7.56	-2.34	-5.08	1.94e-08	2.67e-06	0.000905		WBGene00011671	Putative cytochrome P450 CYP13A4(cyp-13A4)		INTERPRO	IPR025660:Cysteine peptidase, histidine active site	3	0.726392	0.0372045	WBGENE00000785, WBGENE00000781, WBGENE00000784	321	14	14476	9.66355	1	0.440605	41.387		GOTERM_BP_ALL	GO:0018208~peptidyl-proline modification	5	1.21065	0.00767058	WBGENE00001077, WBGENE00001430, WBGENE00004025, WBGENE00001428, WBGENE00001429	256	36	11627	6.30805	0.99871	0.122299	11.254
WBGene00020166	T02G5.7	II	7075614..7077191	129.63	-1.18	-2.27	4.21e-07	4.63e-05	0.02					INTERPRO	IPR025661:Cysteine peptidase, asparagine active site	3	0.726392	0.0423133	WBGENE00000785, WBGENE00000781, WBGENE00000784	321	15	14476	9.01931	1	0.472483	45.6203		GOTERM_BP_ALL	GO:0071214~cellular response to abiotic stimulus	5	1.21065	0.00767058	WBGENE00000624, WBGENE00000718, WBGENE00000700, WBGENE00005016, WBGENE00001067	256	36	11627	6.30805	0.99871	0.122299	11.254
WBGene00020169	mmaa-1	II	complement(7099584..7101163)	129.11	-1.38	-2.61	5.75e-09	8.48e-07	0.000269		Gene Group 8	Enrichment Score: 0.8982283271365807		INTERPRO	IPR016171:Vanillyl-alcohol oxidase, C-terminal subdomain 2	2	0.484262	0.0437239	WBGENE00010055, WBGENE00009334	321	2	14476	45.0966	1	0.472356	46.738		GOTERM_BP_ALL	GO:0006952~defense response	20	4.84262	0.0084695	WBGENE00003095, WBGENE00003094, WBGENE00004986, WBGENE00022261, WBGENE00003995, WBGENE00019089, WBGENE00010034, WBGENE00016943, WBGENE00003647, WBGENE00001240, WBGENE00009215, WBGENE00019154, WBGENE00022642, WBGENE00006588, WBGENE00009515, WBGENE00009518, WBGENE00020938, WBGENE00001477, WBGENE00000631, WBGENE00009526	256	475	11627	1.91234	0.999357	0.131791	12.3554
WBGene00000971	dhs-7	II	complement(7206990..7208379)	5.61	-1.64	-3.13	9.72e-05	0.00618	1		WORMBASE_GENE_ID	Gene Name		INTERPRO	IPR013547:Prolyl 4-hydroxylase alpha-subunit, N-terminal	2	0.484262	0.0437239	WBGENE00001077, WBGENE00004025	321	2	14476	45.0966	1	0.472356	46.738		GOTERM_BP_ALL	GO:0040008~regulation of growth	19	4.60048	0.00904956	WBGENE00001694, WBGENE00001984, WBGENE00008205, WBGENE00010034, WBGENE00001397, WBGENE00003057, WBGENE00001399, WBGENE00013352, WBGENE00001067, WBGENE00044620, WBGENE00004264, WBGENE00001077, WBGENE00004230, WBGENE00019154, WBGENE00011671, WBGENE00006950, WBGENE00001690, WBGENE00001703, WBGENE00206373	256	444	11627	1.94356	0.999612	0.137738	13.1471
WBGene00016274	C30G12.2	II	7290373..7291943	97.91	-4.47	-22.11	0	0	0		WBGene00005444	Serpentine Receptor, class H(srh-237)		INTERPRO	IPR002918:Lipase EstA/Esterase EstB	3	0.726392	0.0476668	WBGENE00008655, WBGENE00008803, WBGENE00010267	321	16	14476	8.45561	1	0.491295	49.7502		GOTERM_BP_ALL	GO:0046500~S-adenosylmethionine metabolic process	3	0.726392	0.00935562	WBGENE00015538, WBGENE00019322, WBGENE00008205	256	7	11627	19.4648	0.999703	0.139632	13.5621
WBGene00018393	msra-1	II	complement(7363216..7364107)	621.18	-4.18	-18.19	0	0	0		WBGene00001244	Elongation of very long chain fatty acids protein 6(elo-6)		INTERPRO	IPR020904:Short-chain dehydrogenase/reductase, conserved site	4	0.968523	0.0545142	WBGENE00000988, WBGENE00008375, WBGENE00219274, WBGENE00002891	321	39	14476	4.62529	1	0.528345	54.6082		GOTERM_BP_ALL	GO:0016998~cell wall macromolecule catabolic process	3	0.726392	0.00935562	WBGENE00003095, WBGENE00003094, WBGENE00003093	256	7	11627	19.4648	0.999703	0.139632	13.5621
WBGene00003542	nas-23	II	complement(7491471..7493643)	2.92	-2.47	-5.53	0.000176	0.01	1		WBGene00014183	hypothetical protein(ZK1025.3)		INTERPRO	IPR020846:Major facilitator superfamily domain	10	2.42131	0.0546988	WBGENE00009686, WBGENE00013074, WBGENE00022641, WBGENE00019550, WBGENE00018138, WBGENE00013088, WBGENE00012130, WBGENE00007947, WBGENE00012531, WBGENE00016003	321	219	14476	2.0592	1	0.518703	54.7329		GOTERM_BP_ALL	GO:0048589~developmental growth	20	4.84262	0.010914	WBGENE00001694, WBGENE00001984, WBGENE00008205, WBGENE00010034, WBGENE00001397, WBGENE00003057, WBGENE00001399, WBGENE00004264, WBGENE00013352, WBGENE00001067, WBGENE00044620, WBGENE00001077, WBGENE00001240, WBGENE00004230, WBGENE00019154, WBGENE00011671, WBGENE00006950, WBGENE00001690, WBGENE00001703, WBGENE00206373	256	487	11627	1.86521	0.999924	0.15835	15.6465
WBGene00004398	rol-8	II	7544106..7545332	89.45	-2.4	-5.27	0.000329	0.02	1		WBGene00001243	Elongation of very long chain fatty acids protein(elo-5)		INTERPRO	IPR004113:FAD-linked oxidase, C-terminal	2	0.484262	0.0648659	WBGENE00010055, WBGENE00009334	321	3	14476	30.0644	1	0.570961	61.1303		GOTERM_BP_ALL	GO:0040018~positive regulation of multicellular organism growth	16	3.87409	0.0121305	WBGENE00001694, WBGENE00001984, WBGENE00008205, WBGENE00010034, WBGENE00001397, WBGENE00044620, WBGENE00004264, WBGENE00001399, WBGENE00001077, WBGENE00004230, WBGENE00019154, WBGENE00011671, WBGENE00006950, WBGENE00001690, WBGENE00001703, WBGENE00206373	256	357	11627	2.03554	0.999974	0.171634	17.2408
WBGene00015512	mthf-1	II	complement(7773880..7777827)	134.14	-1.28	-2.42	4.56e-08	6.04e-06	0.00213		WBGene00000730	COLlagen(col-157)		INTERPRO	IPR015876:Fatty acid desaturase, type 1, core	2	0.484262	0.0648659	WBGENE00001397, WBGENE00001399	321	3	14476	30.0644	1	0.570961	61.1303		GOTERM_BP_ALL	GO:0006979~response to oxidative stress	8	1.93705	0.0132573	WBGENE00018393, WBGENE00011530, WBGENE00000624, WBGENE00000718, WBGENE00000700, WBGENE00000835, WBGENE00005016, WBGENE00001067	256	115	11627	3.15951	0.99999	0.183148	18.6925
WBGene00008436	DH11.2	II	8012816..8015254	72.99	-2.68	-6.41	1.71e-14	4.57e-12	7.99e-10		WBGene00014300	hypothetical protein(D2023.1)		INTERPRO	IPR016164:FAD-linked oxidase-like, C-terminal	2	0.484262	0.0648659	WBGENE00010055, WBGENE00009334	321	3	14476	30.0644	1	0.570961	61.1303		GOTERM_BP_ALL	GO:0040007~growth	24	5.81114	0.0133011	WBGENE00001694, WBGENE00015538, WBGENE00001984, WBGENE00008205, WBGENE00001243, WBGENE00010034, WBGENE00001397, WBGENE00003057, WBGENE00001399, WBGENE00004264, WBGENE00013352, WBGENE00001067, WBGENE00044620, WBGENE00001077, WBGENE00001240, WBGENE00004230, WBGENE00019154, WBGENE00011671, WBGENE00006950, WBGENE00001690, WBGENE00001703, WBGENE00003474, WBGENE00206373, WBGENE00002891	256	639	11627	1.70584	0.999991	0.180835	18.7484
WBGene00004264	qua-1	II	8198803..8204005	17.59	-2.62	-6.13	9.26e-05	0.00595	1		WBGene00007600	hypothetical protein(C15C6.1)		INTERPRO	IPR000169:Cysteine peptidase, cysteine active site	3	0.726392	0.0650643	WBGENE00000785, WBGENE00000781, WBGENE00000784	321	19	14476	7.12051	1	0.561603	61.2463		GOTERM_BP_ALL	GO:0048639~positive regulation of developmental growth	16	3.87409	0.0147506	WBGENE00001694, WBGENE00001984, WBGENE00008205, WBGENE00010034, WBGENE00001397, WBGENE00044620, WBGENE00004264, WBGENE00001399, WBGENE00001077, WBGENE00004230, WBGENE00019154, WBGENE00011671, WBGENE00006950, WBGENE00001690, WBGENE00001703, WBGENE00206373	256	365	11627	1.99092	0.999997	0.195567	20.5795
WBGene00010456	K01C8.1	II	8264661..8267353	54.95	-2.04	-4.11	3.47e-13	8.28e-11	1.62e-08		WBGene00008583	UDP-GlucuronosylTransferase(ugt-65)		INTERPRO	IPR018047:Ammonium transporter, conserved site	2	0.484262	0.0855418	WBGENE00000136, WBGENE00000133	321	4	14476	22.5483	1	0.655489	71.6341		GOTERM_BP_ALL	GO:0042742~defense response to bacterium	8	1.93705	0.0151033	WBGENE00003094, WBGENE00009215, WBGENE00004986, WBGENE00022642, WBGENE00003995, WBGENE00010034, WBGENE00020938, WBGENE00016943	256	118	11627	3.07918	0.999998	0.196796	21.0192
WBGene00000653	col-77	II	complement(8358228..8359378)	258.14	-2.37	-5.18	1.1e-06	0.000113	0.05		WBGene00013007	hypothetical protein(Y48E1B.8)		INTERPRO	IPR022628:S-adenosylmethionine synthetase, N-terminal	2	0.484262	0.0855418	WBGENE00015538, WBGENE00008205	321	4	14476	22.5483	1	0.655489	71.6341		GOTERM_BP_ALL	GO:0016539~intein-mediated protein splicing	3	0.726392	0.0155807	WBGENE00006950, WBGENE00001690, WBGENE00004264	256	9	11627	15.1393	0.999999	0.199422	21.6108
WBGene00009904	F49E12.12	II	8381503..8383738	3.17	-2.7	-6.51	3.01e-05	0.00217	1		WBGene00007848	YTochrome B(cytb-5.1)		INTERPRO	IPR022636:S-adenosylmethionine synthetase superfamily	2	0.484262	0.0855418	WBGENE00015538, WBGENE00008205	321	4	14476	22.5483	1	0.655489	71.6341		GOTERM_BP_ALL	GO:0030908~protein splicing	3	0.726392	0.0155807	WBGENE00006950, WBGENE00001690, WBGENE00004264	256	9	11627	15.1393	0.999999	0.199422	21.6108
WBGene00008803	lips-10	II	8439150..8442152	25.33	-1.24	-2.36	0.000221	0.01	1		WBGene00000634	COLlagen(col-58)		INTERPRO	IPR022629:S-adenosylmethionine synthetase, central domain	2	0.484262	0.0855418	WBGENE00015538, WBGENE00008205	321	4	14476	22.5483	1	0.655489	71.6341		GOTERM_BP_ALL	GO:0009617~response to bacterium	8	1.93705	0.0164313	WBGENE00003094, WBGENE00009215, WBGENE00004986, WBGENE00022642, WBGENE00003995, WBGENE00010034, WBGENE00020938, WBGENE00016943	256	120	11627	3.02786	0.999999	0.206166	22.6545
WBGene00000615	col-38	II	complement(8568033..8569088)	276.21	-2.42	-5.37	3.11e-06	0.00029	0.15		WBGene00004398	Cuticle collagen 6(rol-8)		INTERPRO	IPR022631:S-adenosylmethionine synthetase, conserved site	2	0.484262	0.0855418	WBGENE00015538, WBGENE00008205	321	4	14476	22.5483	1	0.655489	71.6341		GOTERM_BP_ALL	GO:0044036~cell wall macromolecule metabolic process	3	0.726392	0.0191968	WBGENE00003095, WBGENE00003094, WBGENE00003093	256	10	11627	13.6254	1	0.233431	25.9585
WBGene00009205	F28C6.5	II	8599508..8600506	7.58	-1.92	-3.78	0.00109	0.05	1		WBGene00000133	Putative ammonium transporter 1(amt-1)		INTERPRO	IPR016167:FAD-binding, type 2, subdomain 1	2	0.484262	0.0855418	WBGENE00010055, WBGENE00009334	321	4	14476	22.5483	1	0.655489	71.6341		GOTERM_BP_ALL	GO:0009416~response to light stimulus	5	1.21065	0.0192735	WBGENE00000624, WBGENE00000718, WBGENE00000700, WBGENE00005016, WBGENE00001067	256	47	11627	4.8317	1	0.231052	26.0482
WBGene00206502	T01B7.13	II	8715417..8715717	8.59	-2.75	-6.72	0.000165	0.00978	1		WBGene00000743	COLlagen(col-170)		INTERPRO	IPR002133:S-adenosylmethionine synthetase	2	0.484262	0.0855418	WBGENE00015538, WBGENE00008205	321	4	14476	22.5483	1	0.655489	71.6341		GOTERM_BP_ALL	GO:0006950~response to stress	36	8.71671	0.0194299	WBGENE00011530, WBGENE00003095, WBGENE00003094, WBGENE00003995, WBGENE00003647, WBGENE00017073, WBGENE00001067, WBGENE00001240, WBGENE00014148, WBGENE00022642, WBGENE00006588, WBGENE00000700, WBGENE00020938, WBGENE00001477, WBGENE00012324, WBGENE00003474, WBGENE00000631, WBGENE00009526, WBGENE00022261, WBGENE00004986, WBGENE00019089, WBGENE00016943, WBGENE00010034, WBGENE00005016, WBGENE00002025,…	256	1117	11627	1.46378	1	0.229572	26.2308
WBGene00008560	pho-13	II	complement(8804838..8806945)	29.82	-3.28	-9.73	0	0	0		WBGene00000136	Ammonium transporter(amt-4)		INTERPRO	IPR022630:S-adenosylmethionine synthetase, C-terminal	2	0.484262	0.0855418	WBGENE00015538, WBGENE00008205	321	4	14476	22.5483	1	0.655489	71.6341		GOTERM_BP_ALL	GO:0005975~carbohydrate metabolic process	16	3.87409	0.0195194	WBGENE00011232, WBGENE00003095, WBGENE00003094, WBGENE00009824, WBGENE00020962, WBGENE00003093, WBGENE00018682, WBGENE00044620, WBGENE00016773, WBGENE00002497, WBGENE00001633, WBGENE00019154, WBGENE00021160, WBGENE00015464, WBGENE00017963, WBGENE00002262	256	378	11627	1.92245	1	0.227446	26.3352
WBGene00012324	rhy-1	II	9161379..9163604	13.01	-1.89	-3.7	8.85e-08	1.09e-05	0.00413		WBGene00000626	COLlagen(col-49)		INTERPRO	IPR017853:Glycoside hydrolase, superfamily	5	1.21065	0.0907969	WBGENE00003095, WBGENE00003094, WBGENE00021160, WBGENE00003093, WBGENE00018682	321	77	14476	2.92835	1	0.668342	73.8465		GOTERM_BP_ALL	GO:0009314~response to radiation	6	1.45278	0.0218806	WBGENE00000624, WBGENE00000718, WBGENE00000700, WBGENE00005016, WBGENE00011668, WBGENE00001067	256	73	11627	3.73298	1	0.248207	29.0383
WBGene00006510	mtrr-1	II	9285932..9289136	82.14	-1.38	-2.61	5.74e-09	8.48e-07	0.000268		WBGene00007420	hypothetical protein(C07E3.10)																GOTERM_BP_ALL	GO:0045927~positive regulation of growth	16	3.87409	0.0219072	WBGENE00001694, WBGENE00001984, WBGENE00008205, WBGENE00010034, WBGENE00001397, WBGENE00044620, WBGENE00004264, WBGENE00001399, WBGENE00001077, WBGENE00004230, WBGENE00019154, WBGENE00011671, WBGENE00006950, WBGENE00001690, WBGENE00001703, WBGENE00206373	256	384	11627	1.89242	1	0.245308	29.0683
WBGene00007375	C06C3.4	II	9373291..9374854	2.48	-2.14	-4.4	0.000314	0.02	1		WBGene00015646	hypothetical protein(mlt-10)		INTACT	3565993:Multiple PDZ domain protein(mpz-5)	4	0.968523	0.00383055	WBGENE00000649, WBGENE00010055, WBGENE00000699, WBGENE00016943	104	15	4704	12.0615	0.665059	0.665059	4.96117		GOTERM_BP_ALL	GO:0006760~folic acid-containing compound metabolic process	3	0.726392	0.0231273	WBGENE00000929, WBGENE00003214, WBGENE00015512	256	11	11627	12.3867	1	0.253974	30.4278
WBGene00013088	Y51B9A.6	II	complement(9400717..9403187)	0.7	-3.62	-12.32	2.35e-06	0.000224	0.11		WBGene00000707	COLlagen(col-133)		INTACT	177046:MAD (yeast Mitosis arrest DeFicient) related(mdf-2)	4	0.968523	0.0183926	WBGENE00020952, WBGENE00015512, WBGENE00001155, WBGENE00000784	104	26	4704	6.95858	0.994962	0.92902	21.8178		GOTERM_BP_ALL	GO:0071554~cell wall organization or biogenesis	3	0.726392	0.0231273	WBGENE00003095, WBGENE00003094, WBGENE00003093	256	11	11627	12.3867	1	0.253974	30.4278
WBGene00014838	cyp-13A9	II	complement(9793754..9795541)	0.71	-4.2	-18.34	2.98e-06	0.00028	0.14		WBGene00000700	COLlagen(col-126)																GOTERM_BP_ALL	GO:0035434~copper ion transmembrane transport	3	0.726392	0.0231273	WBGENE00044107, WBGENE00010274, WBGENE00010277	256	11	11627	12.3867	1	0.253974	30.4278
WBGene00011671	cyp-13A4	II	complement(9795848..9797740)	1.59	-7.15	-141.89	9.81e-08	1.21e-05	0.00459		WBGene00010461	hypothetical protein(K01D12.1)																GOTERM_BP_ALL	GO:0044248~cellular catabolic process	21	5.08475	0.0240464	WBGENE00003095, WBGENE00003094, WBGENE00015894, WBGENE00020952, WBGENE00000785, WBGENE00016943, WBGENE00015335, WBGENE00019376, WBGENE00000781, WBGENE00003093, WBGENE00010456, WBGENE00007507, WBGENE00000784, WBGENE00008567, WBGENE00022471, WBGENE00008565, WBGENE00020166, WBGENE00019322, WBGENE00017301, WBGENE00001155, WBGENE00001156	256	566	11627	1.68512	1	0.259498	31.4358
WBGene00002497	let-268	II	complement(10033307..10039940)	17.28	-1.06	-2.09	0.00023	0.01	1		WBGene00009830	CUTiclin-Like(cutl-18)																GOTERM_BP_ALL	GO:0006970~response to osmotic stress	5	1.21065	0.0252425	WBGENE00000624, WBGENE00000718, WBGENE00000700, WBGENE00005016, WBGENE00001067	256	51	11627	4.45274	1	0.267374	32.7273
WBGene00010831	M02G9.2	II	10321461..10324850	1.96	-2.47	-5.53	0.000241	0.01	1		WBGene00001066	DumPY: shorter than wild-type(dpy-4)																GOTERM_BP_ALL	GO:0061077~chaperone-mediated protein folding	3	0.726392	0.0318699	WBGENE00001430, WBGENE00001428, WBGENE00001429	256	13	11627	10.4811	1	0.322039	39.4799
WBGene00007420	C07E3.10	II	10346397..10347008	7.32	-2.45	-5.45	0.000117	0.00724	1		WBGene00007808	BESTrophin (chloride channel) homolog(best-7)																GOTERM_BP_ALL	GO:0098542~defense response to other organism	8	1.93705	0.0345094	WBGENE00003094, WBGENE00009215, WBGENE00004986, WBGENE00022642, WBGENE00003995, WBGENE00010034, WBGENE00020938, WBGENE00016943	256	140	11627	2.59531	1	0.340091	41.9883
WBGene00014047	clec-61	II	complement(10488728..10490514)	0.5	-2.74	-6.68	0.000992	0.04	1		WBGene00000699	COLlagen(col-125)																GOTERM_BP_ALL	GO:0051707~response to other organism	8	1.93705	0.0380432	WBGENE00003094, WBGENE00009215, WBGENE00004986, WBGENE00022642, WBGENE00003995, WBGENE00010034, WBGENE00020938, WBGENE00016943	256	143	11627	2.54087	1	0.364186	45.1945
WBGene00000655	col-79	II	10703618..10704574	18.55	-2.43	-5.37	0.000328	0.02	1		WBGene00008727	hypothetical protein(F13A7.12)																GOTERM_BP_ALL	GO:0043207~response to external biotic stimulus	8	1.93705	0.0380432	WBGENE00003094, WBGENE00009215, WBGENE00004986, WBGENE00022642, WBGENE00003995, WBGENE00010034, WBGENE00020938, WBGENE00016943	256	143	11627	2.54087	1	0.364186	45.1945
WBGene00006530	tba-4	II	10918706..10920184	86.62	-1.01	-2.02	0.000352	0.02	1		WBGene00000729	COLlagen(col-156)																GOTERM_BP_ALL	GO:0050829~defense response to Gram-negative bacterium	6	1.45278	0.038789	WBGENE00009215, WBGENE00004986, WBGENE00022642, WBGENE00003995, WBGENE00010034, WBGENE00016943	256	85	11627	3.20597	1	0.366026	45.8497
WBGene00010988	metr-1	II	10926561..10931077	144.19	-2.01	-4.04	0	0	0		WBGene00015449	UDP-GlucuronosylTransferase(ugt-63)																GOTERM_BP_ALL	GO:1901565~organonitrogen compound catabolic process	8	1.93705	0.0392721	WBGENE00003095, WBGENE00003094, WBGENE00019322, WBGENE00017301, WBGENE00015335, WBGENE00003093, WBGENE00007507, WBGENE00010456	256	144	11627	2.52322	1	0.365847	46.2701
WBGene00004300	ram-2	II	complement(11015588..11016842)	120.08	-1.93	-3.82	2.05e-05	0.00157	0.96		WBGene00015577	UDP-GlucuronosylTransferase(ugt-64)																GOTERM_BP_ALL	GO:0009607~response to biotic stimulus	8	1.93705	0.0392721	WBGENE00003094, WBGENE00009215, WBGENE00004986, WBGENE00022642, WBGENE00003995, WBGENE00010034, WBGENE00020938, WBGENE00016943	256	144	11627	2.52322	1	0.365847	46.2701
WBGene00009355	F33A8.7	II	complement(11023834..11025666)	13.59	-2.18	-4.52	0.000733	0.03	1		WBGene00004232	PaTched Related family(ptr-18)																GOTERM_BP_ALL	GO:0009086~methionine biosynthetic process	3	0.726392	0.0416914	WBGENE00006510, WBGENE00010988, WBGENE00009048	256	15	11627	9.08359	1	0.37988	48.3301
WBGene00011530	T06D8.10	II	complement(11240923..11247514)	10.6	-2.09	-4.26	0.000173	0.01	1		WBGene00019550	hypothetical protein(K09C4.5)																GOTERM_BP_ALL	GO:0006732~coenzyme metabolic process	7	1.69492	0.0501476	WBGENE00000929, WBGENE00003214, WBGENE00015512, WBGENE00015538, WBGENE00019322, WBGENE00008205, WBGENE00020989	256	121	11627	2.62749	1	0.434414	54.9647
WBGene00011999	T24F1.7	II	11312473..11313349	7.32	-2.92	-7.55	0.000109	0.0068	1		WBGene00044620	hypothetical protein(bus-4)																GOTERM_BP_ALL	GO:1901575~organic substance catabolic process	26	6.2954	0.0527644	WBGENE00003095, WBGENE00003094, WBGENE00020952, WBGENE00000785, WBGENE00019376, WBGENE00009824, WBGENE00020016, WBGENE00007507, WBGENE00010456, WBGENE00003093, WBGENE00000781, WBGENE00000784, WBGENE00008567, WBGENE00008565, WBGENE00022642, WBGENE00017881, WBGENE00001155, WBGENE00001156, WBGENE00015894, WBGENE00005016, WBGENE00015335, WBGENE00016943, WBGENE00022471, WBGENE00020166, WBGENE00019322,…	256	811	11627	1.45606	1	0.447251	56.8504
WBGene00005016	sqt-1	II	complement(11336691..11337835)	107.41	-2.44	-5.42	0.000119	0.00735	1		WBGene00012199	MLt-TeN (mlt-10) related(mltn-3)																GOTERM_BP_ALL	GO:0009056~catabolic process	26	6.2954	0.0585749	WBGENE00003095, WBGENE00003094, WBGENE00020952, WBGENE00000785, WBGENE00019376, WBGENE00009824, WBGENE00020016, WBGENE00007507, WBGENE00010456, WBGENE00003093, WBGENE00000781, WBGENE00000784, WBGENE00008567, WBGENE00008565, WBGENE00022642, WBGENE00017881, WBGENE00001155, WBGENE00001156, WBGENE00015894, WBGENE00005016, WBGENE00015335, WBGENE00016943, WBGENE00022471, WBGENE00020166, WBGENE00019322,…	256	820	11627	1.44008	1	0.478941	60.7768
WBGene00010055	F54D5.12	II	complement(11538903..11540630)	105.82	-1.46	-2.75	8.06e-09	1.16e-06	0.000377		WBGene00000625	COLlagen(col-48)																GOTERM_BP_ALL	GO:0030203~glycosaminoglycan metabolic process	3	0.726392	0.0641412	WBGENE00003095, WBGENE00003094, WBGENE00003093	256	19	11627	7.17126	1	0.506928	64.2225
WBGene00002262	ldh-1	II	11725325..11726532	69.7	-1.01	-2.02	2.95e-05	0.00214	1		WBGene00011340	UDP-glucuronosyltransferase(ugt-30)																GOTERM_BP_ALL	GO:0051186~cofactor metabolic process	7	1.69492	0.0831596	WBGENE00000929, WBGENE00003214, WBGENE00015512, WBGENE00015538, WBGENE00019322, WBGENE00008205, WBGENE00020989	256	138	11627	2.30381	1	0.599406	73.977
WBGene00004394	rol-1	II	12172573..12176071	78.29	-2.39	-5.23	3.99e-06	0.000366	0.19		WBGene00011006	Putative UDP-glucuronosyltransferase ugt-47(ugt-47)																GOTERM_BP_ALL	GO:0006556~S-adenosylmethionine biosynthetic process	2	0.484262	0.0848934	WBGENE00015538, WBGENE00008205	256	4	11627	22.709	1	0.602869	74.7297
WBGene00013263	Y57A10A.23	II	12240388..12242090	161.47	-2.28	-4.87	8.54e-07	8.97e-05	0.04		WBGene00009904	hypothetical protein(F49E12.12)																GOTERM_BP_ALL	GO:0051094~positive regulation of developmental process	16	3.87409	0.0892447	WBGENE00001694, WBGENE00001984, WBGENE00008205, WBGENE00010034, WBGENE00001397, WBGENE00044620, WBGENE00004264, WBGENE00001399, WBGENE00001077, WBGENE00004230, WBGENE00019154, WBGENE00011671, WBGENE00006950, WBGENE00001690, WBGENE00001703, WBGENE00206373	256	466	11627	1.55942	1	0.617688	76.5299
WBGene00044163	F49C5.11	II	12555909..12557100	8.46	-3.05	-8.26	1.52e-05	0.0012	0.71		WBGene00000684	COLlagen(col-110)																GOTERM_BP_ALL	GO:0009067~aspartate family amino acid biosynthetic process	3	0.726392	0.0896884	WBGENE00006510, WBGENE00010988, WBGENE00009048	256	23	11627	5.92408	1	0.615249	76.7065
WBGene00012917	Y46G5A.29	II	12856195..12862035	7.76	-2.56	-5.88	3.42e-05	0.00244	1		WBGene00019262	DroMyoSuppressin Receptor related(dmsr-12)																GOTERM_BP_ALL	GO:0008610~lipid biosynthetic process	7	1.69492	0.0971302	WBGENE00001240, WBGENE00001244, WBGENE00007210, WBGENE00001243, WBGENE00001397, WBGENE00001399, WBGENE00002891	256	144	11627	2.20782	1	0.641749	79.4903
WBGene00010267	lips-9	II	complement(12933855..12935357)	5.43	-2.54	-5.83	0.000333	0.02	1		WBGene00010274	hypothetical protein(F58G6.3)																GOTERM_BP_ALL	GO:0006790~sulfur compound metabolic process	6	1.45278	0.0998489	WBGENE00015538, WBGENE00019322, WBGENE00008205, WBGENE00004875, WBGENE00020989, WBGENE00009048	256	112	11627	2.43311	1	0.648193	80.4273
WBGene00004232	ptr-18	II	12965568..12978156	6.29	-1.94	-3.83	0.000906	0.04	1		WBGene00006106	Seven TM Receptor(str-41)
WBGene00012608	Y38F1A.6	II	complement(12994358..12996571)	285.18	-3.73	-13.27	0	0	0		WBGene00018138	Folate-like transporter 2(folt-2)																GOTERM_CC_ALL	GO:0005581~collagen trimer	47	11.3801	1.97359e-38	WBGENE00000743, WBGENE00000740, WBGENE00000746, WBGENE00000681, WBGENE00003057, WBGENE00000748, WBGENE00001067, WBGENE00000694, WBGENE00000707, WBGENE00000655, WBGENE00000672, WBGENE00000636, WBGENE00000653, WBGENE00001074, WBGENE00000615, WBGENE00000678, WBGENE00000729, WBGENE00000704, WBGENE00000639, WBGENE00000727, WBGENE00000699, WBGENE00000700, WBGENE00000610, WBGENE00000722, WBGENE00000634,…	239	174	11373	12.8536	2.78277e-36	2.78277e-36	2.33155e-35
WBGene00013592	Y81G3A.4	II	13091587..13094272	1.41	-2.49	-5.61	0.000936	0.04	1		WBGene00005017	SQuaT(sqt-2)																GOTERM_CC_ALL	GO:0044421~extracellular region part	22	5.32688	1.27034e-06	WBGENE00020516, WBGENE00020283, WBGENE00011235, WBGENE00002247, WBGENE00019654, WBGENE00021645, WBGENE00000785, WBGENE00000781, WBGENE00003057, WBGENE00016595, WBGENE00004264, WBGENE00013352, WBGENE00001067, WBGENE00015646, WBGENE00009983, WBGENE00000784, WBGENE00001328, WBGENE00001074, WBGENE00006950, WBGENE00008341, WBGENE00008451, WBGENE00019184	239	300	11373	3.48962	0.000179101	8.95547e-05	0.00150073
WBGene00008446	E01G4.3	II	complement(13460991..13469602)	30.71	-1.24	-2.36	4.82e-05	0.00331	1		WBGene00020182	UDP-GlucuronosylTransferase(ugt-53)																GOTERM_CC_ALL	GO:0005576~extracellular region	30	7.26392	6.64395e-06	WBGENE00003542, WBGENE00020283, WBGENE00011235, WBGENE00019654, WBGENE00021645, WBGENE00000785, WBGENE00000781, WBGENE00003057, WBGENE00016595, WBGENE00001067, WBGENE00004264, WBGENE00013352, WBGENE00015646, WBGENE00000784, WBGENE00009983, WBGENE00001074, WBGENE00008341, WBGENE00019184, WBGENE00003552, WBGENE00020516, WBGENE00001694, WBGENE00006925, WBGENE00002247, WBGENE00000603, WBGENE00001328,…	239	564	11373	2.53116	0.000936362	0.000312218	0.00784871
WBGene00008448	E01G4.6	II	13482405..13485780	101.91	-2.46	-5.49	1.05e-05	0.00085	0.49		WBGene00000711	COLlagen(col-138)																GOTERM_CC_ALL	GO:0060102~collagen and cuticulin-based cuticle extracellular matrix	6	1.45278	1.39215e-05	WBGENE00001074, WBGENE00011235, WBGENE00003057, WBGENE00004264, WBGENE00001067, WBGENE00009983	239	16	11373	17.8447	0.00196102	0.000490617	0.0164453
WBGene00013007	Y48E1B.8	II	13585727..13589038	16.35	-4.63	-24.81	0	0	0		WBGene00007384	Sugar transporter SWEET(swt-3)																GOTERM_CC_ALL	GO:0005578~proteinaceous extracellular matrix	9	2.17918	2.23041e-05	WBGENE00001328, WBGENE00001074, WBGENE00011235, WBGENE00002247, WBGENE00003057, WBGENE00004264, WBGENE00001067, WBGENE00019184, WBGENE00009983	239	57	11373	7.51354	0.00313997	0.000628785	0.0263463
WBGene00001767	gst-19	II	complement(13625544..13627141)	1.5	-3.62	-12.3	3.46e-06	0.000319	0.16		WBGene00000689	COLlagen(col-115)																GOTERM_CC_ALL	GO:0031012~extracellular matrix	9	2.17918	6.59393e-05	WBGENE00001328, WBGENE00001074, WBGENE00011235, WBGENE00002247, WBGENE00003057, WBGENE00004264, WBGENE00001067, WBGENE00019184, WBGENE00009983	239	66	11373	6.48897	0.00925465	0.00154842	0.0778711
WBGene00006404	tag-10	II	13632655..13636982	27.85	-1.72	-3.3	6.18e-08	7.85e-06	0.00289		WBGene00000639	COLlagen(col-63)																GOTERM_CC_ALL	GO:0043234~protein complex	54	13.0751	0.000571625	WBGENE00000743, WBGENE00000740, WBGENE00000746, WBGENE00000681, WBGENE00001067, WBGENE00000748, WBGENE00000694, WBGENE00000707, WBGENE00000672, WBGENE00001074, WBGENE00000636, WBGENE00000678, WBGENE00000704, WBGENE00000639, WBGENE00000699, WBGENE00000700, WBGENE00000634, WBGENE00000631, WBGENE00000730, WBGENE00004986, WBGENE00000601, WBGENE00000603, WBGENE00007808, WBGENE00000735, WBGENE00000734,…	239	1630	11373	1.57646	0.0774579	0.0114514	0.67322
WBGene00007836	C31C9.2	II	complement(13636983..13638480)	66.4	-1.96	-3.89	5.05e-09	7.5e-07	0.000236		WBGene00019843	hypothetical protein(R03E9.2)																GOTERM_CC_ALL	GO:0005615~extracellular space	14	3.38983	0.00306859	WBGENE00020516, WBGENE00020283, WBGENE00011235, WBGENE00019654, WBGENE00021645, WBGENE00000785, WBGENE00000781, WBGENE00016595, WBGENE00013352, WBGENE00015646, WBGENE00000784, WBGENE00006950, WBGENE00008341, WBGENE00008451	239	258	11373	2.58217	0.351658	0.0527262	3.56561
WBGene00012199	mltn-3	II	13916355..13919677	1.06	-2.04	-4.11	0.000635	0.03	1		WBGene00000624	COLlagen(col-47)																GOTERM_CC_ALL	GO:0044432~endoplasmic reticulum part	12	2.90557	0.00750115	WBGENE00001077, WBGENE00022471, WBGENE00002497, WBGENE00001430, WBGENE00007210, WBGENE00012324, WBGENE00001397, WBGENE00001477, WBGENE00004025, WBGENE00001428, WBGENE00001429, WBGENE00001399	239	224	11373	2.54924	0.654115	0.111269	8.51093
WBGene00001805	gur-4	II	14104773..14110651	10.43	-1.55	-2.93	0.00112	0.05	1		WBGene00004230	PaTched Related family(ptr-16)																GOTERM_CC_ALL	GO:0044420~extracellular matrix component	4	0.968523	0.0182776	WBGENE00001328, WBGENE00002247, WBGENE00003057, WBGENE00009983	239	27	11373	7.04974	0.9258	0.229025	19.5814
WBGene00010723	cpg-7	II	complement(14108127..14109221)	82.18	-1.71	-3.27	0.000171	0.01	1		WBGene00019234	UDP-GlucuronosylTransferase(ugt-8)																GOTERM_CC_ALL	GO:0005789~endoplasmic reticulum membrane	10	2.42131	0.0227513	WBGENE00022471, WBGENE00002497, WBGENE00001430, WBGENE00007210, WBGENE00012324, WBGENE00001397, WBGENE00001477, WBGENE00001428, WBGENE00001429, WBGENE00001399	239	197	11373	2.41552	0.961031	0.255468	23.8057
WBGene00007999	tag-297	II	14627630..14630122	26.71	-2.12	-4.33	2.08e-05	0.00159	0.97		WBGene00001477	Dimethylaniline monooxygenase [N-oxide-forming](fmo-2)																GOTERM_CC_ALL	GO:0005783~endoplasmic reticulum	15	3.63196	0.0238146	WBGENE00013263, WBGENE00007210, WBGENE00001397, WBGENE00001399, WBGENE00001077, WBGENE00018656, WBGENE00022471, WBGENE00002497, WBGENE00001430, WBGENE00004025, WBGENE00001477, WBGENE00012324, WBGENE00001428, WBGENE00001429, WBGENE00002891	239	370	11373	1.92915	0.966576	0.246636	24.7793
WBGene00013173	Y53F4B.27	II	15145948..15151917	4.96	-2.59	-6.02	2.48e-05	0.00184	1		WBGene00004216	PaTched Related family(ptr-1)																GOTERM_CC_ALL	GO:0042175~nuclear outer membrane-endoplasmic reticulum membrane network	10	2.42131	0.0250828	WBGENE00022471, WBGENE00002497, WBGENE00001430, WBGENE00007210, WBGENE00012324, WBGENE00001397, WBGENE00001477, WBGENE00001428, WBGENE00001429, WBGENE00001399	239	201	11373	2.36745	0.972174	0.240824	25.9257
WBGene00019184	H10E21.4	III	complement(17316..19627)	30.73	-2.41	-5.3	1.45e-05	0.00115	0.68		WBGene00000610	COLlagen(col-33)																GOTERM_CC_ALL	GO:0032991~macromolecular complex	54	13.0751	0.0653351	WBGENE00000743, WBGENE00000740, WBGENE00000746, WBGENE00000681, WBGENE00001067, WBGENE00000748, WBGENE00000694, WBGENE00000707, WBGENE00000672, WBGENE00001074, WBGENE00000636, WBGENE00000678, WBGENE00000704, WBGENE00000639, WBGENE00000699, WBGENE00000700, WBGENE00000634, WBGENE00000631, WBGENE00000730, WBGENE00004986, WBGENE00000601, WBGENE00000603, WBGENE00007808, WBGENE00000735, WBGENE00000734,…	239	2077	11373	1.23718	0.999927	0.493635	54.9871
WBGene00000663	col-88	III	41061..42018	57.38	-1.97	-3.91	4.23e-06	0.000385	0.2		WBGene00003981	Patterned Expression Site(pes-8)																GOTERM_CC_ALL	GO:0060106~cortical layer of collagen and cuticulin-based cuticle extracellular matrix	2	0.484262	0.0811263	WBGENE00003057, WBGENE00009983	239	4	11373	23.7929	0.999993	0.548555	63.1944
WBGene00020560	T19C3.2	III	complement(614707..617447)	22.68	-2.4	-5.27	5.35e-05	0.00365	1		WBGene00001074	Cuticle collagen dpy-13(dpy-13)																GOTERM_CC_ALL	GO:0016021~integral component of membrane	139	33.6562	0.0921218	WBGENE00006193, WBGENE00000743, WBGENE00016797, WBGENE00006106, WBGENE00000740, WBGENE00003995, WBGENE00004228, WBGENE00010780, WBGENE00007384, WBGENE00000746, WBGENE00000681, WBGENE00022641, WBGENE00000694, WBGENE00013904, WBGENE00000672, WBGENE00004232, WBGENE00001240, WBGENE00000678, WBGENE00004230, WBGENE00019843, WBGENE00000699, WBGENE00010904, WBGENE00017880, WBGENE00017336, WBGENE00016013,…	239	6088	11373	1.08647	0.999999	0.573305	68.0737
WBGene00189956	Y34F4.6	III	1008454..1009913	2.85	-2.79	-6.92	1.03e-06	0.000106	0.05		WBGene00004228	PaTched Related family(ptr-14)																GOTERM_CC_ALL	GO:0031224~intrinsic component of membrane	139	33.6562	0.0962697	WBGENE00006193, WBGENE00000743, WBGENE00016797, WBGENE00006106, WBGENE00000740, WBGENE00003995, WBGENE00004228, WBGENE00010780, WBGENE00007384, WBGENE00000746, WBGENE00000681, WBGENE00022641, WBGENE00000694, WBGENE00013904, WBGENE00000672, WBGENE00004232, WBGENE00001240, WBGENE00000678, WBGENE00004230, WBGENE00019843, WBGENE00000699, WBGENE00010904, WBGENE00017880, WBGENE00017336, WBGENE00016013,…	239	6097	11373	1.08487	0.999999	0.568102	69.7549
WBGene00021337	Y34F4.2	III	1010535..1011374	13.13	-5.82	-56.59	0	0	0		WBGene00001399	Delta(9)-fatty-acid desaturase fat-7(fat-7)
WBGene00002025	hsp-60	III	1619742..1625920	176.06	-1.03	-2.04	1.93e-05	0.0015	0.9		WBGene00014003	hypothetical protein(ZK593.3)																GOTERM_MF_ALL	GO:0042302~structural constituent of cuticle	53	12.8329	1.38784e-40	WBGENE00000743, WBGENE00000740, WBGENE00000746, WBGENE00000681, WBGENE00001067, WBGENE00000748, WBGENE00000707, WBGENE00000694, WBGENE00000672, WBGENE00001074, WBGENE00000636, WBGENE00000678, WBGENE00000704, WBGENE00000639, WBGENE00000699, WBGENE00000700, WBGENE00000634, WBGENE00000631, WBGENE00000730, WBGENE00000601, WBGENE00000603, WBGENE00000735, WBGENE00000734, WBGENE00000683, WBGENE00000647,…	267	170	9479	11.0682	5.34317e-38	5.34317e-38	1.92499e-37
WBGene00011278	R74.2	III	4188255..4189287	12.84	-1.97	-3.93	0.000349	0.02	1		WBGene00000631	COLlagen(col-54)																GOTERM_MF_ALL	GO:0005198~structural molecule activity	59	14.2857	2.29352e-23	WBGENE00000743, WBGENE00000740, WBGENE00010780, WBGENE00000746, WBGENE00000681, WBGENE00006530, WBGENE00000748, WBGENE00001067, WBGENE00000694, WBGENE00000707, WBGENE00000672, WBGENE00000636, WBGENE00001074, WBGENE00000678, WBGENE00000704, WBGENE00000639, WBGENE00000699, WBGENE00000700, WBGENE00000634, WBGENE00000631, WBGENE00000730, WBGENE00000601, WBGENE00000603, WBGENE00011105, WBGENE00000735,…	267	455	9479	4.60354	8.83007e-21	4.41503e-21	3.18122e-20
WBGene00011112	R07E5.4	III	4394794..4396616	23.83	-2.23	-4.69	1.38e-08	1.94e-06	0.000646		WBGene00044574	hypothetical protein(F23G4.1)																GOTERM_MF_ALL	GO:0008194~UDP-glycosyltransferase activity	17	4.11622	9.84977e-07	WBGENE00015449, WBGENE00011340, WBGENE00008583, WBGENE00015692, WBGENE00015141, WBGENE00011006, WBGENE00013904, WBGENE00002497, WBGENE00007885, WBGENE00007422, WBGENE00019234, WBGENE00020182, WBGENE00010904, WBGENE00017336, WBGENE00015577, WBGENE00016013, WBGENE00007455	267	134	9479	4.50397	0.000379144	0.000126397	0.0013662
WBGene00011119	R07E5.13	III	4413457..4414756	99.4	-1.28	-2.44	1.15e-06	0.000117	0.05		WBGene00007455	UDP-glucuronosyltransferase(ugt-22)																GOTERM_MF_ALL	GO:0016491~oxidoreductase activity	38	9.20097	1.28439e-06	WBGENE00007836, WBGENE00011530, WBGENE00006510, WBGENE00000118, WBGENE00008538, WBGENE00007210, WBGENE00009824, WBGENE00009980, WBGENE00001397, WBGENE00001399, WBGENE00017565, WBGENE00008567, WBGENE00001077, WBGENE00000929, WBGENE00008565, WBGENE00019978, WBGENE00011671, WBGENE00017719, WBGENE00015400, WBGENE00000988, WBGENE00001477, WBGENE00002262, WBGENE00015894, WBGENE00010055, WBGENE00015512,…	267	569	9479	2.37095	0.000494369	0.000123615	0.0017815
WBGene00010904	ugt-62	III	complement(4537277..4540637)	49.31	-1.8	-3.48	5.37e-13	1.25e-10	2.51e-08		WBGene00012130	SLC (SoLute Carrier) homolog(slc-17.4)																GOTERM_MF_ALL	GO:0015020~glucuronosyltransferase activity	12	2.90557	6.02613e-06	WBGENE00011006, WBGENE00013904, WBGENE00007885, WBGENE00011340, WBGENE00019234, WBGENE00010904, WBGENE00008583, WBGENE00015692, WBGENE00017336, WBGENE00015141, WBGENE00016013, WBGENE00007455	267	74	9479	5.75706	0.00231738	0.000463906	0.0083582
WBGene00008655	lips-3	III	4616526..4618900	11.82	-2.34	-5.06	1.67e-05	0.00131	0.78		WBGene00021337	hypothetical protein(Y34F4.2)																GOTERM_MF_ALL	GO:0042329~structural constituent of collagen and cuticulin-based cuticle	7	1.69492	2.35863e-05	WBGENE00000624, WBGENE00000718, WBGENE00000252, WBGENE00000700, WBGENE00005016, WBGENE00003057, WBGENE00001067	267	22	9479	11.2961	0.00903972	0.00151233	0.0327103
WBGene00016450	clec-5	III	complement(4881914..4883578)	35.25	-2.21	-4.61	4.44e-16	1.36e-13	2.08e-11		WBGene00001067	Cuticle collagen dpy-5(dpy-5)																GOTERM_MF_ALL	GO:0048037~cofactor binding	18	4.35835	3.32098e-05	WBGENE00007836, WBGENE00006510, WBGENE00015894, WBGENE00010055, WBGENE00016943, WBGENE00015335, WBGENE00009824, WBGENE00010456, WBGENE00009048, WBGENE00009334, WBGENE00017565, WBGENE00009628, WBGENE00008567, WBGENE00008565, WBGENE00008732, WBGENE00019978, WBGENE00003214, WBGENE00001477	267	195	9479	3.2771	0.0127046	0.0018249	0.0460537
WBGene00017301	F09F7.4	III	5555404..5557318	142.09	-1.95	-3.87	0	0	0		WBGene00000603	COLlagen(col-14)																GOTERM_MF_ALL	GO:0003824~catalytic activity	149	36.0775	7.69288e-05	WBGENE00011530, WBGENE00003995, WBGENE00000082, WBGENE00019376, WBGENE00006530, WBGENE00022499, WBGENE00008567, WBGENE00013904, WBGENE00008565, WBGENE00001240, WBGENE00011671, WBGENE00014148, WBGENE00001430, WBGENE00022642, WBGENE00010904, WBGENE00008560, WBGENE00001690, WBGENE00017881, WBGENE00017336, WBGENE00020989, WBGENE00017880, WBGENE00016013, WBGENE00002262, WBGENE00008043, WBGENE00011340,…	267	4175	9479	1.26701	0.0291844	0.0036955	0.106651
WBGene00016013	C23G10.6	III	complement(6192121..6194560)	17.11	-5.09	-34	0	0	0		WBGene00012875	hypothetical protein(Y45F10B.13)																GOTERM_MF_ALL	GO:0016758~transferase activity, transferring hexosyl groups	19	4.60048	9.02941e-05	WBGENE00015449, WBGENE00011340, WBGENE00008583, WBGENE00015692, WBGENE00015141, WBGENE00044620, WBGENE00011006, WBGENE00013904, WBGENE00002497, WBGENE00007885, WBGENE00007422, WBGENE00019234, WBGENE00020182, WBGENE00010904, WBGENE00017336, WBGENE00015577, WBGENE00017963, WBGENE00016013, WBGENE00007455	267	232	9479	2.90748	0.0341674	0.0038553	0.125169
WBGene00002891	let-767	III	complement(6338508..6340228)	136.02	-1.08	-2.12	2.42e-06	0.00023	0.11		WBGene00008451	Carboxylic ester hydrolase(E01G6.3)																GOTERM_MF_ALL	GO:0016757~transferase activity, transferring glycosyl groups	20	4.84262	0.000199443	WBGENE00015449, WBGENE00011340, WBGENE00008583, WBGENE00015692, WBGENE00015141, WBGENE00044620, WBGENE00011006, WBGENE00013904, WBGENE00002497, WBGENE00007885, WBGENE00001633, WBGENE00007422, WBGENE00019234, WBGENE00020182, WBGENE00010904, WBGENE00015577, WBGENE00017336, WBGENE00017963, WBGENE00016013, WBGENE00007455	267	269	9479	2.63954	0.0739185	0.00764989	0.276281
WBGene00003214	mel-32	III	complement(6440145..6443000)	339.01	-1.35	-2.54	1.75e-09	2.77e-07	8.18e-05		WBGene00016003	hypothetical protein(C18H9.5)																GOTERM_MF_ALL	GO:0050662~coenzyme binding	12	2.90557	0.00061668	WBGENE00008567, WBGENE00007836, WBGENE00008565, WBGENE00015894, WBGENE00010055, WBGENE00019978, WBGENE00016943, WBGENE00015335, WBGENE00009824, WBGENE00001477, WBGENE00009334, WBGENE00017565	267	122	9479	3.49199	0.211399	0.0213591	0.851977
WBGene00017756	F23F12.12	III	6508132..6509502	49.44	-1.76	-3.39	1.91e-09	3e-07	8.92e-05		WBGene00007947	hypothetical protein(C35A5.3)																GOTERM_MF_ALL	GO:0050660~flavin adenine dinucleotide binding	9	2.17918	0.000797048	WBGENE00008567, WBGENE00008565, WBGENE00015894, WBGENE00010055, WBGENE00016943, WBGENE00015335, WBGENE00001477, WBGENE00009334, WBGENE00017565	267	71	9479	4.50024	0.264339	0.0252577	1.09989
WBGene00000118	alh-12	III	7454012..7455982	59.87	-1.2	-2.3	6.7e-06	0.000582	0.31		WBGene00012531	Solute carrier organic anion transporter family member(Y32F6B.1)																GOTERM_MF_ALL	GO:0016614~oxidoreductase activity, acting on CH-OH group of donors	8	1.93705	0.000906347	WBGENE00007836, WBGENE00012608, WBGENE00010055, WBGENE00019978, WBGENE00009824, WBGENE00009334, WBGENE00002262, WBGENE00002891	267	56	9479	5.0717	0.294679	0.0264966	1.24984
WBGene00000835	cuc-1	III	complement(7860466..7861004)	117.17	-1.09	-2.13	2.24e-05	0.00169	1		WBGene00010780	Putative tricarboxylate transport protein, mitochondrial(K11H3.3)																GOTERM_MF_ALL	GO:0003796~lysozyme activity	4	0.968523	0.00226503	WBGENE00003095, WBGENE00003094, WBGENE00017691, WBGENE00003093	267	10	9479	14.2007	0.582314	0.0604545	3.09632
WBGene00018407	F44B9.2	III	8022463..8025197	17.26	-1.08	-2.12	0.000332	0.02	1		WBGene00017719	Lipid DroPlet localized protein(ldp-1)																GOTERM_MF_ALL	GO:0052890~oxidoreductase activity, acting on the CH-CH group of donors, with a flavin as acceptor	5	1.21065	0.0041365	WBGENE00008567, WBGENE00008565, WBGENE00015894, WBGENE00016943, WBGENE00015335	267	24	9479	7.39622	0.797265	0.100926	5.58726
WBGene00017320	F09G8.5	III	8254975..8257619	4.02	-2.14	-4.41	4.53e-06	0.000411	0.21		WBGene00004394	ROLler: helically twisted, animals roll when moving(rol-1)																GOTERM_MF_ALL	GO:0003995~acyl-CoA dehydrogenase activity	5	1.21065	0.0041365	WBGENE00008567, WBGENE00008565, WBGENE00015894, WBGENE00016943, WBGENE00015335	267	24	9479	7.39622	0.797265	0.100926	5.58726
WBGene00000666	col-91	III	complement(8262361..8263664)	46.41	-1.61	-3.05	0.000144	0.00875	1		WBGene00000601	Cuticle collagen 12(col-12)																GOTERM_MF_ALL	GO:0016742~hydroxymethyl-, formyl- and related transferase activity	3	0.726392	0.00453457	WBGENE00016957, WBGENE00018174, WBGENE00003214	267	4	9479	26.6264	0.826188	0.103593	6.10937
WBGene00017322	clec-160	III	complement(8272956..8275971)	18.58	-1.04	-2.06	0.000352	0.02	1		WBGene00011119	Probable mitochondrial pyruvate carrier 1(R07E5.13)																GOTERM_MF_ALL	GO:0019842~vitamin binding	5	1.21065	0.00556979	WBGENE00001077, WBGENE00002497, WBGENE00018138, WBGENE00010988, WBGENE00004025	267	26	9479	6.82728	0.883558	0.118819	7.45466
WBGene00015335	acdh-6	III	8561185..8562972	7.62	-2.01	-4.03	0.000588	0.03	1		WBGene00000735	COLlagen(col-162)																GOTERM_MF_ALL	GO:0043168~anion binding	8	1.93705	0.00703111	WBGENE00001077, WBGENE00009628, WBGENE00002497, WBGENE00003214, WBGENE00008732, WBGENE00004025, WBGENE00010456, WBGENE00009048	267	80	9479	3.55019	0.933897	0.140083	9.32325
WBGene00008043	C40H1.8	III	9314713..9317365	7.96	-2.65	-6.26	2.01e-07	2.35e-05	0.00941		WBGene00000753	COLlagen(col-180)																GOTERM_MF_ALL	GO:0016616~oxidoreductase activity, acting on the CH-OH group of donors, NAD or NADP as acceptor	6	1.45278	0.00744421	WBGENE00007836, WBGENE00012608, WBGENE00019978, WBGENE00009824, WBGENE00002262, WBGENE00002891	267	44	9479	4.84116	0.943682	0.140503	9.8451
WBGene00001155	ech-6	III	complement(9751440..9752922)	492.81	-2.7	-6.49	0	0	0		WBGene00006665	TWiK family of potassium channels(twk-10)																GOTERM_MF_ALL	GO:0016705~oxidoreductase activity, acting on paired donors, with incorporation or reduction of molecular oxygen	10	2.42131	0.0113582	WBGENE00001077, WBGENE00002497, WBGENE00011671, WBGENE00015043, WBGENE00007210, WBGENE00015400, WBGENE00001397, WBGENE00001477, WBGENE00004025, WBGENE00001399	267	131	9479	2.71007	0.987697	0.197399	14.6531
WBGene00010780	K11H3.3	III	9851854..9853822	86.75	-1.09	-2.13	4.21e-05	0.00293	1		WBGene00000647	COLlagen(col-71)																GOTERM_MF_ALL	GO:0030246~carbohydrate binding	17	4.11622	0.0123193	WBGENE00010355, WBGENE00008593, WBGENE00022261, WBGENE00016450, WBGENE00007565, WBGENE00019089, WBGENE00008594, WBGENE00018682, WBGENE00015403, WBGENE00014047, WBGENE00009515, WBGENE00009518, WBGENE00020938, WBGENE00011668, WBGENE00017322, WBGENE00019917, WBGENE00009526	267	306	9479	1.97233	0.99154	0.203283	15.7966
WBGene00004986	spp-1	III	complement(10355118..10355668)	67	-1.14	-2.2	0.000281	0.02	1		WBGene00013074	H(+) MyoInositol coTransporter(hmit-1.2)																GOTERM_MF_ALL	GO:0005528~FK506 binding	3	0.726392	0.0150089	WBGENE00001430, WBGENE00001428, WBGENE00001429	267	7	9479	15.2151	0.997039	0.232524	18.922
WBGene00001077	dpy-18	III	complement(11372881..11377980)	33.01	-1.58	-2.99	9.62e-06	0.000789	0.45		WBGene00004062	Peroxisomal Membrane Protein related(pmp-5)																GOTERM_MF_ALL	GO:0005527~macrolide binding	3	0.726392	0.0150089	WBGENE00001430, WBGENE00001428, WBGENE00001429	267	7	9479	15.2151	0.997039	0.232524	18.922
WBGene00001633	gly-8	III	11624991..11628238	54.5	-1.53	-2.89	6.33e-05	0.00422	1		WBGene00012324	Regulator of hypoxia-inducible factor 1(rhy-1)																GOTERM_MF_ALL	GO:0000062~fatty-acyl-CoA binding	5	1.21065	0.0160278	WBGENE00008567, WBGENE00008565, WBGENE00015894, WBGENE00016943, WBGENE00015335	267	35	9479	5.0717	0.998012	0.236975	20.0776
WBGene00007210	agmo-1	III	complement(12793384..12798157)	9.09	-2.35	-5.11	0.000124	0.00762	1		WBGene00000722	COLlagen(col-149)																GOTERM_MF_ALL	GO:0008144~drug binding	3	0.726392	0.0196446	WBGENE00001430, WBGENE00001428, WBGENE00001429	267	8	9479	13.3132	0.999518	0.272592	24.0573
WBGene00000672	col-97	III	complement(12992402..12993704)	87.8	-1.83	-3.55	0.000453	0.02	1		WBGene00015172	hypothetical protein(B0410.3)																GOTERM_MF_ALL	GO:0016741~transferase activity, transferring one-carbon groups	9	2.17918	0.0204122	WBGENE00016957, WBGENE00021492, WBGENE00018174, WBGENE00003214, WBGENE00018811, WBGENE00010988, WBGENE00019963, WBGENE00019961, WBGENE00022499	267	121	9479	2.64064	0.999644	0.272106	24.8779
WBGene00016797	C50A2.3	IV	complement(1145678..1158028)	3.91	-1.57	-2.96	0.000918	0.04	1		WBGene00000734	COLlagen(col-161)																GOTERM_MF_ALL	GO:0005506~iron ion binding	9	2.17918	0.0204122	WBGENE00001077, WBGENE00002497, WBGENE00011671, WBGENE00015043, WBGENE00007210, WBGENE00015400, WBGENE00001397, WBGENE00004025, WBGENE00001399	267	121	9479	2.64064	0.999644	0.272106	24.8779
WBGene00009518	clec-166	IV	complement(1249018..1251517)	9.13	-4.42	-21.34	0	0	0		WBGene00017963	hypothetical protein(F31F4.17)																GOTERM_MF_ALL	GO:0102336~3-oxo-arachidoyl-CoA synthase activity	3	0.726392	0.0247947	WBGENE00001240, WBGENE00001244, WBGENE00001243	267	9	9479	11.834	0.999937	0.310495	29.4078
WBGene00009526	clec-169	IV	1261326..1264543	8.83	-2.81	-7.01	1.87e-10	3.34e-08	8.72e-06		WBGene00000746	COLlagen(col-173)																GOTERM_MF_ALL	GO:0102338~3-oxo-lignoceronyl-CoA synthase activity	3	0.726392	0.0247947	WBGENE00001240, WBGENE00001244, WBGENE00001243	267	9	9479	11.834	0.999937	0.310495	29.4078
WBGene00009515	clec-170	IV	1266866..1274371	5.49	-1.76	-3.38	6.3e-05	0.0042	1		WBGene00000710	COLlagen(col-137)																GOTERM_MF_ALL	GO:0102337~3-oxo-cerotoyl-CoA synthase activity	3	0.726392	0.0247947	WBGENE00001240, WBGENE00001244, WBGENE00001243	267	9	9479	11.834	0.999937	0.310495	29.4078
WBGene00000678	col-104	IV	complement(1353679..1355305)	138.05	-2.53	-5.79	5.53e-07	5.95e-05	0.03		WBGene00010904	UDP-glucuronosyltransferase(ugt-62)																GOTERM_MF_ALL	GO:0031406~carboxylic acid binding	4	0.968523	0.0286166	WBGENE00001077, WBGENE00002497, WBGENE00004025, WBGENE00010456	267	24	9479	5.91698	0.999986	0.339002	33.1498
WBGene00000681	col-107	IV	1548724..1549718	84.94	-2.09	-4.26	0.000355	0.02	1		WBGene00000748	COLlagen(col-175)																GOTERM_MF_ALL	GO:0031418~L-ascorbic acid binding	3	0.726392	0.0365109	WBGENE00001077, WBGENE00002497, WBGENE00004025	267	11	9479	9.68233	0.999999	0.400356	40.3037
WBGene00000683	col-109	IV	complement(1817045..1820253)	66.69	-2.31	-4.96	9.52e-06	0.000782	0.44		WBGene00044107	hypothetical protein(F58G6.9)																GOTERM_MF_ALL	GO:0005375~copper ion transmembrane transporter activity	3	0.726392	0.0365109	WBGENE00044107, WBGENE00010274, WBGENE00010277	267	11	9479	9.68233	0.999999	0.400356	40.3037
WBGene00016027	C23H5.8	IV	complement(2111890..2113422)	87.78	-3.2	-9.19	0	0	0		WBGene00016797	hypothetical protein(C50A2.3)																GOTERM_MF_ALL	GO:1901681~sulfur compound binding	5	1.21065	0.0479559	WBGENE00008567, WBGENE00008565, WBGENE00015894, WBGENE00016943, WBGENE00015335	267	49	9479	3.62264	1	0.479221	49.4218
WBGene00022072	cpg-9	IV	complement(3067846..3069847)	141.47	-1.55	-2.92	1.37e-07	1.65e-05	0.00641		WBGene00013088	hypothetical protein(Y51B9A.6)																GOTERM_MF_ALL	GO:0016627~oxidoreductase activity, acting on the CH-CH group of donors	5	1.21065	0.0510232	WBGENE00008567, WBGENE00008565, WBGENE00015894, WBGENE00016943, WBGENE00015335	267	50	9479	3.55019	1	0.489362	51.6357
WBGene00001074	dpy-13	IV	4235614..4236706	168.94	-2.37	-5.16	3.35e-05	0.0024	1		WBGene00016595	hypothetical protein(C42D4.2)																GOTERM_MF_ALL	GO:0019798~procollagen-proline dioxygenase activity	2	0.484262	0.0553395	WBGENE00001077, WBGENE00004025	267	2	9479	35.5019	1	0.506893	54.5992
WBGene00000610	col-33	IV	4263341..4265202	1.81	-2.35	-5.09	0.000366	0.02	1		WBGene00001805	GUstatory Receptor family(gur-4)																GOTERM_MF_ALL	GO:0004656~procollagen-proline 4-dioxygenase activity	2	0.484262	0.0553395	WBGENE00001077, WBGENE00004025	267	2	9479	35.5019	1	0.506893	54.5992
WBGene00017485	F15E6.4	IV	4291462..4292109	35.62	-4.38	-20.76	0	0	0		WBGene00189956	hypothetical protein(Y34F4.6)																GOTERM_MF_ALL	GO:0030170~pyridoxal phosphate binding	5	1.21065	0.0608534	WBGENE00009628, WBGENE00003214, WBGENE00008732, WBGENE00010456, WBGENE00009048	267	53	9479	3.34923	1	0.530162	58.14
WBGene00022680	ZK180.6	IV	complement(4520181..4524937)	6.47	-2.08	-4.23	0.000695	0.03	1		WBGene00007422	UDP-GlucuronosylTransferase(ugt-17)																GOTERM_MF_ALL	GO:0004181~metallocarboxypeptidase activity	3	0.726392	0.0727094	WBGENE00020283, WBGENE00011235, WBGENE00021645	267	16	9479	6.6566	1	0.585506	64.9031
WBGene00000684	col-110	IV	complement(4608210..4609679)	18.16	-2.7	-6.48	0.000145	0.00879	1		WBGene00000727	COLlagen(col-154)
WBGene00044620	bus-4	IV	4688267..4691934	4.92	-1.94	-3.84	0.00101	0.05	1		WBGene00000672	COLlagen(col-97)
WBGene00235374	R11E3.19	IV	complement(4775242..4776096)	0.96	-2.9	-7.49	0.000998	0.04	1		WBGene00001397	Delta(9)-fatty-acid desaturase fat-5(fat-5)
WBGene00002247	lam-1	IV	5173280..5183708	42.41	-1.05	-2.08	1.41e-05	0.00112	0.66		WBGene00009686	Equilibrative Nucleoside Transporter(ent-7)
WBGene00021160	gba-4	IV	complement(5344591..5350929)	31.71	-1.15	-2.22	0.000125	0.00769	1		WBGene00016773	O-ACyltransferase homolog(oac-10)
WBGene00001243	elo-5	IV	complement(5374598..5377275)	279.67	-1.9	-3.74	1.2e-11	2.44e-09	5.63e-07		WBGene00000649	COLlagen(col-73)
WBGene00001244	elo-6	IV	complement(5386627..5388559)	409.21	-1.99	-3.98	1.42e-10	2.57e-08	6.62e-06		WBGene00000663	COLlagen(col-88)
WBGene00016664	C45E5.1	IV	5744403..5747436	17.84	-4.22	-18.69	0	0	0		WBGene00011999	hypothetical protein(T24F1.7)
WBGene00015538	sams-3	IV	5848657..5850849	73.17	-1.19	-2.29	7.61e-06	0.00065	0.36		WBGene00006193	Seven TM Receptor(str-146)
WBGene00019154	glf-1	IV	5885835..5889805	20.67	-2.31	-4.96	0.000364	0.02	1		WBGene00007210	Alkylglycerol monooxygenase(agmo-1)
WBGene00000256	bli-6	IV	6377094..6378195	213.16	-2.37	-5.18	8.18e-07	8.61e-05	0.04		WBGene00000740	COLlagen(col-167)
WBGene00016595	C42D4.2	IV	7180544..7182993	5.67	-2.01	-4.03	2.85e-06	0.000269	0.13		WBGene00013904	UDP-glucuronosyltransferase(ugt-6)
WBGene00000603	col-14	IV	7753408..7754647	173.31	-2.29	-4.88	7.82e-06	0.000663	0.37		WBGene00016013	UDP-glucuronosyltransferase(C23G10.6)
WBGene00016957	atic-1	IV	7882028..7900246	26.75	-1.65	-3.14	1.25e-09	2.03e-07	5.86e-05		WBGene00015692	UDP-glucuronosyltransferase(ugt-25)
WBGene00003879	ora-1	IV	7977836..7979014	21.27	-2.19	-4.57	0.000354	0.02	1		WBGene00012633	hypothetical protein(Y38H6C.21)
WBGene00000689	col-115	IV	7988688..7991423	9.67	-2.37	-5.17	7.71e-05	0.00507	1		WBGene00000252	BLIstered cuticle(bli-2)
WBGene00016130	C26B2.8	IV	8014149..8015637	2.75	-2.23	-4.68	0.000196	0.01	1		WBGene00000615	COLlagen(col-38)
WBGene00017073	D2096.6	IV	complement(8368344..8369222)	13.04	-1.96	-3.89	0.000262	0.01	1		WBGene00000704	COLlagen(col-130)
WBGene00000694	col-120	IV	complement(9260610..9261767)	71.67	-2.33	-5.04	2.14e-07	2.46e-05	0.00999		WBGene00000636	COLlagen(col-60)
WBGene00007507	C10C5.3	IV	9374765..9376492	41.2	-1.15	-2.22	0.000275	0.01	1		WBGene00009218	fatty Acid CoA Synthetase family(acs-20)
WBGene00007885	ugt-21	IV	9500311..9502568	5.19	-2.23	-4.69	6.23e-07	6.63e-05	0.03		WBGene00022641	hypothetical protein(ZK6.6)
WBGene00044107	F58G6.9	IV	9651426..9652484	21.67	-4.47	-22.12	0	0	0		WBGene00022471	hypothetical protein(Y119C1B.5)
WBGene00010274	F58G6.3	IV	9653535..9654227	33.5	-3.54	-11.61	0	0	0		WBGene00005016	Cuticle collagen sqt-1(sqt-1)
WBGene00010277	F58G6.7	IV	9654317..9655575	22.28	-3.3	-9.87	2.22e-16	6.87e-14	1.04e-11		WBGene00017336	UDP-GlucuronosylTransferase(ugt-41)
WBGene00009686	ent-7	IV	10017425..10021286	14.67	-1.21	-2.32	0.000176	0.01	1		WBGene00000653	COLlagen(col-77)
WBGene00008732	F13B12.4	IV	complement(10444609..10449899)	4.25	-1.93	-3.81	0.000608	0.03	1		WBGene00000256	BLIstered cuticle(bli-6)
WBGene00004228	ptr-14	IV	10615501..10620955	12.45	-1.22	-2.34	9.03e-05	0.00582	1		WBGene00007885	UDP-glucuronosyltransferase(ugt-21)
WBGene00011184	R09H10.7	IV	10621193..10621691	6.12	-2.31	-4.95	5.37e-05	0.00365	1		WBGene00011184	hypothetical protein(R09H10.7)
WBGene00001328	epi-1	IV	10666827..10679441	42.29	-1.14	-2.2	1.24e-06	0.000125	0.06		WBGene00001240	Elongation of very long chain fatty acids protein(elo-2)
WBGene00001477	fmo-2	IV	10682524..10684385	0.96	-2.67	-6.35	2.14e-05	0.00162	1		WBGene00000718	Putative cuticle collagen 145(col-145)
WBGene00007384	swt-3	IV	complement(10778986..10780711)	21.99	-1.46	-2.75	0.000154	0.00926	1		WBGene00012308	O-ACyltransferase homolog(oac-53)
WBGene00014003	ZK593.3	IV	10916615..10917692	64.27	-2.82	-7.08	8.89e-10	1.46e-07	4.15e-05		WBGene00017880	hypothetical protein(F28A12.3)
WBGene00000699	col-125	IV	11225505..11226519	165.79	-2.05	-4.13	0.00012	0.00738	1		WBGene00003057	Cuticle collagen lon-3(lon-3)
WBGene00007808	best-7	IV	complement(11226589..11230249)	10.48	-1.33	-2.51	0.000415	0.02	1		WBGene00000666	Putative cuticle collagen 91(col-91)
WBGene00000700	col-126	IV	11263401..11264331	10.04	-2.28	-4.85	3.95e-05	0.00277	1		WBGene00012304	CUTiclin-Like(cutl-4)
WBGene00003093	lys-4	IV	complement(11621443..11623124)	458.7	-3	-7.99	0	0	0		WBGene00000683	COLlagen(col-109)
WBGene00003094	lys-5	IV	complement(11624255..11625582)	4.43	-2.22	-4.65	2.18e-05	0.00165	1		WBGene00004300	hypothetical protein(ram-2)
WBGene00003095	lys-6	IV	complement(11626910..11627947)	19.11	-2.8	-6.97	4.09e-12	8.5e-10	1.91e-07		WBGene00000694	COLlagen(col-120)
WBGene00004025	phy-2	IV	complement(12211095..12215987)	41.93	-1.66	-3.17	6.75e-06	0.000585	0.32		WBGene00001633	Probable N-acetylgalactosaminyltransferase 8(gly-8)
WBGene00009215	thn-2	IV	12383168..12384007	16.7	-2.17	-4.49	1.75e-07	2.06e-05	0.0082		WBGene00020571	LiPocalin-Related protein(lpr-7)
WBGene00009218	acs-20	IV	complement(12392123..12398706)	15.8	-1.39	-2.62	0.000605	0.03	1		WBGene00000681	COLlagen(col-107)
WBGene00008583	ugt-65	IV	12425217..12432539	4.89	-2.44	-5.44	1.37e-06	0.000136	0.06		WBGene00011668	C-type LECtin(clec-47)
WBGene00000704	col-130	IV	complement(12427505..12428516)	52.42	-2.2	-4.6	8.67e-06	0.000723	0.41		WBGene00011339	hypothetical protein(T01G5.1)
WBGene00003995	pgp-1	IV	complement(12591696..12599169)	15.22	-2.5	-5.64	2.24e-10	3.97e-08	1.05e-05		WBGene00015141	Putative UDP-glucuronosyltransferase ugt-46(ugt-46)
WBGene00011949	T23F6.1	IV	12719960..12720894	6.81	-2.11	-4.32	0.000476	0.02	1		WBGene00011105	hypothetical protein(R07E3.4)
WBGene00007874	C32H11.11	IV	12938213..12939071	4.37	-9.14	-564.33	0.00031	0.02	1		WBGene00000655	Putative cuticle collagen 79(col-79)
WBGene00012875	Y45F10B.13	IV	complement(13549591..13561652)	6.15	-1.54	-2.91	0.00051	0.03	1		WBGene00000678	COLlagen(col-104)
WBGene00007455	ugt-22	IV	13639266..13644401	57.09	-1.08	-2.12	0.000499	0.02	1
WBGene00012538	Y37A1B.5	IV	14051200..14056668	102.93	-2.63	-6.19	0	0	0		Gene Group 9	Enrichment Score: 0.048444575726480116
WBGene00000707	col-133	IV	complement(14098335..14099352)	176.93	-1.48	-2.8	0.000154	0.00926	1		WORMBASE_GENE_ID	Gene Name
WBGene00008538	sqrd-1	IV	14219900..14224440	8.63	-1.57	-2.97	7.02e-05	0.00464	1		WBGene00003647	Nuclear hormone receptor family member nhr-57(nhr-57)
WBGene00013289	tag-273	IV	complement(14487086..14505166)	19.05	-1.03	-2.04	0.000471	0.02	1		WBGene00015897	Nuclear Hormone Receptor family(nhr-156)
WBGene00001066	dpy-4	IV	complement(14985543..14986782)	87.08	-2.21	-4.61	0.000103	0.00648	1		WBGene00003704	Nuclear Hormone Receptor family(nhr-114)
WBGene00000710	col-137	IV	complement(16601485..16602776)	8.01	-2.23	-4.7	4.64e-06	0.000418	0.22		WBGene00003658	Nuclear Hormone Receptor family(nhr-68)
WBGene00012791	Y43D4A.5	IV	16775847..16785057	1.35	-2.75	-6.71	0.000248	0.01	1		WBGene00003727	Nuclear Hormone Receptor family(nhr-137)
WBGene00016877	C52D10.3	IV	17176477..17189806	9.69	-2.64	-6.24	1.04e-05	0.000845	0.49
WBGene00000711	col-138	IV	complement(17182800..17183740)	220.85	-2.54	-5.81	1.15e-06	0.000117	0.05
WBGene00012130	slc-17.4	IV	complement(17288171..17291733)	8.46	-1.26	-2.39	0.000674	0.03	1
WBGene00007823	C30H6.5	IV	17371769..17375631	6.5	-2.46	-5.51	5.15e-05	0.00352	1
WBGene00001240	elo-2	IV	complement(17466060..17467408)	131.36	-1.69	-3.23	1.01e-09	1.65e-07	4.74e-05
WBGene00018682	aagr-4	X	460651..466972	40.1	-1.42	-2.68	0.000247	0.01	1
WBGene00015141	ugt-46	X	complement(525928..530176)	28.8	-1.08	-2.12	0.000521	0.03	1
WBGene00020571	lpr-7	X	656188..658514	3.53	-2.11	-4.31	0.000802	0.04	1
WBGene00016644	abhd-3.2	X	complement(975526..978445)	13.69	-1.47	-2.78	5.97e-05	0.00401	1
WBGene00000988	dhs-25	X	1486502..1489329	54.36	-2.4	-5.27	0	0	0
WBGene00022415	Y102A11A.5	X	complement(2030959..2031508)	53.63	-2.69	-6.45	0.000528	0.03	1
WBGene00018656	F49H12.5	X	2074448..2075944	65.66	-1.65	-3.14	0.000118	0.00728	1
WBGene00015172	B0410.3	X	complement(2890574..2891491)	52.09	-1.45	-2.74	2.32e-05	0.00173	1
WBGene00019550	K09C4.5	X	3282611..3285723	6.7	-3.26	-9.61	9.79e-13	2.19e-10	4.57e-08
WBGene00018026	F35A5.4	X	complement(3789757..3792815)	1.27	-2.29	-4.89	0.000734	0.03	1
WBGene00044724	R02E4.3	X	complement(4101702..4102125)	60.21	-2.13	-4.37	0.000205	0.01	1
WBGene00000136	amt-4	X	4565302..4569393	17.6	-1.42	-2.67	8.5e-06	0.000712	0.4
WBGene00000133	amt-1	X	4571448..4573914	1.53	-3.52	-11.45	2.53e-07	2.89e-05	0.01
WBGene00022499	set-30	X	4999270..5003516	20.28	-1.23	-2.35	0.00102	0.05	1
WBGene00020672	T22B7.3	X	5647381..5650200	14.18	-1.87	-3.67	8.28e-05	0.0054	1
WBGene00020674	T22B7.7	X	complement(5651870..5653925)	4.9	-2.59	-6.04	3.78e-06	0.000348	0.18
WBGene00001984	hog-1	X	complement(5852034..5854254)	5.19	-1.99	-3.99	0.00092	0.04	1
WBGene00015623	C09B8.4	X	complement(6018481..6019936)	8.44	-4.14	-17.69	1.12e-14	3.06e-12	5.24e-10
WBGene00000740	col-167	X	6323297..6324517	135.81	-2.02	-4.05	0.000725	0.03	1
WBGene00000743	col-170	X	6331620..6332686	16.51	-2.65	-6.28	3.16e-05	0.00227	1
WBGene00017691	ilys-5	X	complement(6533484..6536840)	311.81	-3.34	-10.09	0	0	0
WBGene00044574	F23G4.1	X	complement(6601558..6603212)	2.27	-2.24	-4.73	0.000373	0.02	1
WBGene00003727	nhr-137	X	complement(6661793..6669005)	6.91	-1.74	-3.34	7.17e-06	0.000616	0.34
WBGene00018174	F38B6.4	X	6674869..6679851	13.81	-1.86	-3.63	4.31e-10	7.35e-08	2.01e-05
WBGene00018176	F38B6.7	X	complement(6695820..6698337)	0.82	-2.88	-7.38	0.00042	0.02	1
WBGene00019843	R03E9.2	X	complement(6729997..6733315)	4.52	-2.09	-4.26	1.82e-05	0.00141	0.85
WBGene00000746	col-173	X	complement(6875167..6877534)	13.3	-2.08	-4.24	0.00111	0.05	1
WBGene00006351	sur-5	X	complement(7301357..7305570)	48.43	-1.73	-3.32	2.63e-12	5.61e-10	1.23e-07
WBGene00004989	spp-4	X	complement(7318275..7318776)	44.12	-1.91	-3.75	4.97e-07	5.39e-05	0.02
WBGene00018487	F46C8.8	X	complement(7551202..7554426)	11.45	-2.4	-5.29	0.000134	0.00818	1
WBGene00006925	vit-1	X	7727901..7733308	18.94	-2.24	-4.74	8.66e-06	0.000723	0.4
WBGene00022665	ZK154.1	X	7779620..7780607	18.45	-2.59	-6.03	9.95e-06	0.000814	0.46
WBGene00006588	tnt-3	X	complement(7937567..7945048)	20.01	-1.11	-2.16	0.000202	0.01	1
WBGene00016714	C46F2.1	X	8078063..8080253	5.44	-1.58	-2.99	0.000206	0.01	1
WBGene00000929	dao-3	X	complement(8084208..8086550)	21.64	-1.08	-2.11	0.00111	0.05	1
WBGene00001703	grd-14	X	8499664..8501037	38.44	-1.81	-3.5	2.72e-05	0.00199	1
WBGene00000748	col-175	X	complement(9233642..9234616)	175.67	-2.39	-5.23	6.81e-06	0.000588	0.32
WBGene00003981	pes-8	X	9251818..9255717	12.06	-1.77	-3.42	0.000255	0.01	1
WBGene00195209	C07B5.8	X	complement(9536661..9536975)	4.11	-2.2	-4.59	0.000677	0.03	1
WBGene00000930	dao-4	X	10075288..10076358	31.35	-2.93	-7.64	5.42e-07	5.85e-05	0.03
WBGene00009677	F44A6.5	X	complement(10217306..10218760)	31.69	-3.53	-11.52	3.33e-16	1.02e-13	1.56e-11
WBGene00011105	R07E3.4	X	complement(10330596..10331873)	21.45	-1.58	-2.99	0.000152	0.00916	1
WBGene00001690	grd-1	X	11109450..11115841	3.77	-2.14	-4.41	0.000243	0.01	1
WBGene00006584	tni-1	X	complement(11375880..11377470)	42.66	-1.21	-2.32	0.000137	0.00833	1
WBGene00000753	col-180	X	complement(11711311..11712280)	42.97	-2.46	-5.49	4.22e-09	6.39e-07	0.000197
WBGene00008047	lact-7	X	11759214..11764244	1.22	-1.92	-3.78	0.000922	0.04	1
WBGene00045316	C49F5.9	X	complement(11961522..11962646)	1.79	-2.42	-5.34	2.25e-05	0.00169	1
WBGene00008205	sams-1	X	11965962..11969784	72.15	-2.06	-4.17	2.19e-10	3.91e-08	1.03e-05
WBGene00008451	E01G6.3	X	12241716..12244652	2.73	-1.51	-2.85	0.00113	0.05	1
WBGene00000082	adt-1	X	12678832..12689279	3.94	-2.01	-4.02	0.000127	0.00779	1
WBGene00007344	C05E7.2	X	complement(12938697..12940711)	22.57	-2.13	-4.38	2.15e-05	0.00163	1
WBGene00008694	F11C1.5	X	12991447..12999638	28.63	-1.17	-2.25	1.17e-06	0.000118	0.05
WBGene00008925	F17H10.1	X	13105192..13108543	29.26	-1.04	-2.06	0.000226	0.01	1
WBGene00003511	mxl-3	X	complement(13349640..13350804)	58.61	-2.39	-5.25	2.14e-14	5.66e-12	1e-09
WBGene00008215	C49F8.3	X	complement(13386059..13387547)	15	-2.07	-4.2	5.03e-05	0.00345	1
WBGene00010034	F54B11.11	X	13578783..13581728	2.23	-3.16	-8.91	2.79e-09	4.34e-07	0.000131
WBGene00007848	cytb-5.1	X	14001902..14003069	138.95	-1.16	-2.23	3.25e-06	0.000301	0.15
WBGene00077757	E02H4.7	X	14256271..14257422	7.42	-3.13	-8.75	4.5e-09	6.77e-07	0.00021
WBGene00009573	F40E10.5	X	14701791..14703684	7.63	-2.21	-4.61	0.000991	0.04	1
WBGene00009628	tatn-1	X	14791008..14792981	23.02	-1.46	-2.75	5.7e-06	0.000505	0.27
WBGene00006950	wrt-4	X	complement(15752258..15757269)	16.16	-2.24	-4.73	0.000151	0.00912	1
WBGene00003485	mua-6	X	complement(16262295..16265686)	37.64	-1.38	-2.6	3.13e-06	0.000291	0.15
WBGene00219274	T25G12.13	X	17243357..17244762	0.64	-2.67	-6.38	0.000297	0.02	1
WBGene00022642	lipl-5	V	385737..388090	130.25	-1.16	-2.24	4.44e-07	4.85e-05	0.02
WBGene00022641	ZK6.6	V	388698..391598	1.35	-2.27	-4.82	5.86e-05	0.00394	1
WBGene00020016	lipl-3	V	complement(521676..524218)	1.55	-2.52	-5.75	1.17e-05	0.000946	0.55
WBGene00017963	F31F4.17	V	complement(658476..660310)	0.52	-2.92	-7.59	0.000846	0.04	1
WBGene00017962	fbxa-72	V	complement(674911..676753)	35.51	-3.43	-10.81	0	0	0
WBGene00000785	cpr-5	V	complement(1132597..1133993)	214.55	-2.37	-5.15	2.22e-16	6.87e-14	1.04e-11
WBGene00004230	ptr-16	V	1165711..1174814	5.61	-1.97	-3.93	0.000211	0.01	1
WBGene00000557	cnc-3	V	1448031..1448794	9.44	-2.47	-5.54	7.02e-05	0.00464	1
WBGene00019978	hacd-1	V	1460369..1461614	78.21	-2.3	-4.91	1.48e-13	3.69e-11	6.91e-09
WBGene00019089	clec-206	V	complement(2000418..2004329)	1.74	-2.66	-6.3	4.05e-05	0.00282	1
WBGene00021492	comt-5	V	complement(2052286..2053600)	3.48	-3.25	-9.54	9.16e-08	1.13e-05	0.00428
WBGene00017719	ldp-1	V	2127535..2130064	80.41	-1.06	-2.08	0.000162	0.00961	1
WBGene00020962	W02H5.8	V	complement(2647059..2652657)	10.3	-1.22	-2.32	0.000452	0.02	1
WBGene00020952	kel-8	V	2671464..2688500	18.97	-1.33	-2.51	2.9e-07	3.28e-05	0.01
WBGene00020182	ugt-53	V	2849352..2852031	2.43	-2.53	-5.79	1.27e-06	0.000127	0.06
WBGene00018138	folt-2	V	complement(2872465..2875600)	154.46	-4.35	-20.34	0	0	0
WBGene00002055	ifc-1	V	2881393..2883754	22.87	-2.28	-4.86	1.9e-09	3e-07	8.87e-05
WBGene00022261	clec-210	V	3118377..3120323	0.87	-3.1	-8.57	1.68e-05	0.00132	0.79
WBGene00015577	ugt-64	V	complement(3503130..3506352)	30.68	-1.81	-3.52	2.71e-11	5.23e-09	1.27e-06
WBGene00001736	grl-27	V	complement(3575119..3575874)	3.95	-3.58	-11.99	4.3e-07	4.72e-05	0.02
WBGene00019097	F59B1.2	V	3633341..3634685	103.33	-1.29	-2.45	6.05e-08	7.71e-06	0.00283
WBGene00019961	R08E5.1	V	complement(3769798..3771475)	2.24	-2.14	-4.42	0.000361	0.02	1
WBGene00019963	R08E5.3	V	3772058..3775546	38.18	-3.41	-10.64	0	0	0
WBGene00015897	nhr-156	V	3906141..3906947	7.4	-2.09	-4.27	2.34e-05	0.00175	1
WBGene00015897	nhr-284	V	3907793..3908381	6.93	-2.16	-4.47	2.91e-05	0.00212	1
WBGene00015043	cyp-34A8	V	complement(3964779..3967871)	11.02	-1.14	-2.2	0.00101	0.05	1
WBGene00003647	nhr-57	V	4131925..4134945	8.26	-1.59	-3.01	0.000238	0.01	1
WBGene00003704	nhr-114	V	4187185..4190006	47.67	-3.8	-13.93	0	0	0
WBGene00001714	grl-5	V	complement(4412747..4414626)	25.07	-2.29	-4.87	0.000316	0.02	1
WBGene00021627	Y47D7A.15	V	complement(4431686..4433187)	85.63	-1.73	-3.32	0.000173	0.01	1
WBGene00021625	Y47D7A.13	V	complement(4434882..4435927)	88.3	-1.92	-3.79	0.000201	0.01	1
WBGene00018811	pmt-2	V	4628580..4635266	350.51	-1.71	-3.28	4.72e-11	8.98e-09	2.21e-06
WBGene00018297	F41F3.3	V	complement(4647661..4648241)	278.25	-2.13	-4.36	5.36e-05	0.00365	1
WBGene00019234	ugt-8	V	4903974..4905917	13.38	-1.96	-3.88	1.07e-08	1.51e-06	0.000498
WBGene00019236	H23N18.5	V	complement(4911764..4912383)	53.47	-2.49	-5.62	0.000109	0.00677	1
WBGene00015340	C02E7.7	V	complement(4918154..4918585)	107.2	-1.93	-3.81	0.000157	0.00936	1
WBGene00015339	C02E7.6	V	4919207..4919581	117.48	-2.39	-5.25	4.89e-06	0.00044	0.23
WBGene00015449	ugt-63	V	complement(5108015..5110789)	24.6	-2.88	-7.36	6.67e-11	1.26e-08	3.12e-06
WBGene00016891	C53A3.1	V	complement(5758224..5760232)	1.29	-3.13	-8.76	2.05e-06	0.000199	0.1
WBGene00016892	C53A3.2	V	complement(5762334..5763846)	145.47	-2.97	-7.86	0	0	0
WBGene00018424	F44E7.2	V	5770455..5771767	46.74	-1.58	-2.98	1.73e-08	2.39e-06	0.000807
WBGene00019376	lipl-4	V	6550171..6551817	2.04	-4.59	-24.16	2.76e-10	4.83e-08	1.29e-05
WBGene00006665	twk-10	V	6552348..6560196	1.51	-2.33	-5.03	6.89e-05	0.00458	1
WBGene00000784	cpr-4	V	6614674..6615845	239.38	-1.45	-2.74	1.03e-05	0.000835	0.48
WBGene00004062	pmp-5	V	complement(6662191..6665813)	98.42	-5.92	-60.49	0	0	0
WBGene00019654	K11G9.3	V	6669823..6672038	2.87	-2.71	-6.54	2.57e-08	3.49e-06	0.0012
WBGene00019262	dmsr-12	V	complement(6804512..6806440)	0.44	-3.1	-8.58	0.000372	0.02	1
WBGene00020516	T15B7.1	V	6842774..6846668	58.28	-1.82	-3.52	1.51e-14	4.08e-12	7.06e-10
WBGene00001399	fat-7	V	complement(7151356..7153146)	62.23	-2.03	-4.07	1.07e-10	1.97e-08	5.01e-06
WBGene00017336	ugt-41	V	complement(7161068..7163595)	19.69	-1.73	-3.31	2.32e-08	3.16e-06	0.00108
WBGene00001428	fkb-3	V	7225369..7226314	49.71	-1.58	-2.99	2.37e-05	0.00177	1
WBGene00015464	C05C8.7	V	complement(7242907..7247297)	17.98	-1.14	-2.21	0.000297	0.02	1
WBGene00015400	cyp-35A2	V	complement(7362316..7364204)	54.61	-1.43	-2.7	0.00082	0.04	1
WBGene00006106	str-41	V	7411995..7413059	0.47	-3.45	-10.9	0.000445	0.02	1
WBGene00017567	F18E3.11	V	7413437..7413840	68.13	-2.47	-5.53	6.56e-06	0.000571	0.31
WBGene00045275	F18E3.12	V	7414941..7415344	46.85	-3.18	-9.04	6.21e-09	9.09e-07	0.00029
WBGene00045276	F18E3.13	V	7416116..7416819	83.22	-2.38	-5.21	1.12e-06	0.000114	0.05
WBGene00017565	ddo-2	V	complement(7433401..7435032)	50.99	-1.77	-3.41	9.6e-07	9.97e-05	0.04
WBGene00017201	grsp-4	V	7624952..7626453	9.63	-2.12	-4.35	5.61e-05	0.00379	1
WBGene00018400	F43H9.4	V	8026691..8028794	28.47	-1.05	-2.07	0.000548	0.03	1
WBGene00015660	catp-3	V	8076085..8079914	17.22	-1.5	-2.83	1.36e-06	0.000135	0.06
WBGene00006193	str-146	V	complement(8093423..8095468)	2.02	-3.18	-9.05	4.08e-07	4.5e-05	0.02
WBGene00020938	clec-218	V	8307970..8310878	7.44	-1.57	-2.97	0.000313	0.02	1
WBGene00001694	grd-5	V	8619032..8619869	120.48	-1.12	-2.17	8.8e-06	0.000731	0.41
WBGene00017880	F28A12.3	V	complement(8640575..8641425)	5.23	-2.81	-7	1e-07	1.23e-05	0.00468
WBGene00017881	asp-13	V	complement(8641491..8643225)	146.66	-4.7	-25.92	0	0	0
WBGene00017658	F21C10.9	V	complement(9097121..9098696)	60.92	-4.85	-28.85	0	0	0
WBGene00000718	col-145	V	complement(9162051..9163005)	23.59	-2.4	-5.28	1.3e-06	0.00013	0.06
WBGene00004216	ptr-1	V	complement(9178044..9181719)	8.21	-1.77	-3.4	0.000883	0.04	1
WBGene00077697	F58E6.13	V	9745241..9749228	16.06	-2.53	-5.79	2.61e-05	0.00193	1
WBGene00011006	ugt-47	V	complement(10096305..10098594)	43.81	-1	-2	0.000165	0.0098	1
WBGene00007422	ugt-17	V	complement(10102591..10104946)	31.82	-4.48	-22.3	0	0	0
WBGene00007423	C08B6.2	V	10105712..10106694	1.41	-4.02	-16.19	2.17e-06	0.000209	0.1
WBGene00000722	col-149	V	complement(10291696..10292868)	41.89	-2.16	-4.46	3.11e-06	0.00029	0.15
WBGene00000601	col-12	V	complement(10423907..10425092)	272.4	-1.38	-2.6	0.000548	0.03	1
WBGene00012531	Y32F6B.1	V	complement(10480946..10484740)	13.59	-1.16	-2.23	0.000476	0.02	1
WBGene00007947	C35A5.3	V	complement(10499383..10501397)	14.25	-3.12	-8.72	5.55e-16	1.68e-13	2.59e-11
WBGene00008375	D1054.8	V	10784273..10785369	16.83	-1.39	-2.62	0.000214	0.01	1
WBGene00008376	D1054.9	V	complement(10785796..10791051)	4.67	-2.25	-4.74	0.00103	0.05	1
WBGene00043302	F32D8.11	V	complement(10887873..10889004)	18.88	-2.17	-4.49	1.47e-07	1.76e-05	0.00687
WBGene00009334	F32D8.12	V	complement(10888572..10891030)	95.94	-2.21	-4.63	6.75e-11	1.27e-08	3.15e-06
WBGene00010238	F58B4.5	V	10932647..10934245	15.74	-1.24	-2.36	0.000702	0.03	1
WBGene00011831	T19B10.2	V	11221302..11222834	99.33	-1.49	-2.8	2.16e-05	0.00163	1
WBGene00009830	cutl-18	V	complement(11313400..11316880)	5.07	-2.52	-5.72	2.38e-07	2.73e-05	0.01
WBGene00000727	col-154	V	11385360..11386381	61	-2.68	-6.39	3.52e-07	3.92e-05	0.02
WBGene00000729	col-156	V	complement(11449223..11450357)	21.05	-2.64	-6.22	3.9e-07	4.31e-05	0.02
WBGene00000730	col-157	V	11484054..11484998	21.19	-2.54	-5.83	2.13e-06	0.000206	0.1
WBGene00003658	nhr-68	V	11573440..11575869	43.02	-2.03	-4.09	3.78e-13	8.98e-11	1.77e-08
WBGene00003762	nlp-24	V	11616283..11616887	117.58	-1.01	-2.02	0.000375	0.02	1
WBGene00014300	D2023.1	V	11789550..11800539	4.18	-1.37	-2.59	0.00102	0.05	1
WBGene00000781	cpr-1	V	11975515..11976759	355.93	-2.2	-4.59	1.11e-16	3.51e-14	5.19e-12
WBGene00003057	lon-3	V	complement(12197433..12198625)	55.41	-2.94	-7.67	1.94e-06	0.000189	0.09
WBGene00010461	K01D12.1	V	12377556..12378924	1.1	-2.61	-6.09	0.000213	0.01	1
WBGene00010467	K01D12.8	V	12402656..12403234	4.36	-2.8	-6.94	0.000286	0.02	1
WBGene00010468	K01D12.9	V	complement(12403956..12404644)	22.5	-2.07	-4.21	0.000504	0.03	1
WBGene00008936	papl-1	V	complement(12757626..12759760)	45	-1.21	-2.31	1.43e-05	0.00114	0.67
WBGene00001429	fkb-4	V	complement(12785153..12787104)	10.86	-1.96	-3.89	0.00079	0.04	1
WBGene00013904	ugt-6	V	complement(12795481..12798154)	8.94	-3.36	-10.26	1.02e-13	2.61e-11	4.77e-09
WBGene00008851	F15B9.8	V	12988532..12992186	32.35	-2.14	-4.41	0.00037	0.02	1
WBGene00000734	col-161	V	complement(13317032..13318010)	148.98	-2.13	-4.38	5.18e-06	0.000464	0.24
WBGene00009980	F53F1.2	V	13406916..13408185	87.11	-1.19	-2.28	5.22e-06	0.000467	0.24
WBGene00009982	F53F1.4	V	13411077..13411714	87.51	-2.28	-4.87	1.74e-07	2.05e-05	0.00811
WBGene00009983	cut-2	V	13415062..13416121	51.27	-3.59	-12.06	2.88e-11	5.52e-09	1.35e-06
WBGene00000735	col-162	V	13441967..13443402	86.93	-2.27	-4.83	9.34e-07	9.72e-05	0.04
WBGene00011694	T10G3.3	V	complement(13487023..13489626)	18.36	-1.49	-2.81	0.000154	0.00926	1
WBGene00008341	ttr-44	V	complement(13529562..13530744)	23.34	-2.35	-5.09	4.37e-07	4.78e-05	0.02
WBGene00003474	mtl-2	V	complement(14018272..14018643)	147.95	-1.82	-3.53	8.08e-09	1.16e-06	0.000377
WBGene00044109	K02E11.10	V	complement(14239924..14241151)	37.74	-2.95	-7.7	1.11e-07	1.35e-05	0.00517
WBGene00008594	clec-57	V	14469217..14472455	17.28	-2.78	-6.86	5.68e-13	1.31e-10	2.65e-08
WBGene00008593	clec-227	V	14472535..14474372	3.57	-2.54	-5.82	3.44e-07	3.86e-05	0.02
WBGene00011339	T01G5.1	V	complement(15116842..15119617)	7.92	-1.65	-3.15	4.05e-05	0.00282	1
WBGene00011340	ugt-30	V	complement(15121729..15125214)	2.78	-2.01	-4.03	0.000156	0.00936	1
WBGene00011668	clec-47	V	15175696..15176326	125.45	-2.35	-5.09	0	0	0
WBGene00010355	clec-229	V	complement(15340277..15341446)	3.19	-3.53	-11.58	2.64e-07	3.01e-05	0.01
WBGene00009048	cth-1	V	16100655..16102744	12.45	-1.5	-2.83	7.27e-05	0.0048	1
WBGene00009706	F44G3.2	V	16103894..16106140	1.51	-2.57	-5.95	1.33e-05	0.00107	0.62
WBGene00011753	T13F3.6	V	complement(16270216..16271221)	141.64	-3.75	-13.44	0	0	0
WBGene00219594	linc-59	V	complement(16319028..16320419)	2.68	-2.97	-7.81	0.000542	0.03	1
WBGene00008727	F13A7.12	V	16396359..16398533	1.56	-2.63	-6.18	0.000275	0.01	1
WBGene00012308	oac-53	V	complement(16624008..16627970)	0.51	-2.91	-7.53	2.82e-05	0.00206	1
WBGene00011487	T05E12.6	V	complement(17084999..17090023)	101.17	-3.56	-11.79	0	0	0
WBGene00005444	srh-237	V	17090390..17091614	7.92	-4.47	-22.2	0	0	0
WBGene00001397	fat-5	V	17725002..17726825	30.53	-1.33	-2.52	1.94e-05	0.0015	0.91
WBGene00012304	cutl-4	V	complement(17733607..17739899)	0.37	-3	-8.02	0.000437	0.02	1
WBGene00013352	lon-8	V	complement(17995345..18001370)	34.66	-1.99	-3.97	0.000611	0.03	1
WBGene00007565	clec-48	V	18158027..18159610	35.64	-1.45	-2.74	1.46e-06	0.000143	0.07
WBGene00013074	hmit-1.2	V	18524760..18529156	3.49	-1.94	-3.85	6.93e-06	0.000597	0.32
WBGene00014562	Y17D7B.7	V	complement(18780490..18782605)	61.7	-3.14	-8.83	1.12e-10	2.04e-08	5.23e-06
WBGene00010509	K02E2.8	V	complement(20365760..20366937)	1.53	-2.98	-7.91	0.000671	0.03	1
WBGene00012631	Y38H6C.19	V	complement(20552300..20553053)	2.96	-5.52	-45.92	4.91e-09	7.31e-07	0.000229
WBGene00012633	Y38H6C.21	V	complement(20554116..20555267)	3.23	-5.96	-62.26	2.24e-10	3.97e-08	1.05e-05
WBGene00012634	Y38H6C.23	V	complement(20555629..20556238)	15.98	-3.61	-12.19	1.68e-14	4.5e-12	7.84e-10

## Sheet: Tab B. tcer-1vs.N2 (OP50)
S1B: Genes altered between WT and tcer-1 mutants on OP50
WB Gene ID	Name	Chromosome	Region	Max group mean	Log₂ fold change	Fold change	P-value	FDR p-value	Bonferroni
WBGene00021335	spp-23	I	1018835..1019219	42.18	-1.31	-2.48	4.05e-05	0.02	1
WBGene00022113	Y71F9AL.8	I	2878578..2880936	13.1	-2.39	-5.26	2.19e-11	6.81e-08	1.02e-06
WBGene00006394	taf-11.2	I	7132498..7134329	41.13	-1.46	-2.76	7.79e-07	0.000617	0.04
WBGene00011065	R06C7.6	I	complement(7246078..7246814)	5.09	-1.61	-3.04	0.00016	0.04	1
WBGene00004966	spe-12	I	complement(8224608..8226299)	3.5	-3.13	-8.73	3.47e-10	7.37e-07	1.62e-05
WBGene00006618	trt-1	I	8768325..8771251	23.83	-5.3	-39.26	0	0	0
WBGene00009477	rbpl-1	I	complement(9009054..9013885)	35.9	-1.05	-2.07	1.51e-06	0.00106	0.07
WBGene00007533	cbl-1	I	9327857..9330930	38.21	1.03	2.03	6.73e-05	0.02	1
WBGene00044236	C17E4.11	I	complement(9419973..9420813)	14.55	-1.67	-3.18	2.37e-06	0.00154	0.11
WBGene00007303	rnh-1.3	I	complement(9710088..9710767)	68.93	2.72	6.61	0	0	0
WBGene00011945	hpo-24	I	9989802..9994015	41.87	-1.72	-3.3	3.9e-12	1.4e-08	1.82e-07
WBGene00008681	scrm-4	I	complement(11680504..11682364)	18.73	1.82	3.53	7.76e-09	1.13e-05	0.000363
WBGene00010825	M01G12.14	I	complement(12106912..12108458)	2.11	1.8	3.47	7.18e-05	0.02	1
WBGene00010768	K11D2.1	I	12497460..12504938	1.94	-1.84	-3.59	0.00011	0.03	1
WBGene00011434	T04D3.5	I	complement(13329175..13330951)	38.62	-1.85	-3.61	2.36e-08	3.07e-05	0.0011
WBGene00003585	ndx-8	I	13503045..13507054	3.05	-1.78	-3.45	3.63e-05	0.01	1
WBGene00077443	Y71A12B.19	I	complement(13972617..13973412)	3.1	2.01	4.03	1.24e-05	0.00612	0.58
WBGene00007990	fipr-23	I	complement(14153270..14154168)	1.27	3.21	9.28	5.34e-06	0.00308	0.25
WBGene00007989	fipr-22	I	14155497..14156334	11.99	2.28	4.86	3.72e-07	0.000316	0.02
WBGene00007992	fipr-24	I	14157628..14158078	7.55	2.75	6.72	2.95e-08	3.45e-05	0.00138
WBGene00015291	C01B12.8	II	24761..25435	28.54	-1.65	-3.13	1.75e-07	0.00017	0.00816
WBGene00021772	math-45	II	complement(1510287..1517392)	1.37	-1.98	-3.94	9.99e-06	0.00519	0.47
WBGene00015598	fbxa-163	II	complement(1609255..1610715)	0.87	2.58	5.98	9.64e-06	0.00512	0.45
WBGene00015839	math-10	II	1871548..1873261	0.78	-2.54	-5.83	0.000111	0.03	1
WBGene00019136	F59H6.5	II	2003377..2008250	0.5	4.52	22.99	8.22e-11	2.14e-07	3.84e-06
WBGene00016338	srb-14	II	complement(2170325..2173219)	0.67	-4.51	-22.72	1.34e-05	0.00638	0.62
WBGene00019588	K09F6.5	II	complement(2272062..2273384)	0.57	-2.92	-7.55	3.42e-05	0.01	1
WBGene00019589	K09F6.6	II	complement(2274876..2279146)	1.02	-1.64	-3.12	0.000182	0.05	1
WBGene00019590	K09F6.7	II	complement(2290896..2292184)	4.81	-1.8	-3.49	2.92e-05	0.01	1
WBGene00018223	bath-13	II	complement(2520965..2522044)	5.2	1.66	3.16	7.31e-05	0.02	1
WBGene00003678	nhr-88	II	2976639..2986981	8.42	1.07	2.09	8.09e-05	0.03	1
WBGene00016577	clec-3	II	complement(3017472..3019787)	1.4	2.01	4.02	8.97e-05	0.03	1
WBGene00020408	T10D4.6	II	3119331..3123184	12.64	-1.25	-2.38	5.45e-05	0.02	1
WBGene00021797	plep-1	II	complement(4309725..4312215)	2.13	2.02	4.05	6.17e-06	0.00347	0.29
WBGene00003580	ndx-3	II	4953580..4954505	14.09	-1.63	-3.1	5.11e-06	0.00299	0.24
WBGene00015889	C17C3.3	II	5561763..5563523	1.44	2.44	5.42	9.95e-06	0.00519	0.47
WBGene00022853	ZK1127.6	II	7042884..7044643	37.24	-2	-4	0	0	0
WBGene00022855	tcer-1	II	complement(7046041..7050073)	53.4	-2.24	-4.72	0	0	0
WBGene00016173	fust-1	II	7152566..7155474	26.63	-1.1	-2.14	3.7e-07	0.000316	0.02
WBGene00011979	T24B8.5	II	complement(9082682..9083142)	16.98	1.68	3.2	1.96e-05	0.0088	0.91
WBGene00010989	R03D7.2	II	complement(10932788..10935237)	8.1	1.21	2.31	7.13e-05	0.02	1
WBGene00009691	F44E5.4	II	complement(11757106..11759311)	10.74	-1.66	-3.15	5.67e-05	0.02	1
WBGene00012585	lips-15	II	12605968..12607027	62.44	1.26	2.39	9.79e-08	0.000102	0.00458
WBGene00008862	F15D4.5	II	13245430..13247774	5.82	1.51	2.85	5.8e-05	0.02	1
WBGene00001772	gst-24	II	complement(13610443..13611342)	71.98	3.63	12.41	0	0	0
WBGene00008577	F08G2.5	II	complement(13832853..13833631)	33.39	2.27	4.83	1.25e-10	3.07e-07	5.84e-06
WBGene00012198	W02B8.2	II	13908925..13915253	29.28	-1.19	-2.29	6.66e-06	0.00366	0.31
WBGene00004922	snt-2	III	complement(786102..793687)	9.49	-1.26	-2.39	3.8e-05	0.01	1
WBGene00019914	clec-150	III	1002707..1006247	50.21	-1.38	-2.6	1.18e-09	2.11e-06	5.51e-05
WBGene00189956	Y34F4.6	III	1008454..1009913	2.85	-1.99	-3.97	8.13e-05	0.03	1
WBGene00022491	Y119D3B.14	III	complement(1185246..1193812)	9.66	-1.71	-3.27	5.41e-08	6.02e-05	0.00253
WBGene00022497	Y119D3B.21	III	1214952..1215287	645.3	1.03	2.04	4.99e-06	0.00295	0.23
WBGene00019171	fipr-29	III	complement(3059598..3059943)	8.86	2.08	4.23	6.37e-06	0.00354	0.3
WBGene00019167	H06I04.1	III	3091850..3100468	8.26	-1.57	-2.98	1.5e-06	0.00106	0.07
WBGene00014203	ZK1058.3	III	3918871..3920699	9.01	-2.38	-5.22	1.39e-10	3.26e-07	6.51e-06
WBGene00017806	F26A1.8	III	complement(4820798..4822226)	1.87	1.87	3.66	6.55e-05	0.02	1
WBGene00017270	numr-1	III	complement(7362619..7363464)	9.16	2.21	4.64	2.9e-08	3.45e-05	0.00136
WBGene00013847	cls-3	III	complement(9186556..9191109)	9.97	-1.61	-3.05	1.83e-07	0.000171	0.00853
WBGene00008167	acox-5	III	complement(9586613..9592192)	27.89	-1.17	-2.25	3.05e-05	0.01	1
WBGene00012273	W05B2.7	III	10988133..10991919	4.02	1.59	3	2.89e-05	0.01	1
WBGene00012356	W09D6.1	III	11068858..11072981	3.93	-1.63	-3.1	7.78e-06	0.00423	0.36
WBGene00022083	Y69A2AR.12	IV	2568614..2572281	0.73	-2.15	-4.43	1.77e-05	0.00804	0.83
WBGene00050885	Y94H6A.12	IV	complement(2711939..2713035)	12.69	-1.41	-2.66	9.62e-05	0.03	1
WBGene00021083	W08E12.2	IV	3305898..3306638	8.3	2.45	5.46	3.23e-05	0.01	1
WBGene00019777	M57.1	IV	3533641..3539046	7.02	-1.21	-2.32	7.77e-05	0.03	1
WBGene00021581	clec-70	IV	3932733..3936238	2.98	-3.67	-12.71	2.53e-12	1.08e-08	1.18e-07
WBGene00020004	R11E3.2	IV	4772092..4775189	0.85	-2.47	-5.55	2.69e-06	0.0017	0.13
WBGene00004954	spd-3	IV	6762716..6765202	10.33	-2.17	-4.5	3.44e-12	1.34e-08	1.61e-07
WBGene00020235	T05A12.4	IV	6887948..6897777	10.07	-1.07	-2.1	8.5e-06	0.00457	0.4
WBGene00021544	Y43B11AR.3	IV	complement(7082276..7083611)	11.39	-1.4	-2.64	8.43e-05	0.03	1
WBGene00235295	C42D4.19	IV	7175646..7176276	0.97	4.22	18.63	6.95e-05	0.02	1
WBGene00044504	R13A1.10	IV	complement(7225380..7227172)	1.17	-2.77	-6.84	3.03e-06	0.00189	0.14
WBGene00021497	Y40C5A.4	IV	complement(7349289..7365086)	4.31	-2.03	-4.09	2.51e-08	3.16e-05	0.00117
WBGene00016845	C50F7.5	IV	7726718..7727951	9.54	2.75	6.71	6.32e-12	2.11e-08	2.95e-07
WBGene00015052	clec-52	IV	complement(8167163..8168774)	58.49	1.59	3.01	3.78e-11	1.11e-07	1.77e-06
WBGene00001906	his-32	IV	8334298..8334765	79.17	-1.52	-2.86	5.57e-07	0.000457	0.03
WBGene00001908	his-34	IV	8335972..8336340	74.06	-6.03	-65.3	0	0	0
WBGene00006663	twk-8	IV	9082363..9087566	19.91	1.45	2.73	1.51e-07	0.000153	0.00705
WBGene00013882	ZC410.5	IV	9088611..9092195	59.12	1.63	3.1	5.27e-09	7.95e-06	0.000246
WBGene00000374	cyp-31A1	IV	complement(9101773..9103851)	20.64	1.25	2.38	6.4e-05	0.02	1
WBGene00000701	col-127	IV	complement(11264947..11265877)	20.5	3.8	13.97	3.17e-09	5.12e-06	0.000148
WBGene00007114	mttu-1	IV	complement(11295148..11296887)	6.14	-1.51	-2.84	6.08e-05	0.02	1
WBGene00003095	lys-6	IV	complement(11626910..11627947)	19.11	-1.67	-3.18	9.25e-07	0.000709	0.04
WBGene00007867	C32H11.4	IV	12921288..12923292	6.35	1.58	2.99	2.54e-05	0.01	1
WBGene00010125	dod-22	IV	12965387..12967376	5.6	1.87	3.66	1.71e-06	0.00117	0.08
WBGene00010124	F55G11.4	IV	12973636..12975597	28.22	1.88	3.68	7.82e-10	1.52e-06	3.66e-05
WBGene00007454	C08F11.7	IV	13637288..13638525	6.32	1.5	2.82	9.55e-05	0.03	1
WBGene00008538	sqrd-1	IV	14219900..14224440	8.63	-1.3	-2.47	3.15e-05	0.01	1
WBGene00011608	T08D2.3	X	173180..177000	4.38	1.9	3.74	4.31e-08	4.92e-05	0.00202
WBGene00011610	T08D2.5	X	178242..179376	3.43	1.71	3.28	8.12e-05	0.03	1
WBGene00022223	Y73B3B.1	X	complement(209108..211241)	1.56	2.06	4.17	6.78e-05	0.02	1
WBGene00022224	set-28	X	complement(214697..215575)	8.17	3.92	15.16	8.88e-16	5.93e-12	4.15e-11
WBGene00007075	AC8.3	X	complement(228080..229761)	4.32	1.54	2.92	6.85e-05	0.02	1
WBGene00004054	AC8.1	X	complement(242291..252767)	2.71	1.88	3.67	1.89e-06	0.00126	0.09
WBGene00022432	math-43	X	complement(269127..270029)	1.08	3.9	14.92	2.44e-06	0.00156	0.11
WBGene00018946	F56C3.9	X	complement(1391797..1393991)	9.72	1.48	2.79	0.00017	0.05	1
WBGene00017471	F14H12.3	X	4344251..4345650	9.75	1.51	2.85	2.04e-05	0.00909	0.95
WBGene00017691	ilys-5	X	complement(6533484..6536840)	311.81	-1.07	-2.1	3.52e-07	0.000316	0.02
WBGene00018523	lact-1	X	complement(7258160..7260377)	11.34	1.45	2.73	0.000105	0.03	1
WBGene00004989	spp-4	X	complement(7318275..7318776)	44.12	-1.82	-3.52	4.85e-09	7.56e-06	0.000227
WBGene00019730	asns-2	X	complement(8748431..8750969)	37.51	1.6	3.02	8.77e-10	1.64e-06	4.1e-05
WBGene00004002	pgp-8	X	complement(10859351..10864422)	2.36	1.81	3.49	3.94e-07	0.000329	0.02
WBGene00012225	W03G11.3	X	complement(12100192..12103801)	7.17	-1.51	-2.86	1.49e-05	0.00697	0.7
WBGene00008621	F09C8.1	X	complement(16159648..16163548)	16.8	-2.39	-5.25	1.02e-13	5.29e-10	4.76e-09
WBGene00003614	nhr-15	V	320357..323644	1.35	-1.97	-3.91	1.21e-05	0.00603	0.57
WBGene00022642	lipl-5	V	385737..388090	130.25	-1.41	-2.65	4.3e-10	8.73e-07	2.01e-05
WBGene00022641	ZK6.6	V	388698..391598	1.35	-2.18	-4.54	1.15e-05	0.0059	0.54
WBGene00020016	lipl-3	V	complement(521676..524218)	1.55	-2.02	-4.04	1.2e-05	0.00602	0.56
WBGene00017959	ugt-42	V	647188..649741	1.23	-2.03	-4.07	1.33e-05	0.00638	0.62
WBGene00044514	R09E12.9	V	777571..778235	3.64	-2.1	-4.28	3.45e-05	0.01	1
WBGene00021743	Y50D4B.4	V	1092679..1098951	30.16	-1.29	-2.44	2.93e-08	3.45e-05	0.00137
WBGene00000785	cpr-5	V	complement(1132597..1133993)	214.55	-1.39	-2.62	1.26e-08	1.73e-05	0.000589
WBGene00019980	chil-14	V	1455062..1456646	1.61	-2.64	-6.23	1.44e-06	0.00105	0.07
WBGene00019977	fpn-1.2	V	complement(1462013..1464699)	2.04	-1.68	-3.2	0.000149	0.04	1
WBGene00002016	hsp-16.2	V	complement(1804334..1804971)	9.63	-2.4	-5.27	5.81e-08	6.32e-05	0.00272
WBGene00002018	hsp-16.41	V	1805233..1805875	10.81	-2.75	-6.71	1.29e-09	2.16e-06	6.04e-05
WBGene00020277	T06A1.1	V	complement(1923124..1925565)	1.22	-1.95	-3.87	6.81e-05	0.02	1
WBGene00000977	dhs-14	V	complement(2763964..2765225)	31.73	1.35	2.55	5.64e-06	0.00321	0.26
WBGene00000978	dhs-15	V	complement(2768419..2769848)	4.45	2.81	7.02	1.22e-09	2.11e-06	5.68e-05
WBGene00019105	asp-8	V	3024219..3027933	4.97	-2.1	-4.28	3.63e-07	0.000316	0.02
WBGene00015879	C17B7.5	V	3333635..3339015	1.02	1.71	3.27	0.000105	0.03	1
WBGene00020613	T20D4.7	V	3408870..3409519	3.16	1.96	3.88	0.000147	0.04	1
WBGene00019961	R08E5.1	V	complement(3769798..3771475)	2.24	-2.64	-6.21	1.74e-07	0.00017	0.00813
WBGene00019963	R08E5.3	V	3772058..3775546	38.18	-1.71	-3.28	7.45e-11	2.05e-07	3.48e-06
WBGene00020386	cyp-34A4	V	3950027..3952068	8.97	1.9	3.74	6.28e-07	0.000506	0.03
WBGene00015369	ugt-51	V	complement(5175026..5177256)	11.89	1.32	2.49	2.45e-05	0.01	1
WBGene00021732	Y49G5B.1	V	5223423..5230471	5.65	-1.85	-3.6	8.11e-07	0.000632	0.04
WBGene00021731	Y49G5A.1	V	complement(5286343..5287360)	9.55	2.76	6.79	9.38e-09	1.33e-05	0.000438
WBGene00000784	cpr-4	V	6614674..6615845	239.38	-1.15	-2.22	1.86e-06	0.00126	0.09
WBGene00000715	col-142	V	6831163..6832254	207.88	1.13	2.19	9.73e-07	0.000734	0.05
WBGene00017336	ugt-41	V	complement(7161068..7163595)	45.01	1.09	2.13	1.82e-07	0.000171	0.00849
WBGene00006097	str-31	V	complement(7506914..7508265)	0.6	2.84	7.16	0.00015	0.04	1
WBGene00015660	catp-3	V	8076085..8079914	42.42	1.19	2.28	3.16e-06	0.00194	0.15
WBGene00017678	asp-12	V	8269254..8272058	56.79	-2.2	-4.6	1.48e-13	6.9e-10	6.9e-09
WBGene00021106	W09B7.1	V	8830183..8831441	1.77	2.16	4.48	1.3e-05	0.00631	0.61
WBGene00007097	B0024.4	V	10297399..10298982	19.42	1.37	2.59	4.83e-05	0.02	1
WBGene00077783	D1054.18	V	complement(10800774..10801291)	6.07	-2.07	-4.19	3.97e-06	0.00238	0.19
WBGene00043302	F32D8.11	V	complement(10887873..10889004)	18.88	-1.23	-2.34	6.96e-05	0.02	1
WBGene00012780	Y42A5A.5	V	complement(11107533..11109753)	6.47	-2.12	-4.36	2.29e-06	0.00151	0.11
WBGene00000781	cpr-1	V	11975515..11976759	355.93	-1.15	-2.23	8e-08	8.5e-05	0.00374
WBGene00008647	F10C2.7	V	12053952..12056320	2.13	2.61	6.09	3.51e-07	0.000316	0.02
WBGene00011092	R07B7.8	V	complement(12081089..12084316)	4.72	1.51	2.85	3.16e-05	0.01	1
WBGene00013905	ugt-4	V	complement(12793020..12795306)	12.77	1.97	3.91	2.35e-08	3.07e-05	0.0011
WBGene00077564	C44H9.9	V	complement(12840387..12841674)	0.71	-3.54	-11.66	1.52e-05	0.00703	0.71
WBGene00008341	ttr-44	V	complement(13529562..13530744)	55.4	1.13	2.19	0.000103	0.03	1
WBGene00044081	D1086.11	V	14074456..14076716	190.39	1.26	2.4	3.78e-06	0.00229	0.18
WBGene00004747	sdc-3	V	complement(15039357..15048209)	8.32	-1.08	-2.11	5.95e-05	0.02	1
WBGene00011699	cyp-34A2	V	complement(15288982..15291107)	3.03	1.9	3.74	1.19e-05	0.00602	0.56
WBGene00009706	F44G3.2	V	16103894..16106140	6.3	1.97	3.91	2.66e-05	0.01	1
WBGene00044213	Y102A5C.36	V	complement(16926927..16927447)	26.07	1.59	3.02	1.35e-05	0.00638	0.63
WBGene00009572	F40D4.13	V	complement(17156033..17157254)	4.17	2.85	7.23	2.25e-10	5e-07	1.05e-05
WBGene00009835	F47H4.2	V	17353325..17360317	0.52	-1.99	-3.97	9.12e-05	0.03	1
WBGene00043053	F47H4.12	V	17361541..17369294	0.4	-1.76	-3.38	0.000127	0.04	1
WBGene00008575	scl-24	V	17486431..17487327	6.63	2.08	4.24	5.83e-05	0.02	1
WBGene00007675	C18D4.6	V	complement(17535753..17538373)	7.52	1.4	2.64	0.000179	0.05	1
WBGene00008010	C38D9.2	V	17567513..17571603	4.99	3.31	9.89	2.75e-14	1.61e-10	1.29e-09
WBGene00012404	Y6G8.2	V	complement(17594349..17598930)	4.21	1.7	3.25	1.27e-06	0.000946	0.06
WBGene00012185	W01F3.2	V	20660368..20662031	56.46	1.1	2.15	5.78e-05	0.02	1
WBGene00010957	nduo-6	MtDNA	113..549	221.96	1.1	2.14	7.09e-05	0.02	1

## Sheet: Tab Bi. Up
Genes upregulated in tcer-1 mutants compared to WT on OP50 (TCER-1 Negative Targets)											Functional Classification			Pathways, Enriched Protein Domains and Protein interations														Gene Ontology
WB Gene ID	Name	Chromosome	Region	Max group mean	Log₂ fold change	Fold change	P-value	FDR p-value	Bonferroni		Gene Functional Classification (medium Stringency)			Category	Term	Count	%	PValue	Genes	List Total	Pop Hits	Pop Total	Fold Enrichment	Bonferroni	Benjamini	FDR		Category	Term	Count	%	PValue	Genes	List Total	Pop Hits	Pop Total	Fold Enrichment	Bonferroni	Benjamini	FDR
WBGene00019136	F59H6.5	II	2003377..2008250	0.5	4.52	22.99	8.22e-11	2.14e-07	3.84e-06		Gene Group 1	Enrichment Score: 0.16822334681401402		INTERPRO	IPR003366:CUB-like domain	3	4.16667	0.0138883	WBGENE00010124, WBGENE00010125, WBGENE00007867	53	50	14476	16.3879	0.71598	0.71598	14.1138		GOTERM_BP_ALL	GO:0006952~defense response	9	12.5	0.000147052	WBGENE00010124, WBGENE00011979, WBGENE00010125, WBGENE00007097, WBGENE00008577, WBGENE00019171, WBGENE00001772, WBGENE00007867, WBGENE00015052	40	475	11627	5.50753	0.0462504	0.0462504	0.198442
WBGene00235295	C42D4.19	IV	7175646..7176276	0.97	4.22	18.63	6.95e-05	0.02	1		WORMBASE_GENE_ID	Gene Name		INTERPRO	IPR002213:UDP-glucuronosyl/UDP-glucosyltransferase	3	4.16667	0.0297241	WBGENE00015369, WBGENE00013905, WBGENE00017336	53	75	14476	10.9253	0.933844	0.742791	27.9827		GOTERM_BP_ALL	GO:0006950~response to stress	12	16.6667	0.000819085	WBGENE00010124, WBGENE00011979, WBGENE00010125, WBGENE00007097, WBGENE00008577, WBGENE00000701, WBGENE00019171, WBGENE00001772, WBGENE00010989, WBGENE00019136, WBGENE00007867, WBGENE00015052	40	1117	11627	3.12274	0.231914	0.123595	1.1007
WBGene00022224	set-28	X	complement(214697..215575)	8.17	3.92	15.16	8.88e-16	5.93e-12	4.15e-11		WBGene00019730	ASparagiNe Synthetase(asns-2)																GOTERM_BP_ALL	GO:0045087~innate immune response	6	8.33333	0.00442383	WBGENE00011979, WBGENE00010125, WBGENE00007097, WBGENE00008577, WBGENE00001772, WBGENE00007867	40	326	11627	5.34985	0.760124	0.378661	5.8128
WBGene00022432	math-43	X	complement(269127..270029)	1.08	3.9	14.92	2.44e-06	0.00156	0.11		WBGene00017336	UDP-GlucuronosylTransferase(ugt-41)																GOTERM_BP_ALL	GO:0006955~immune response	6	8.33333	0.00490115	WBGENE00011979, WBGENE00010125, WBGENE00007097, WBGENE00008577, WBGENE00001772, WBGENE00007867	40	334	11627	5.22171	0.794447	0.326665	6.42092
WBGene00000701	col-127	IV	complement(11264947..11265877)	20.5	3.8	13.97	3.17e-09	5.12e-06	0.000148		WBGene00004002	P-GlycoProtein related(pgp-8)																GOTERM_BP_ALL	GO:0002376~immune system process	6	8.33333	0.00508929	WBGENE00011979, WBGENE00010125, WBGENE00007097, WBGENE00008577, WBGENE00001772, WBGENE00007867	40	337	11627	5.17522	0.806589	0.28006	6.65962
WBGene00001772	gst-24	II	complement(13610443..13611342)	71.98	3.63	12.41	0	0	0		WBGene00008647	hypothetical protein(F10C2.7)																GOTERM_BP_ALL	GO:0019585~glucuronate metabolic process	3	4.16667	0.0235543	WBGENE00015369, WBGENE00013905, WBGENE00017336	40	71	11627	12.282	0.999536	0.721742	27.5271
WBGene00008010	C38D9.2	V	17567513..17571603	4.99	3.31	9.89	2.75e-14	1.61e-10	1.29e-09		WBGene00006097	Seven TM Receptor(str-31)																GOTERM_BP_ALL	GO:0009812~flavonoid metabolic process	3	4.16667	0.0235543	WBGENE00015369, WBGENE00013905, WBGENE00017336	40	71	11627	12.282	0.999536	0.721742	27.5271
WBGene00007990	fipr-23	I	complement(14153270..14154168)	1.27	3.21	9.28	5.34e-06	0.00308	0.25		WBGene00015369	UDP-GlucuronosylTransferase(ugt-51)																GOTERM_BP_ALL	GO:0052696~flavonoid glucuronidation	3	4.16667	0.0235543	WBGENE00015369, WBGENE00013905, WBGENE00017336	40	71	11627	12.282	0.999536	0.721742	27.5271
WBGene00009572	F40D4.13	V	complement(17156033..17157254)	4.17	2.85	7.23	2.25e-10	5e-07	1.05e-05		WBGene00015879	hypothetical protein(C17B7.5)																GOTERM_BP_ALL	GO:0009813~flavonoid biosynthetic process	3	4.16667	0.0235543	WBGENE00015369, WBGENE00013905, WBGENE00017336	40	71	11627	12.282	0.999536	0.721742	27.5271
WBGene00006097	str-31	V	complement(7506914..7508265)	0.6	2.84	7.16	0.00015	0.04	1		WBGene00013905	UDP-glucuronosyltransferase(ugt-4)																GOTERM_BP_ALL	GO:0052695~cellular glucuronidation	3	4.16667	0.0235543	WBGENE00015369, WBGENE00013905, WBGENE00017336	40	71	11627	12.282	0.999536	0.721742	27.5271
WBGene00000978	dhs-15	V	complement(2768419..2769848)	4.45	2.81	7.02	1.22e-09	2.11e-06	5.68e-05		WBGene00013882	Microfilaria Surface-Associated protein(msa-1)																GOTERM_BP_ALL	GO:0006063~uronic acid metabolic process	3	4.16667	0.0235543	WBGENE00015369, WBGENE00013905, WBGENE00017336	40	71	11627	12.282	0.999536	0.721742	27.5271
WBGene00021731	Y49G5A.1	V	complement(5286343..5287360)	9.55	2.76	6.79	9.38e-09	1.33e-05	0.000438		WBGene00000715	COLlagen(col-142)																GOTERM_BP_ALL	GO:0019752~carboxylic acid metabolic process	5	6.94444	0.0336893	WBGENE00015369, WBGENE00013905, WBGENE00019730, WBGENE00017336, WBGENE00007533	40	367	11627	3.96015	0.999984	0.793285	37.0537
WBGene00007992	fipr-24	I	14157628..14158078	7.55	2.75	6.72	2.95e-08	3.45e-05	0.00138		WBGene00006663	TWiK family of potassium channels(twk-8)																GOTERM_BP_ALL	GO:0043436~oxoacid metabolic process	5	6.94444	0.0339788	WBGENE00015369, WBGENE00013905, WBGENE00019730, WBGENE00017336, WBGENE00007533	40	368	11627	3.94939	0.999985	0.751278	37.3079
WBGene00016845	C50F7.5	IV	7726718..7727951	9.54	2.75	6.71	6.32e-12	2.11e-08	2.95e-07		WBGene00017806	hypothetical protein(F26A1.8)																GOTERM_BP_ALL	GO:0006082~organic acid metabolic process	5	6.94444	0.0433511	WBGENE00015369, WBGENE00013905, WBGENE00019730, WBGENE00017336, WBGENE00007533	40	398	11627	3.6517	0.999999	0.795181	45.0431
WBGene00007303	rnh-1.3	I	complement(9710088..9710767)	68.93	2.72	6.61	0	0	0		WBGene00021797	PLugged Excretory Pore(plep-1)																GOTERM_BP_ALL	GO:0042742~defense response to bacterium	3	4.16667	0.0593284	WBGENE00010124, WBGENE00010125, WBGENE00015052	40	118	11627	7.39004	1	0.860458	56.2253
WBGene00008647	F10C2.7	V	12053952..12056320	2.13	2.61	6.09	3.51e-07	0.000316	0.02		WBGene00011092	hypothetical protein(R07B7.8)																GOTERM_BP_ALL	GO:0009617~response to bacterium	3	4.16667	0.0611116	WBGENE00010124, WBGENE00010125, WBGENE00015052	40	120	11627	7.26687	1	0.842117	57.3329
WBGene00015598	fbxa-163	II	complement(1609255..1610715)	0.87	2.58	5.98	9.64e-06	0.00512	0.45																			GOTERM_BP_ALL	GO:0009067~aspartate family amino acid biosynthetic process	2	2.77778	0.0744351	WBGENE00019730, WBGENE00007533	40	23	11627	25.2761	1	0.874517	64.8235
WBGene00021083	W08E12.2	IV	3305898..3306638	8.3	2.45	5.46	3.23e-05	0.01	1																			GOTERM_BP_ALL	GO:0098542~defense response to other organism	3	4.16667	0.0799079	WBGENE00010124, WBGENE00010125, WBGENE00015052	40	140	11627	6.22875	1	0.872905	67.5314
WBGene00015889	C17C3.3	II	5561763..5563523	1.44	2.44	5.42	9.95e-06	0.00519	0.47																			GOTERM_BP_ALL	GO:0043207~response to external biotic stimulus	3	4.16667	0.0828679	WBGENE00010124, WBGENE00010125, WBGENE00015052	40	143	11627	6.09808	1	0.863248	68.9142
WBGene00007989	fipr-22	I	14155497..14156334	11.99	2.28	4.86	3.72e-07	0.000316	0.02																			GOTERM_BP_ALL	GO:0051707~response to other organism	3	4.16667	0.0828679	WBGENE00010124, WBGENE00010125, WBGENE00015052	40	143	11627	6.09808	1	0.863248	68.9142
WBGene00008577	F08G2.5	II	complement(13832853..13833631)	33.39	2.27	4.83	1.25e-10	3.07e-07	5.84e-06																			GOTERM_BP_ALL	GO:0009607~response to biotic stimulus	3	4.16667	0.0838622	WBGENE00010124, WBGENE00010125, WBGENE00015052	40	144	11627	6.05573	1	0.847445	69.3663
WBGene00017270	numr-1	III	complement(7362619..7363464)	9.16	2.21	4.64	2.9e-08	3.45e-05	0.00136
WBGene00021106	W09B7.1	V	8830183..8831441	1.77	2.16	4.48	1.3e-05	0.00631	0.61																			GOTERM_MF_ALL	GO:0015020~glucuronosyltransferase activity	3	4.16667	0.0256415	WBGENE00015369, WBGENE00013905, WBGENE00017336	33	74	9479	11.645	0.982159	0.982159	26.7986
WBGene00019171	fipr-29	III	complement(3059598..3059943)	8.86	2.08	4.23	6.37e-06	0.00354	0.3																			GOTERM_MF_ALL	GO:0003824~catalytic activity	21	29.1667	0.0272681	WBGENE00012273, WBGENE00020386, WBGENE00015369, WBGENE00004002, WBGENE00009706, WBGENE00020613, WBGENE00007533, WBGENE00012585, WBGENE00011699, WBGENE00015660, WBGENE00013905, WBGENE00019730, WBGENE00015879, WBGENE00001772, WBGENE00017336, WBGENE00019136, WBGENE00011092, WBGENE00000978, WBGENE00007303, WBGENE00000977, WBGENE00015889	33	4175	9479	1.44481	0.98623	0.882654	28.2528
WBGene00008575	scl-24	V	17486431..17487327	6.63	2.08	4.24	5.83e-05	0.02	1																			GOTERM_MF_ALL	GO:0008194~UDP-glycosyltransferase activity	3	4.16667	0.0747119	WBGENE00015369, WBGENE00013905, WBGENE00017336	33	134	9479	6.4308	0.999994	0.981901	60.6443
WBGene00022223	Y73B3B.1	X	complement(209108..211241)	1.56	2.06	4.17	6.78e-05	0.02	1
WBGene00021797	plep-1	II	complement(4309725..4312215)	2.13	2.02	4.05	6.17e-06	0.00347	0.29
WBGene00077443	Y71A12B.19	I	complement(13972617..13973412)	3.1	2.01	4.03	1.24e-05	0.00612	0.58
WBGene00016577	clec-3	II	complement(3017472..3019787)	1.4	2.01	4.02	8.97e-05	0.03	1
WBGene00013905	ugt-4	V	complement(12793020..12795306)	12.77	1.97	3.91	2.35e-08	3.07e-05	0.0011
WBGene00009706	F44G3.2	V	16103894..16106140	6.3	1.97	3.91	2.66e-05	0.01	1
WBGene00020613	T20D4.7	V	3408870..3409519	3.16	1.96	3.88	0.000147	0.04	1
WBGene00011608	T08D2.3	X	173180..177000	4.38	1.9	3.74	4.31e-08	4.92e-05	0.00202
WBGene00020386	cyp-34A4	V	3950027..3952068	8.97	1.9	3.74	6.28e-07	0.000506	0.03
WBGene00011699	cyp-34A2	V	complement(15288982..15291107)	3.03	1.9	3.74	1.19e-05	0.00602	0.56
WBGene00010124	F55G11.4	IV	12973636..12975597	28.22	1.88	3.68	7.82e-10	1.52e-06	3.66e-05
WBGene00004054	AC8.1	X	complement(242291..252767)	2.71	1.88	3.67	1.89e-06	0.00126	0.09
WBGene00017806	F26A1.8	III	complement(4820798..4822226)	1.87	1.87	3.66	6.55e-05	0.02	1
WBGene00010125	dod-22	IV	12965387..12967376	5.6	1.87	3.66	1.71e-06	0.00117	0.08
WBGene00008681	scrm-4	I	complement(11680504..11682364)	18.73	1.82	3.53	7.76e-09	1.13e-05	0.000363
WBGene00004002	pgp-8	X	complement(10859351..10864422)	2.36	1.81	3.49	3.94e-07	0.000329	0.02
WBGene00010825	M01G12.14	I	complement(12106912..12108458)	2.11	1.8	3.47	7.18e-05	0.02	1
WBGene00011610	T08D2.5	X	178242..179376	3.43	1.71	3.28	8.12e-05	0.03	1
WBGene00015879	C17B7.5	V	3333635..3339015	1.02	1.71	3.27	0.000105	0.03	1
WBGene00012404	Y6G8.2	V	complement(17594349..17598930)	4.21	1.7	3.25	1.27e-06	0.000946	0.06
WBGene00011979	T24B8.5	II	complement(9082682..9083142)	16.98	1.68	3.2	1.96e-05	0.0088	0.91
WBGene00018223	bath-13	II	complement(2520965..2522044)	5.2	1.66	3.16	7.31e-05	0.02	1
WBGene00013882	ZC410.5	IV	9088611..9092195	59.12	1.63	3.1	5.27e-09	7.95e-06	0.000246
WBGene00019730	asns-2	X	complement(8748431..8750969)	37.51	1.6	3.02	8.77e-10	1.64e-06	4.1e-05
WBGene00012273	W05B2.7	III	10988133..10991919	4.02	1.59	3	2.89e-05	0.01	1
WBGene00015052	clec-52	IV	complement(8167163..8168774)	58.49	1.59	3.01	3.78e-11	1.11e-07	1.77e-06
WBGene00044213	Y102A5C.36	V	complement(16926927..16927447)	26.07	1.59	3.02	1.35e-05	0.00638	0.63
WBGene00007867	C32H11.4	IV	12921288..12923292	6.35	1.58	2.99	2.54e-05	0.01	1
WBGene00007075	AC8.3	X	complement(228080..229761)	4.32	1.54	2.92	6.85e-05	0.02	1
WBGene00008862	F15D4.5	II	13245430..13247774	5.82	1.51	2.85	5.8e-05	0.02	1
WBGene00017471	F14H12.3	X	4344251..4345650	9.75	1.51	2.85	2.04e-05	0.00909	0.95
WBGene00011092	R07B7.8	V	complement(12081089..12084316)	4.72	1.51	2.85	3.16e-05	0.01	1
WBGene00007454	C08F11.7	IV	13637288..13638525	6.32	1.5	2.82	9.55e-05	0.03	1
WBGene00018946	F56C3.9	X	complement(1391797..1393991)	9.72	1.48	2.79	0.00017	0.05	1
WBGene00006663	twk-8	IV	9082363..9087566	19.91	1.45	2.73	1.51e-07	0.000153	0.00705
WBGene00018523	lact-1	X	complement(7258160..7260377)	11.34	1.45	2.73	0.000105	0.03	1
WBGene00007675	C18D4.6	V	complement(17535753..17538373)	7.52	1.4	2.64	0.000179	0.05	1
WBGene00007097	B0024.4	V	10297399..10298982	19.42	1.37	2.59	4.83e-05	0.02	1
WBGene00000977	dhs-14	V	complement(2763964..2765225)	31.73	1.35	2.55	5.64e-06	0.00321	0.26
WBGene00015369	ugt-51	V	complement(5175026..5177256)	11.89	1.32	2.49	2.45e-05	0.01	1
WBGene00012585	lips-15	II	12605968..12607027	62.44	1.26	2.39	9.79e-08	0.000102	0.00458
WBGene00044081	D1086.11	V	14074456..14076716	190.39	1.26	2.4	3.78e-06	0.00229	0.18
WBGene00000374	cyp-31A1	IV	complement(9101773..9103851)	20.64	1.25	2.38	6.4e-05	0.02	1
WBGene00010989	R03D7.2	II	complement(10932788..10935237)	8.1	1.21	2.31	7.13e-05	0.02	1
WBGene00015660	catp-3	V	8076085..8079914	42.42	1.19	2.28	3.16e-06	0.00194	0.15
WBGene00000715	col-142	V	6831163..6832254	207.88	1.13	2.19	9.73e-07	0.000734	0.05
WBGene00008341	ttr-44	V	complement(13529562..13530744)	55.4	1.13	2.19	0.000103	0.03	1
WBGene00012185	W01F3.2	V	20660368..20662031	56.46	1.1	2.15	5.78e-05	0.02	1
WBGene00010957	nduo-6	MtDNA	113..549	221.96	1.1	2.14	7.09e-05	0.02	1
WBGene00017336	ugt-41	V	complement(7161068..7163595)	45.01	1.09	2.13	1.82e-07	0.000171	0.00849
WBGene00003678	nhr-88	II	2976639..2986981	8.42	1.07	2.09	8.09e-05	0.03	1
WBGene00007533	cbl-1	I	9327857..9330930	38.21	1.03	2.03	6.73e-05	0.02	1
WBGene00022497	Y119D3B.21	III	1214952..1215287	645.3	1.03	2.04	4.99e-06	0.00295	0.23

## Sheet: Tab Bii. Down
Genes DOWNREGULATED tcer-1 mutants compared to WT on OP50 (TCER1 positive targets)											Functional Classification			Pathways, Enriched Protein Domains and Protein interations														Gene Ontology
WB Gene ID	Name	Chromosome	Region	Max group mean	Log₂ fold change	Fold change	P-value	FDR p-value	Bonferroni		Gene Functional Classification (medium Stringency)			Category	Term	Count	%	PValue	Genes	List Total	Pop Hits	Pop Total	Fold Enrichment	Bonferroni	Benjamini	FDR		Category	Term	Count	%	PValue	Genes	List Total	Pop Hits	Pop Total	Fold Enrichment	Bonferroni	Benjamini	FDR
WBGene00001908	his-34	IV	8335972..8336340	74.06	-6.03	-65.3	0	0	0		Gene Group 1	Enrichment Score: 8.226151950580766E-4		KEGG_PATHWAY	cel04142:Lysosome	4	5.12821	0.00303721	WBGENE00022642, WBGENE00000785, WBGENE00000781, WBGENE00000784	13	78	3036	11.9763	0.053281	0.053281	2.21725		GOTERM_BP_ALL	GO:1901575~organic substance catabolic process	12	15.3846	0.00124759	WBGENE00003095, WBGENE00003585, WBGENE00021743, WBGENE00008167, WBGENE00022642, WBGENE00019105, WBGENE00017678, WBGENE00000785, WBGENE00020016, WBGENE00000781, WBGENE00000784, WBGENE00019980	56	811	11627	3.07213	0.450072	0.450072	1.77098
WBGene00006618	trt-1	I	8768325..8771251	23.83	-5.3	-39.26	0	0	0		WORMBASE_GENE_ID	Gene Name																GOTERM_BP_ALL	GO:0009056~catabolic process	12	15.3846	0.00136454	WBGENE00003095, WBGENE00003585, WBGENE00021743, WBGENE00008167, WBGENE00022642, WBGENE00019105, WBGENE00017678, WBGENE00000785, WBGENE00020016, WBGENE00000781, WBGENE00000784, WBGENE00019980	56	820	11627	3.03841	0.480071	0.278939	1.9355
WBGene00016338	srb-14	II	complement(2170325..2173219)	0.67	-4.51	-22.72	1.34e-05	0.00638	0.62		WBGene00017959	UDP-GlucuronosylTransferase(ugt-42)		INTERPRO	IPR025660:Cysteine peptidase, histidine active site	3	3.84615	0.0015889	WBGENE00000785, WBGENE00000781, WBGENE00000784	63	14	14476	49.2381	0.186754	0.186754	1.83478		GOTERM_BP_ALL	GO:1901136~carbohydrate derivative catabolic process	4	5.12821	0.0104952	WBGENE00003095, WBGENE00003585, WBGENE00021743, WBGENE00019980	56	96	11627	8.65104	0.993615	0.81448	14.0167
WBGene00021581	clec-70	IV	3932733..3936238	2.98	-3.67	-12.71	2.53e-12	1.08e-08	1.18e-07		WBGene00021497	hypothetical protein(Y40C5A.4)		INTERPRO	IPR025661:Cysteine peptidase, asparagine active site	3	3.84615	0.0018283	WBGENE00000785, WBGENE00000781, WBGENE00000784	63	15	14476	45.9556	0.211716	0.112146	2.10854		GOTERM_BP_ALL	GO:0065004~protein-DNA complex assembly	4	5.12821	0.0144131	WBGENE00001906, WBGENE00004747, WBGENE00006394, WBGENE00001908	56	108	11627	7.68981	0.999045	0.824221	18.7633
WBGene00077564	C44H9.9	V	complement(12840387..12841674)	0.71	-3.54	-11.66	1.52e-05	0.00703	0.71		WBGene00004954	hypothetical protein(spd-3)		INTERPRO	IPR000169:Cysteine peptidase, cysteine active site	3	3.84615	0.00294488	WBGENE00000785, WBGENE00000781, WBGENE00000784	63	19	14476	36.2807	0.318459	0.11997	3.3762		GOTERM_BP_ALL	GO:0071824~protein-DNA complex subunit organization	4	5.12821	0.0155055	WBGENE00001906, WBGENE00004747, WBGENE00006394, WBGENE00001908	56	111	11627	7.48198	0.999439	0.776214	20.0427
WBGene00004966	spe-12	I	complement(8224608..8226299)	3.5	-3.13	-8.73	3.47e-10	7.37e-07	1.62e-05		WBGene00020004	hypothetical protein(R11E3.2)		INTERPRO	IPR013128:Peptidase C1A, papain	3	3.84615	0.00680229	WBGENE00000785, WBGENE00000781, WBGENE00000784	63	29	14476	23.7701	0.588242	0.198948	7.64097		GOTERM_BP_ALL	GO:0009057~macromolecule catabolic process	8	10.2564	0.0174289	WBGENE00003095, WBGENE00021743, WBGENE00019105, WBGENE00017678, WBGENE00000785, WBGENE00000781, WBGENE00000784, WBGENE00019980	56	571	11627	2.90893	0.99978	0.754307	22.2497
WBGene00019588	K09F6.5	II	complement(2272062..2273384)	0.57	-2.92	-7.55	3.42e-05	0.01	1		WBGene00021743	hypothetical protein(Y50D4B.4)		INTERPRO	IPR000668:Peptidase C1A, papain C-terminal	3	3.84615	0.00680229	WBGENE00000785, WBGENE00000781, WBGENE00000784	63	29	14476	23.7701	0.588242	0.198948	7.64097		GOTERM_BP_ALL	GO:0008152~metabolic process	37	47.4359	0.0244795	WBGENE00007114, WBGENE00003095, WBGENE00011065, WBGENE00021743, WBGENE00006394, WBGENE00019105, WBGENE00000785, WBGENE00008538, WBGENE00000781, WBGENE00020016, WBGENE00019963, WBGENE00021497, WBGENE00019961, WBGENE00000784, WBGENE00019980, WBGENE00012225, WBGENE00022642, WBGENE00014203, WBGENE00017678, WBGENE00017691, WBGENE00044236, WBGENE00003614, WBGENE00006618, WBGENE00003585, WBGENE00008167,…	56	5975	11627	1.28571	0.999993	0.816573	29.8649
WBGene00044504	R13A1.10	IV	complement(7225380..7227172)	1.17	-2.77	-6.84	3.03e-06	0.00189	0.14		WBGene00004966	hypothetical protein(spe-12)		INTERPRO	IPR002713:FF domain	2	2.5641	0.0127948	WBGENE00022855, WBGENE00022853	63	3	14476	153.185	0.812515	0.284527	13.926		GOTERM_BP_ALL	GO:0044248~cellular catabolic process	7	8.97436	0.049957	WBGENE00003095, WBGENE00003585, WBGENE00021743, WBGENE00008167, WBGENE00000785, WBGENE00000781, WBGENE00000784	56	566	11627	2.5678	1	0.953508	51.9794
WBGene00002018	hsp-16.41	V	1805233..1805875	10.81	-2.75	-6.71	1.29e-09	2.16e-06	6.04e-05		WBGene00020277	hypothetical protein(T06A1.1)		INTERPRO	IPR025483:Lipase, eukaryotic	2	2.5641	0.0296042	WBGENE00022642, WBGENE00020016	63	7	14476	65.6508	0.979893	0.478534	29.5285		GOTERM_BP_ALL	GO:0016042~lipid catabolic process	3	3.84615	0.0728828	WBGENE00008167, WBGENE00022642, WBGENE00020016	56	94	11627	6.62633	1	0.982183	66.1482
WBGene00019980	chil-14	V	1455062..1456646	1.61	-2.64	-6.23	1.44e-06	0.00105	0.07		WBGene00022641	hypothetical protein(ZK6.6)		INTERPRO	IPR006693:Partial AB-hydrolase lipase domain	2	2.5641	0.0337624	WBGENE00022642, WBGENE00020016	63	8	14476	57.4444	0.988494	0.47157	32.966		GOTERM_BP_ALL	GO:0006952~defense response	6	7.69231	0.0730743	WBGENE00021581, WBGENE00003095, WBGENE00002018, WBGENE00022642, WBGENE00017678, WBGENE00001908	56	475	11627	2.62263	1	0.973609	66.2482
WBGene00019961	R08E5.1	V	complement(3769798..3771475)	2.24	-2.64	-6.21	1.74e-07	0.00017	0.00813		WBGene00022083	hypothetical protein(Y69A2AR.12)		INTERPRO	IPR013781:Glycoside hydrolase, catalytic domain	3	3.84615	0.0352417	WBGENE00012225, WBGENE00003095, WBGENE00019980	63	69	14476	9.99034	0.990572	0.441786	34.1515
WBGene00015839	math-10	II	1871548..1873261	0.78	-2.54	-5.83	0.000111	0.03	1		WBGene00019977	FerroPortiN(fpn-1.2)		INTERPRO	IPR017853:Glycoside hydrolase, superfamily	3	3.84615	0.0430125	WBGENE00012225, WBGENE00003095, WBGENE00019980	63	77	14476	8.95238	0.996705	0.470091	40.07		GOTERM_CC_DIRECT	GO:0005764~lysosome	4	5.12821	0.001369	WBGENE00000785, WBGENE00020016, WBGENE00000781, WBGENE00000784	35	74	11373	17.5645	0.0363125	0.0363125	1.12855
WBGene00020004	R11E3.2	IV	4772092..4775189	0.85	-2.47	-5.55	2.69e-06	0.0017	0.13		WBGene00189956	hypothetical protein(Y34F4.6)		INTERPRO	IPR025714:Methyltransferase domain	2	2.5641	0.0542917	WBGENE00019963, WBGENE00019961	63	13	14476	35.3504	0.999295	0.516002	47.7988		GOTERM_CC_DIRECT	GO:0005615~extracellular space	4	5.12821	0.0411856	WBGENE00004747, WBGENE00000785, WBGENE00000781, WBGENE00000784	35	258	11373	5.03787	0.678757	0.433217	29.4213
WBGene00002016	hsp-16.2	V	complement(1804334..1804971)	9.63	-2.4	-5.27	5.81e-08	6.32e-05	0.00272					INTERPRO	IPR015797:NUDIX hydrolase domain-like	2	2.5641	0.0542917	WBGENE00003585, WBGENE00003580	63	13	14476	35.3504	0.999295	0.516002	47.7988
WBGene00022113	Y71F9AL.8	I	2878578..2880936	13.1	-2.39	-5.26	2.19e-11	6.81e-08	1.02e-06					INTERPRO	IPR009072:Histone-fold	3	3.84615	0.0579652	WBGENE00001906, WBGENE00006394, WBGENE00001908	63	91	14476	7.57509	0.999575	0.506237	50.1119		GOTERM_MF_ALL	GO:0016787~hydrolase activity	19	24.359	0.00188131	WBGENE00003095, WBGENE00003585, WBGENE00011065, WBGENE00003580, WBGENE00019105, WBGENE00008621, WBGENE00000785, WBGENE00050885, WBGENE00000781, WBGENE00020016, WBGENE00021497, WBGENE00000784, WBGENE00019980, WBGENE00022491, WBGENE00012225, WBGENE00004747, WBGENE00022642, WBGENE00017678, WBGENE00017691	52	1670	9479	2.07394	0.248908	0.248908	2.22865
WBGene00008621	F09C8.1	X	complement(16159648..16163548)	16.8	-2.39	-5.25	1.02e-13	5.29e-10	4.76e-09					INTERPRO	IPR000086:NUDIX hydrolase domain	2	2.5641	0.0583458	WBGENE00003585, WBGENE00003580	63	14	14476	32.8254	0.999596	0.478616	50.3461		GOTERM_MF_ALL	GO:0003824~catalytic activity	32	41.0256	0.0117462	WBGENE00007114, WBGENE00003095, WBGENE00011065, WBGENE00019105, WBGENE00000785, WBGENE00008538, WBGENE00000781, WBGENE00020016, WBGENE00019963, WBGENE00021497, WBGENE00019961, WBGENE00000784, WBGENE00019980, WBGENE00012225, WBGENE00022642, WBGENE00014203, WBGENE00017678, WBGENE00017691, WBGENE00044236, WBGENE00006618, WBGENE00003585, WBGENE00019588, WBGENE00008167, WBGENE00003580, WBGENE00017959,…	52	4175	9479	1.39718	0.834038	0.592616	13.1878
WBGene00014203	ZK1058.3	III	3918871..3920699	9.01	-2.38	-5.22	1.39e-10	3.26e-07	6.51e-06					INTERPRO	IPR001436:Alpha crystallin/Heat shock protein	2	2.5641	0.0704057	WBGENE00002016, WBGENE00002018	63	17	14476	27.0327	0.999924	0.518125	57.2671		GOTERM_MF_ALL	GO:0004553~hydrolase activity, hydrolyzing O-glycosyl compounds	4	5.12821	0.0164564	WBGENE00012225, WBGENE00003095, WBGENE00017691, WBGENE00019980	52	100	9479	7.29154	0.919716	0.568605	18.0127
WBGene00022855	tcer-1	II	complement(7046041..7050073)	53.4	-2.24	-4.72	0	0	0					INTERPRO	IPR002068:Alpha crystallin/Hsp20 domain	2	2.5641	0.0743917	WBGENE00002016, WBGENE00002018	63	18	14476	25.5309	0.999957	0.512188	59.353		GOTERM_MF_ALL	GO:0016798~hydrolase activity, acting on glycosyl bonds	4	5.12821	0.0206591	WBGENE00012225, WBGENE00003095, WBGENE00017691, WBGENE00019980	52	109	9479	6.68948	0.958125	0.547636	22.1089
WBGene00017678	asp-12	V	8269254..8272058	56.79	-2.2	-4.6	1.48e-13	6.9e-10	6.9e-09					INTERPRO	IPR001461:Peptidase A1	2	2.5641	0.0743917	WBGENE00019105, WBGENE00017678	63	18	14476	25.5309	0.999957	0.512188	59.353		GOTERM_MF_ALL	GO:0004197~cysteine-type endopeptidase activity	3	3.84615	0.0363397	WBGENE00000785, WBGENE00000781, WBGENE00000784	52	56	9479	9.76545	0.996399	0.675444	35.7925
WBGene00022641	ZK6.6	V	388698..391598	1.35	-2.18	-4.54	1.15e-05	0.0059	0.54					INTERPRO	IPR021109:Aspartic peptidase	2	2.5641	0.0940713	WBGENE00019105, WBGENE00017678	63	23	14476	19.9807	0.999997	0.575236	68.3525		GOTERM_MF_ALL	GO:0004175~endopeptidase activity	5	6.41026	0.0460271	WBGENE00019105, WBGENE00017678, WBGENE00000785, WBGENE00000781, WBGENE00000784	52	252	9479	3.61683	0.999225	0.696904	43.106
WBGene00004954	spd-3	IV	6762716..6765202	10.33	-2.17	-4.5	3.44e-12	1.34e-08	1.61e-07					INTERPRO	IPR008978:HSP20-like chaperone	2	2.5641	0.0940713	WBGENE00002016, WBGENE00002018	63	23	14476	19.9807	0.999997	0.575236	68.3525		GOTERM_MF_ALL	GO:0003796~lysozyme activity	2	2.5641	0.0525434	WBGENE00003095, WBGENE00017691	52	10	9479	36.4577	0.999726	0.690256	47.5871
WBGene00022083	Y69A2AR.12	IV	2568614..2572281	0.73	-2.15	-4.43	1.77e-05	0.00804	0.83																			GOTERM_MF_ALL	GO:0070011~peptidase activity, acting on L-amino acid peptides	6	7.69231	0.0590426	WBGENE00004747, WBGENE00019105, WBGENE00017678, WBGENE00000785, WBGENE00000781, WBGENE00000784	52	393	9479	2.78303	0.999904	0.685349	51.7321
WBGene00012780	Y42A5A.5	V	complement(11107533..11109753)	6.47	-2.12	-4.36	2.29e-06	0.00151	0.11																			GOTERM_MF_ALL	GO:0008233~peptidase activity	6	7.69231	0.0711494	WBGENE00004747, WBGENE00019105, WBGENE00017678, WBGENE00000785, WBGENE00000781, WBGENE00000784	52	415	9479	2.6355	0.999987	0.712498	58.6626
WBGene00044514	R09E12.9	V	777571..778235	3.64	-2.1	-4.28	3.45e-05	0.01	1
WBGene00019105	asp-8	V	3024219..3027933	4.97	-2.1	-4.28	3.63e-07	0.000316	0.02
WBGene00077783	D1054.18	V	complement(10800774..10801291)	6.07	-2.07	-4.19	3.97e-06	0.00238	0.19
WBGene00021497	Y40C5A.4	IV	complement(7349289..7365086)	4.31	-2.03	-4.09	2.51e-08	3.16e-05	0.00117
WBGene00017959	ugt-42	V	647188..649741	1.23	-2.03	-4.07	1.33e-05	0.00638	0.62
WBGene00020016	lipl-3	V	complement(521676..524218)	1.55	-2.02	-4.04	1.2e-05	0.00602	0.56
WBGene00022853	ZK1127.6	II	7042884..7044643	37.24	-2	-4	0	0	0
WBGene00189956	Y34F4.6	III	1008454..1009913	2.85	-1.99	-3.97	8.13e-05	0.03	1
WBGene00009835	F47H4.2	V	17353325..17360317	0.52	-1.99	-3.97	9.12e-05	0.03	1
WBGene00021772	math-45	II	complement(1510287..1517392)	1.37	-1.98	-3.94	9.99e-06	0.00519	0.47
WBGene00003614	nhr-15	V	320357..323644	1.35	-1.97	-3.91	1.21e-05	0.00603	0.57
WBGene00020277	T06A1.1	V	complement(1923124..1925565)	1.22	-1.95	-3.87	6.81e-05	0.02	1
WBGene00011434	T04D3.5	I	complement(13329175..13330951)	38.62	-1.85	-3.61	2.36e-08	3.07e-05	0.0011
WBGene00021732	Y49G5B.1	V	5223423..5230471	5.65	-1.85	-3.6	8.11e-07	0.000632	0.04
WBGene00010768	K11D2.1	I	12497460..12504938	1.94	-1.84	-3.59	0.00011	0.03	1
WBGene00004989	spp-4	X	complement(7318275..7318776)	44.12	-1.82	-3.52	4.85e-09	7.56e-06	0.000227
WBGene00019590	K09F6.7	II	complement(2290896..2292184)	4.81	-1.8	-3.49	2.92e-05	0.01	1
WBGene00003585	ndx-8	I	13503045..13507054	3.05	-1.78	-3.45	3.63e-05	0.01	1
WBGene00043053	F47H4.12	V	17361541..17369294	0.4	-1.76	-3.38	0.000127	0.04	1
WBGene00011945	hpo-24	I	9989802..9994015	41.87	-1.72	-3.3	3.9e-12	1.4e-08	1.82e-07
WBGene00022491	Y119D3B.14	III	complement(1185246..1193812)	9.66	-1.71	-3.27	5.41e-08	6.02e-05	0.00253
WBGene00019963	R08E5.3	V	3772058..3775546	38.18	-1.71	-3.28	7.45e-11	2.05e-07	3.48e-06
WBGene00019977	fpn-1.2	V	complement(1462013..1464699)	2.04	-1.68	-3.2	0.000149	0.04	1
WBGene00044236	C17E4.11	I	complement(9419973..9420813)	14.55	-1.67	-3.18	2.37e-06	0.00154	0.11
WBGene00003095	lys-6	IV	complement(11626910..11627947)	19.11	-1.67	-3.18	9.25e-07	0.000709	0.04
WBGene00009691	F44E5.4	II	complement(11757106..11759311)	10.74	-1.66	-3.15	5.67e-05	0.02	1
WBGene00015291	C01B12.8	II	24761..25435	28.54	-1.65	-3.13	1.75e-07	0.00017	0.00816
WBGene00019589	K09F6.6	II	complement(2274876..2279146)	1.02	-1.64	-3.12	0.000182	0.05	1
WBGene00003580	ndx-3	II	4953580..4954505	14.09	-1.63	-3.1	5.11e-06	0.00299	0.24
WBGene00012356	W09D6.1	III	11068858..11072981	3.93	-1.63	-3.1	7.78e-06	0.00423	0.36
WBGene00011065	R06C7.6	I	complement(7246078..7246814)	5.09	-1.61	-3.04	0.00016	0.04	1
WBGene00013847	cls-3	III	complement(9186556..9191109)	9.97	-1.61	-3.05	1.83e-07	0.000171	0.00853
WBGene00019167	H06I04.1	III	3091850..3100468	8.26	-1.57	-2.98	1.5e-06	0.00106	0.07
WBGene00001906	his-32	IV	8334298..8334765	79.17	-1.52	-2.86	5.57e-07	0.000457	0.03
WBGene00007114	mttu-1	IV	complement(11295148..11296887)	6.14	-1.51	-2.84	6.08e-05	0.02	1
WBGene00012225	W03G11.3	X	complement(12100192..12103801)	7.17	-1.51	-2.86	1.49e-05	0.00697	0.7
WBGene00006394	taf-11.2	I	7132498..7134329	41.13	-1.46	-2.76	7.79e-07	0.000617	0.04
WBGene00050885	Y94H6A.12	IV	complement(2711939..2713035)	12.69	-1.41	-2.66	9.62e-05	0.03	1
WBGene00022642	lipl-5	V	385737..388090	130.25	-1.41	-2.65	4.3e-10	8.73e-07	2.01e-05
WBGene00021544	Y43B11AR.3	IV	complement(7082276..7083611)	11.39	-1.4	-2.64	8.43e-05	0.03	1
WBGene00000785	cpr-5	V	complement(1132597..1133993)	214.55	-1.39	-2.62	1.26e-08	1.73e-05	0.000589
WBGene00019914	clec-150	III	1002707..1006247	50.21	-1.38	-2.6	1.18e-09	2.11e-06	5.51e-05
WBGene00021335	spp-23	I	1018835..1019219	42.18	-1.31	-2.48	4.05e-05	0.02	1
WBGene00008538	sqrd-1	IV	14219900..14224440	8.63	-1.3	-2.47	3.15e-05	0.01	1
WBGene00021743	Y50D4B.4	V	1092679..1098951	30.16	-1.29	-2.44	2.93e-08	3.45e-05	0.00137
WBGene00004922	snt-2	III	complement(786102..793687)	9.49	-1.26	-2.39	3.8e-05	0.01	1
WBGene00020408	T10D4.6	II	3119331..3123184	12.64	-1.25	-2.38	5.45e-05	0.02	1
WBGene00043302	F32D8.11	V	complement(10887873..10889004)	18.88	-1.23	-2.34	6.96e-05	0.02	1
WBGene00019777	M57.1	IV	3533641..3539046	7.02	-1.21	-2.32	7.77e-05	0.03	1
WBGene00012198	W02B8.2	II	13908925..13915253	29.28	-1.19	-2.29	6.66e-06	0.00366	0.31
WBGene00008167	acox-5	III	complement(9586613..9592192)	27.89	-1.17	-2.25	3.05e-05	0.01	1
WBGene00000784	cpr-4	V	6614674..6615845	239.38	-1.15	-2.22	1.86e-06	0.00126	0.09
WBGene00000781	cpr-1	V	11975515..11976759	355.93	-1.15	-2.23	8e-08	8.5e-05	0.00374
WBGene00016173	fust-1	II	7152566..7155474	26.63	-1.1	-2.14	3.7e-07	0.000316	0.02
WBGene00004747	sdc-3	V	complement(15039357..15048209)	8.32	-1.08	-2.11	5.95e-05	0.02	1
WBGene00020235	T05A12.4	IV	6887948..6897777	10.07	-1.07	-2.1	8.5e-06	0.00457	0.4
WBGene00017691	ilys-5	X	complement(6533484..6536840)	311.81	-1.07	-2.1	3.52e-07	0.000316	0.02
WBGene00009477	rbpl-1	I	complement(9009054..9013885)	35.9	-1.05	-2.07	1.51e-06	0.00106	0.07

## Sheet: Tab C. tcer-1vs.N2 (PA14)
All genes differentially expressed between WT animals and tcer-1 mutants on PA14
WB Gene ID	Name	Chromosome	Region	Max group mean	Log₂ fold change	Fold change	P-value	FDR p-value	Bonferroni
WBGene00044349	Y71G12B.32	I	complement(1813909..1816061)	1.71	-2.7	-6.52	1e-05	0.00415	0.47
WBGene00021463	zeel-1	I	2342216..2350468	0.99	-2.52	-5.75	0.00025	0.04	1
WBGene00021269	Y23H5A.2	I	2621955..2623270	12.66	-1.56	-2.96	4.05e-05	0.01	1
WBGene00020989	W03D8.8	I	2791689..2794895	2.54	2.16	4.46	7.77e-06	0.00336	0.36
WBGene00022113	Y71F9AL.8	I	2878578..2880936	16.89	-2.63	-6.17	2.19e-14	1.7e-10	1.02e-09
WBGene00000625	col-48	I	3010690..3011659	52.72	1.63	3.1	4.11e-06	0.002	0.19
WBGene00000626	col-49	I	3137188..3138446	67.35	1.56	2.94	0.000155	0.03	1
WBGene00021641	Y47G6A.15	I	complement(3472962..3476311)	108.45	1.43	2.7	0.000335	0.05	1
WBGene00016064	acd-1	I	4103713..4108045	1.45	2.6	6.08	5.8e-07	0.00043	0.03
WBGene00017007	D1007.10	I	4586271..4589392	13.78	-1.13	-2.19	0.000325	0.05	1
WBGene00001067	dpy-5	I	complement(5432158..5433054)	188.09	1.61	3.05	0.000158	0.03	1
WBGene00016943	acdh-1	I	6497438..6499559	39.56	2.67	6.35	2.08e-06	0.00118	0.1
WBGene00001075	dpy-14	I	6843595..6845136	25.41	-3.34	-10.1	0.00032	0.05	1
WBGene00006394	taf-11.2	I	7132498..7134329	47.27	-2.02	-4.06	1.55e-08	1.94e-05	0.000727
WBGene00011065	R06C7.6	I	complement(7246078..7246814)	5.94	-1.7	-3.26	5.48e-05	0.01	1
WBGene00004966	spe-12	I	complement(8224608..8226299)	4	-2.26	-4.8	2.22e-05	0.00759	1
WBGene00000639	col-63	I	complement(8243693..8244961)	61.63	1.51	2.84	0.000135	0.03	1
WBGene00006618	trt-1	I	8768325..8771251	28.64	-5.42	-42.74	0	0	0
WBGene00010135	F55H12.4	I	complement(8893308..8894137)	131.41	1.09	2.13	0.000115	0.02	1
WBGene00009964	fip-6	I	complement(8945473..8946200)	14.12	1.63	3.1	0.000167	0.03	1
WBGene00010422	H32K16.2	I	complement(9154189..9154730)	31.54	1.71	3.26	1.86e-07	0.000171	0.0087
WBGene00044236	C17E4.11	I	complement(9419973..9420813)	19.94	-1.7	-3.25	2.11e-07	0.000186	0.00987
WBGene00011494	T05F1.9	I	9645699..9647676	34.67	-2.27	-4.82	4.97e-09	7.75e-06	0.000233
WBGene00007303	rnh-1.3	I	complement(9710088..9710767)	63.53	2.77	6.83	0	0	0
WBGene00001941	his-67	I	complement(9988346..9988796)	622.27	-1.09	-2.13	0.00031	0.05	1
WBGene00001942	his-68	I	9989101..9989615	134.92	-1.4	-2.64	2.97e-05	0.00914	1
WBGene00011945	hpo-24	I	9989802..9994015	45.73	-1.92	-3.79	2.25e-11	5.83e-08	1.05e-06
WBGene00044251	F59C6.12	I	10520871..10521979	6.68	-1.5	-2.83	0.000234	0.04	1
WBGene00016457	C35E7.5	I	10823358..10828454	13.76	-2.3	-4.92	7.22e-05	0.02	1
WBGene00013181	Y53H1B.2	I	complement(11292661..11294182)	104.53	1.05	2.07	0.000138	0.03	1
WBGene00014183	ZK1025.3	I	complement(11460780..11463068)	26.09	1.72	3.29	0.000183	0.03	1
WBGene00001131	dys-1	I	complement(11526918..11557792)	6.04	1.01	2.02	2.32e-05	0.00774	1
WBGene00008681	scrm-4	I	complement(11680504..11682364)	17.7	1.2	2.29	8.23e-05	0.02	1
WBGene00008475	oac-13	I	12421239..12424411	0.55	-2.28	-4.84	0.000306	0.05	1
WBGene00010399	clec-13	I	12635172..12636542	1.9	2.76	6.77	0.000117	0.02	1
WBGene00012196	bath-35	I	12758524..12759573	3.89	-1.69	-3.23	7.43e-05	0.02	1
WBGene00008132	gale-1	I	12975184..12978781	106.12	-1.17	-2.25	5.35e-06	0.00245	0.25
WBGene00012501	Y26D4A.3	I	complement(13072102..13073062)	1.37	-2.45	-5.48	0.000239	0.04	1
WBGene00007660	C17H1.7	I	complement(13136467..13138521)	4.49	2.33	5.03	5.18e-07	0.000395	0.02
WBGene00008905	F17B5.1	I	13184912..13188297	3.8	3.47	11.05	2.44e-07	0.000211	0.01
WBGene00011434	T04D3.5	I	complement(13329175..13330951)	45.53	-2.35	-5.09	2.77e-12	9.26e-09	1.3e-07
WBGene00077443	Y71A12B.19	I	complement(13972617..13973412)	3.02	2.17	4.49	2.46e-05	0.0081	1
WBGene00000469	ces-2	I	14961501..14965355	2.33	-2.81	-7.02	5.91e-05	0.01	1
WBGene00005017	sqt-2	II	23328..24457	57.34	1.64	3.12	0.00025	0.04	1
WBGene00015291	C01B12.8	II	24761..25435	27.85	-1.84	-3.57	1.75e-08	2.09e-05	0.000816
WBGene00021076	W07E6.5	II	476257..478064	4.29	-1.56	-2.94	0.000156	0.03	1
WBGene00019311	K02E7.6	II	1057183..1059280	8.33	1.78	3.44	5.32e-06	0.00245	0.25
WBGene00019136	F59H6.5	II	2003377..2008250	0.64	2.94	7.68	2.59e-05	0.00847	1
WBGene00016547	C40A11.4	II	2137461..2138990	1.4	-3.68	-12.84	0.000183	0.03	1
WBGene00019589	K09F6.6	II	complement(2274876..2279146)	1.16	-1.58	-2.99	0.000211	0.04	1
WBGene00018223	bath-13	II	complement(2520965..2522044)	5.28	1.93	3.81	3.53e-06	0.00183	0.16
WBGene00022447	hpo-20	II	complement(2878911..2884896)	3.16	-1.49	-2.8	0.000174	0.03	1
WBGene00020408	T10D4.6	II	3119331..3123184	13.6	-1.3	-2.47	1.37e-05	0.00536	0.64
WBGene00022570	sdz-35	II	complement(3207683..3208751)	5.49	-2.18	-4.53	0.000109	0.02	1
WBGene00000647	col-71	II	complement(3500073..3502449)	63.04	1.35	2.56	4.84e-05	0.01	1
WBGene00021118	clec-125	II	3516008..3518898	1.46	-3.13	-8.74	1.57e-08	1.94e-05	0.000736
WBGene00020777	T24E12.10	II	complement(3765087..3773191)	0.3	-2.18	-4.54	0.000232	0.04	1
WBGene00000649	col-73	II	complement(4872098..4873127)	183.1	1.64	3.12	7.55e-05	0.02	1
WBGene00003580	ndx-3	II	4953580..4954505	10.94	-1.49	-2.8	4.14e-05	0.01	1
WBGene00015455	C04G6.5	II	5085785..5086121	37.32	-1.79	-3.46	1.53e-06	0.000941	0.07
WBGene00015453	C04G6.2	II	5093236..5094214	6.35	1.87	3.66	0.000149	0.03	1
WBGene00015919	C17G10.7	II	complement(5606543..5607858)	6.24	1.56	2.95	0.000216	0.04	1
WBGene00020579	T19D12.4	II	6631154..6637099	293.61	-1.59	-3.02	2.5e-08	2.93e-05	0.00117
WBGene00020576	T19D12.1	II	6666898..6673747	7.83	-1.08	-2.11	3.44e-05	0.01	1
WBGene00022853	ZK1127.6	II	7042884..7044643	35.86	-1.88	-3.67	4.78e-13	2.23e-09	2.23e-08
WBGene00022855	tcer-1	II	complement(7046041..7050073)	54.08	-2.06	-4.18	0	0	0
WBGene00011509	T05H10.4	II	8053137..8054965	23.94	-1.45	-2.72	9.36e-05	0.02	1
WBGene00012175	W01C9.1	II	complement(8533095..8534363)	1.44	2.56	5.9	2.95e-05	0.00914	1
WBGene00007690	sftd-3	II	complement(8955237..8964149)	21.72	-1.14	-2.21	0.000243	0.04	1
WBGene00011979	T24B8.5	II	complement(9082682..9083142)	99.65	-1.49	-2.8	3.98e-06	0.00197	0.19
WBGene00005271	srh-48	II	9381228..9384995	1.29	-2.23	-4.68	6.59e-05	0.02	1
WBGene00013145	cutl-2	II	complement(9721764..9724526)	1.91	-2.85	-7.22	0.000179	0.03	1
WBGene00007472	chil-7	II	complement(9869456..9871172)	1	2.1	4.29	8.59e-05	0.02	1
WBGene00007331	pho-11	II	9931845..9934443	52.16	1.24	2.36	1.04e-07	0.000101	0.00486
WBGene00014046	clec-60	II	complement(10480102..10481846)	6.8	2.15	4.43	3.27e-05	0.00973	1
WBGene00014047	clec-61	II	complement(10488728..10490514)	1.52	4.23	18.83	3.44e-09	5.75e-06	0.000161
WBGene00000655	col-79	II	10703618..10704574	12.83	1.83	3.54	9.2e-05	0.02	1
WBGene00000251	bli-1	II	10708960..10712125	10.88	1.6	3.04	0.000211	0.04	1
WBGene00004300	ram-2	II	complement(11015588..11016842)	86.1	1.4	2.64	8.22e-05	0.02	1
WBGene00005016	sqt-1	II	complement(11336691..11337835)	64.09	1.64	3.12	0.00011	0.02	1
WBGene00007341	C05D12.4	II	11431868..11432766	1.88	-2.08	-4.24	0.000136	0.03	1
WBGene00007142	ttr-18	II	complement(11485510..11486774)	116.08	1.22	2.33	5.83e-05	0.01	1
WBGene00004394	rol-1	II	12172573..12176071	45.18	1.51	2.85	0.000217	0.04	1
WBGene00044163	F49C5.11	II	12555909..12557100	4.36	2.02	4.07	0.000277	0.04	1
WBGene00012583	clec-4	II	complement(12578418..12581068)	111.1	-1.62	-3.08	7.94e-08	8.25e-05	0.00371
WBGene00012585	lips-15	II	12605968..12607027	92.5	1.49	2.8	4e-08	4.45e-05	0.00187
WBGene00008448	E01G4.6	II	13482405..13485780	57.66	1.55	2.93	2.87e-05	0.00899	1
WBGene00001772	gst-24	II	complement(13610443..13611342)	46.92	2.36	5.13	7.89e-11	1.84e-07	3.69e-06
WBGene00001888	his-14	II	complement(13819626..13819937)	239.66	-1.29	-2.44	8.3e-05	0.02	1
WBGene00001884	his-10	II	complement(13823064..13823375)	233.07	-1.25	-2.39	0.000273	0.04	1
WBGene00012198	W02B8.2	II	13908925..13915253	31.34	-1.44	-2.71	2.65e-06	0.00142	0.12
WBGene00013173	Y53F4B.27	II	15145948..15151917	3.08	1.82	3.53	9.16e-05	0.02	1
WBGene00016219	C29F9.4	III	120492..124686	63.33	-1.11	-2.16	0.000303	0.05	1
WBGene00020560	T19C3.2	III	complement(614707..617447)	15.61	1.78	3.44	3.57e-06	0.00183	0.17
WBGene00020760	T24C4.4	III	complement(872622..873531)	199.94	-1.91	-3.75	8.1e-12	2.23e-08	3.79e-07
WBGene00044681	T24C4.8	III	874310..875325	14.07	-2.33	-5.03	8.54e-07	0.000562	0.04
WBGene00019914	clec-150	III	1002707..1006247	50.05	-1.22	-2.33	4.23e-06	0.00204	0.2
WBGene00022491	Y119D3B.14	III	complement(1185246..1193812)	11.45	-1.75	-3.36	7.13e-09	1.04e-05	0.000333
WBGene00013840	fbxa-151	III	complement(1265673..1266855)	2.82	-2.32	-5.01	0.000147	0.03	1
WBGene00022345	fbxa-138	III	complement(1382375..1383412)	2.75	2.27	4.82	5.72e-06	0.00257	0.27
WBGene00022349	Y82E9BR.17	III	complement(1447529..1455770)	4.83	-3.21	-9.26	7.81e-05	0.02	1
WBGene00021261	Y22D7AR.7	III	complement(1683630..1688099)	0.99	-2.88	-7.38	4.08e-07	0.00034	0.02
WBGene00021262	fbxa-74	III	complement(1697221..1698983)	29.57	-1.08	-2.11	0.000292	0.04	1
WBGene00021703	cpt-3	III	2082819..2088272	10.2	2.37	5.18	2.26e-12	8.81e-09	1.06e-07
WBGene00019167	H06I04.1	III	3091850..3100468	9.99	-1.43	-2.7	5.7e-06	0.00257	0.27
WBGene00002267	lec-4	III	complement(3771421..3773333)	92.72	1.1	2.15	3.02e-05	0.00916	1
WBGene00014203	ZK1058.3	III	3918871..3920699	10.98	-2.09	-4.26	2.39e-09	4.29e-06	0.000112
WBGene00009442	F35G12.5	III	4584583..4586580	23.67	-1.15	-2.22	0.00013	0.03	1
WBGene00001076	dpy-17	III	5107330..5108589	25.08	-2.19	-4.56	0.000236	0.04	1
WBGene00021344	Y37B11A.2	III	complement(5774678..5790650)	7.24	-1.22	-2.34	0.000262	0.04	1
WBGene00016013	C23G10.6	III	complement(6192121..6194560)	2.35	2.17	4.5	2.02e-05	0.00703	0.94
WBGene00017756	F23F12.12	III	6508132..6509502	39.1	1.34	2.52	7.09e-05	0.02	1
WBGene00015733	C13B9.2	III	6620267..6622209	8.54	-1.18	-2.27	0.000256	0.04	1
WBGene00018997	F57B9.3	III	6939888..6941736	3.23	-1.93	-3.81	0.000264	0.04	1
WBGene00017270	numr-1	III	complement(7362619..7363464)	32.23	3.37	10.35	3.19e-09	5.53e-06	0.000149
WBGene00001059	dpf-6	III	8038241..8041374	11.98	1.53	2.89	5.42e-05	0.01	1
WBGene00000666	col-91	III	complement(8262361..8263664)	39.73	1.32	2.49	0.000248	0.04	1
WBGene00013847	cls-3	III	complement(9186556..9191109)	10.42	-1.61	-3.06	1.98e-07	0.000178	0.00924
WBGene00008042	C40H1.7	III	9325048..9327135	10.33	-1.54	-2.91	1.72e-05	0.00632	0.8
WBGene00012356	W09D6.1	III	11068858..11072981	5.41	-1.67	-3.18	4.18e-07	0.000342	0.02
WBGene00012923	fbxa-128	III	complement(11136802..11138894)	50.26	-1.7	-3.26	4.99e-05	0.01	1
WBGene00001633	gly-8	III	11624991..11628238	47.59	1.27	2.42	1.64e-05	0.00617	0.77
WBGene00000672	col-97	III	complement(12992402..12993704)	65.93	1.36	2.56	0.000348	0.05	1
WBGene00019660	K11H12.4	IV	complement(674038..675883)	57.9	-1.86	-3.63	4.76e-10	1.01e-06	2.22e-05
WBGene00000678	col-104	IV	complement(1353679..1355305)	73.52	1.54	2.9	4.69e-05	0.01	1
WBGene00016424	C34H4.1	IV	1555580..1557562	118.48	-2.08	-4.22	9.76e-09	1.34e-05	0.000456
WBGene00000683	col-109	IV	complement(1817045..1820253)	44.83	1.65	3.15	1.56e-05	0.00594	0.73
WBGene00016670	ilys-3	IV	2464471..2465440	1.75	3.27	9.64	4.26e-05	0.01	1
WBGene00044468	Y69A2AL.2	IV	2482257..2484112	101.85	-1.6	-3.03	1.97e-09	3.68e-06	9.2e-05
WBGene00022096	Y69A2AR.25	IV	complement(2565794..2568367)	7.06	-2.58	-6	1.18e-08	1.53e-05	0.000551
WBGene00022083	Y69A2AR.12	IV	2568614..2572281	3.34	-2.05	-4.13	4.54e-06	0.00214	0.21
WBGene00004878	smf-3	IV	2619875..2625505	3.7	1.4	2.65	0.000191	0.03	1
WBGene00050885	Y94H6A.12	IV	complement(2711939..2713035)	12.26	-1.43	-2.7	0.000315	0.05	1
WBGene00021873	clec-82	IV	2835664..2838593	2.08	2.16	4.46	9.2e-05	0.02	1
WBGene00044471	F56D6.9	IV	3892998..3893325	2.14	3.71	13.09	0.000252	0.04	1
WBGene00235306	W03D2.13	IV	complement(4056520..4057256)	9.51	1.57	2.98	0.000312	0.05	1
WBGene00020981	W03D2.6	IV	complement(4057300..4058243)	8.85	1.67	3.17	7.45e-05	0.02	1
WBGene00001074	dpy-13	IV	4235614..4236706	110.23	1.69	3.22	4.33e-05	0.01	1
WBGene00000684	col-110	IV	complement(4608210..4609679)	10.21	1.79	3.45	0.000177	0.03	1
WBGene00019164	H06H21.8	IV	complement(4817388..4821131)	44.23	1.08	2.12	6.65e-05	0.02	1
WBGene00021178	Y9C9A.8	IV	4930365..4932217	8.02	-1.75	-3.37	4.81e-06	0.00225	0.22
WBGene00021156	Y4C6B.2	IV	5340890..5344204	18.57	1.4	2.65	2.1e-05	0.00726	0.98
WBGene00022772	ZK616.2	IV	5397837..5398589	6.7	-2.15	-4.44	1.79e-05	0.00648	0.84
WBGene00001439	fkh-7	IV	5584661..5610353	7.95	1.42	2.68	8.73e-05	0.02	1
WBGene00000256	bli-6	IV	6377094..6378195	126.03	1.53	2.88	9.37e-05	0.02	1
WBGene00004954	spd-3	IV	6762716..6765202	10.17	-2.03	-4.08	6.97e-10	1.42e-06	3.26e-05
WBGene00015933	C17H12.8	IV	6818606..6820643	178.37	-1.14	-2.2	8.73e-06	0.00368	0.41
WBGene00015932	C17H12.6	IV	complement(6821066..6822506)	52.84	-2.04	-4.1	2.73e-12	9.26e-09	1.28e-07
WBGene00019213	H20E11.1	IV	6830227..6833440	19.19	-1.05	-2.08	9.52e-05	0.02	1
WBGene00020235	T05A12.4	IV	6887948..6897777	9.83	-1.06	-2.08	8.15e-05	0.02	1
WBGene00021544	Y43B11AR.3	IV	complement(7082276..7083611)	18.36	-1.28	-2.43	0.000129	0.03	1
WBGene00044504	R13A1.10	IV	complement(7225380..7227172)	1.67	-2.77	-6.84	1.98e-06	0.00117	0.09
WBGene00000603	col-14	IV	7753408..7754647	105.09	1.49	2.8	0.000158	0.03	1
WBGene00019021	F57H12.6	IV	complement(7975429..7976369)	50.01	2.04	4.12	1.93e-05	0.00683	0.9
WBGene00015052	clec-52	IV	complement(8167163..8168774)	74.13	2.67	6.35	0	0	0
WBGene00001904	his-30	IV	8331666..8332049	40.72	-2.55	-5.87	5.93e-13	2.52e-09	2.77e-08
WBGene00001905	his-31	IV	complement(8333672..8334005)	42.48	-1.65	-3.13	0.000131	0.03	1
WBGene00001906	his-32	IV	8334298..8334765	86.78	-1.67	-3.19	1.04e-06	0.000677	0.05
WBGene00019791	sdz-25	IV	complement(8405022..8406611)	2.16	-3.11	-8.63	4.5e-05	0.01	1
WBGene00016769	C49C8.5	IV	complement(8648665..8653677)	139.81	-1.11	-2.15	6.68e-05	0.02	1
WBGene00004052	parg-2	IV	complement(8712413..8715027)	25.88	-2.15	-4.42	1.85e-06	0.00111	0.09
WBGene00011708	T11B7.5	IV	complement(8855299..8856063)	27.65	1.38	2.61	4.18e-05	0.01	1
WBGene00006663	twk-8	IV	9082363..9087566	18.23	1.92	3.79	3.94e-13	2.07e-09	1.84e-08
WBGene00013882	ZC410.5	IV	9088611..9092195	107.9	1.96	3.89	2.97e-13	1.98e-09	1.39e-08
WBGene00000374	cyp-31A1	IV	complement(9101773..9103851)	20.46	1.51	2.86	6.97e-07	0.000494	0.03
WBGene00008112	C46C2.4	IV	9186815..9191122	0.17	3.92	15.1	0.000287	0.04	1
WBGene00007507	C10C5.3	IV	9374765..9376492	49.79	1.32	2.51	1.88e-05	0.00676	0.88
WBGene00007508	C10C5.4	IV	9378603..9380450	61.93	1.37	2.59	2.12e-06	0.00118	0.1
WBGene00007509	C10C5.5	IV	9381421..9383115	18.47	1.91	3.76	8.17e-07	0.000549	0.04
WBGene00000301	cav-1	IV	9772510..9773474	53.93	-2.24	-4.72	0.000317	0.05	1
WBGene00008511	F01G10.9	IV	complement(10255755..10259657)	4.59	1.7	3.26	3.6e-05	0.01	1
WBGene00008486	ugt-44	IV	10469763..10471890	108.4	-1.6	-3.03	1.29e-05	0.00519	0.6
WBGene00007264	C02F4.4	IV	complement(10513890..10515283)	4.73	1.72	3.29	0.00022	0.04	1
WBGene00011182	R09H10.5	IV	complement(10621716..10628841)	90.11	-1.1	-2.14	4.01e-06	0.00197	0.19
WBGene00000699	col-125	IV	11225505..11226519	124.27	1.58	3	0.000204	0.04	1
WBGene00000700	col-126	IV	11263401..11264331	8.55	2	4.01	1.32e-05	0.00526	0.61
WBGene00007114	mttu-1	IV	complement(11295148..11296887)	6.89	-1.89	-3.7	3.88e-06	0.00195	0.18
WBGene00001108	dsl-6	IV	complement(11396788..11398317)	1.66	-3.91	-15.05	0.000103	0.02	1
WBGene00010234	ttr-50	IV	complement(11640145..11641015)	44.1	-2.2	-4.61	2.81e-05	0.00898	1
WBGene00014093	ZK829.1	IV	complement(11940603..11942385)	4.52	1.68	3.2	9.61e-05	0.02	1
WBGene00014009	lips-6	IV	complement(12014283..12015659)	1.84	3.63	12.42	4.93e-08	5.36e-05	0.0023
WBGene00011416	T04A11.1	IV	complement(12475310..12477042)	6.77	1.85	3.62	4.43e-06	0.00211	0.21
WBGene00011419	T04A11.4	IV	complement(12482847..12484579)	7.13	1.7	3.24	1.56e-05	0.00594	0.73
WBGene00014136	ZK896.5	IV	complement(12876984..12879667)	27.19	-1.48	-2.78	6.24e-07	0.000456	0.03
WBGene00010658	K08D8.4	IV	complement(12907469..12909998)	38.86	-1.1	-2.14	2.01e-06	0.00118	0.09
WBGene00007872	C32H11.9	IV	complement(12935051..12936271)	167.74	-2.51	-5.71	5.94e-06	0.00264	0.28
WBGene00007873	dod-21	IV	12936738..12937948	226.82	-2.25	-4.75	7.59e-07	0.000527	0.04
WBGene00010127	F55G11.7	IV	12960436..12962120	2.96	-1.91	-3.75	0.000265	0.04	1
WBGene00009895	scl-2	IV	13057678..13059092	149.8	2.12	4.35	8.2e-10	1.6e-06	3.83e-05
WBGene00007454	C08F11.7	IV	13637288..13638525	7.12	1.87	3.67	3.83e-06	0.00195	0.18
WBGene00001066	dpy-4	IV	complement(14985543..14986782)	60.37	1.63	3.09	0.000183	0.03	1
WBGene00013654	Y105C5B.15	IV	15951909..15954841	75.45	-1	-2	0.000144	0.03	1
WBGene00001604	gln-3	IV	complement(16167783..16170826)	24.95	1.2	2.3	2.28e-05	0.00767	1
WBGene00012791	Y43D4A.5	IV	16775847..16785057	1	2.22	4.65	6.97e-06	0.00304	0.33
WBGene00000711	col-138	IV	complement(17182800..17183740)	123.46	1.61	3.05	5.08e-05	0.01	1
WBGene00008710	F11E6.7	IV	complement(17457830..17461279)	54.36	-1.24	-2.36	0.000254	0.04	1
WBGene00011608	T08D2.3	X	173180..177000	3.31	1.26	2.4	0.000235	0.04	1
WBGene00022224	set-28	X	complement(214697..215575)	8	4.53	23.04	0	0	0
WBGene00043988	AC8.10	X	complement(237496..239177)	3.87	1.49	2.8	0.000157	0.03	1
WBGene00022432	math-43	X	complement(269127..270029)	1.24	2.47	5.53	0.000141	0.03	1
WBGene00019146	H02F09.3	X	1568678..1572854	18.82	-1.64	-3.12	3.95e-09	6.36e-06	0.000185
WBGene00019738	clec-265	X	3031723..3033203	168.01	-1.42	-2.67	2.37e-05	0.00785	1
WBGene00006680	twk-28	X	complement(4274721..4279212)	6.25	-1.38	-2.61	0.000325	0.05	1
WBGene00017472	cst-1	X	4339644..4343700	27.32	1.33	2.52	1.27e-06	0.000799	0.06
WBGene00019958	R08E3.2	X	4822659..4824680	80.17	-1	-2	5.17e-05	0.01	1
WBGene00019957	R08E3.1	X	4825003..4834881	78.62	-1.06	-2.09	9.67e-06	0.00403	0.45
WBGene00000741	col-168	X	6326191..6327375	51.44	1.88	3.69	0.000158	0.03	1
WBGene00016088	clec-266	X	complement(6617441..6622892)	12.32	-2.88	-7.38	0.000302	0.05	1
WBGene00018280	F41C6.7	X	complement(6882493..6885277)	3.5	1.67	3.17	0.00029	0.04	1
WBGene00044337	nspc-2	X	8535469..8535819	10.99	-4.32	-19.92	0.000172	0.03	1
WBGene00019730	asns-2	X	complement(8748431..8750969)	33.89	1.84	3.58	3.99e-13	2.07e-09	1.87e-08
WBGene00000748	col-175	X	complement(9233642..9234616)	103.24	1.53	2.9	7.4e-05	0.02	1
WBGene00003999	pgp-5	X	complement(10854320..10859293)	140.04	-1.84	-3.58	3.97e-05	0.01	1
WBGene00004001	pgp-7	X	complement(10864969..10870237)	19.66	-2.21	-4.62	8.6e-06	0.00365	0.4
WBGene00001690	grd-1	X	11109450..11115841	2.65	1.56	2.95	0.000157	0.03	1
WBGene00000753	col-180	X	complement(11711311..11712280)	25.78	1.64	3.13	1.18e-06	0.000754	0.06
WBGene00008959	F19H6.4	X	12365688..12367263	15.9	-1.58	-2.98	0.00014	0.03	1
WBGene00219556	C04C11.23	X	14018617..14019323	2.69	-4.59	-24.03	1.85e-06	0.00111	0.09
WBGene00077757	E02H4.7	X	14256271..14257422	5.03	2.48	5.58	2.62e-06	0.00142	0.12
WBGene00006950	wrt-4	X	complement(15752258..15757269)	12.21	1.76	3.39	9.84e-05	0.02	1
WBGene00008621	F09C8.1	X	complement(16159648..16163548)	12.74	-1.33	-2.51	0.000198	0.03	1
WBGene00004932	sod-3	X	17092718..17094223	6.8	1.7	3.26	0.000201	0.04	1
WBGene00015153	B0348.5	V	1691..6511	1.84	2.05	4.13	2.28e-05	0.00767	1
WBGene00017080	lec-12	V	204382..209757	34.27	-1.09	-2.13	9.69e-05	0.02	1
WBGene00003614	nhr-15	V	320357..323644	1.36	-2	-3.99	0.000147	0.03	1
WBGene00022644	dod-19	V	complement(411779..414760)	400.67	-1.13	-2.19	7.67e-07	0.000527	0.04
WBGene00022645	ZK6.11	V	complement(415713..417706)	512.71	-1.74	-3.35	3.07e-12	9.58e-09	1.44e-07
WBGene00019744	M02H5.8	V	449963..450441	132.08	-1.73	-3.31	5.05e-08	5.37e-05	0.00236
WBGene00021743	Y50D4B.4	V	1092679..1098951	21.17	-1.7	-3.24	5.25e-07	0.000395	0.02
WBGene00017764	F25A2.1	V	1179604..1181548	14.19	-2.25	-4.77	1.07e-08	1.43e-05	0.0005
WBGene00019978	hacd-1	V	1460369..1461614	18.1	-1.53	-2.89	5.26e-05	0.01	1
WBGene00016052	dod-3	V	complement(2730510..2731097)	15.59	1.67	3.19	0.000142	0.03	1
WBGene00019885	R05D8.7	V	complement(2761822..2763179)	3.83	1.91	3.77	4.21e-05	0.01	1
WBGene00000978	dhs-15	V	complement(2768419..2769848)	9.34	2.8	6.98	3.32e-11	8.17e-08	1.55e-06
WBGene00003096	lys-7	V	complement(3481419..3482600)	87.14	1.14	2.2	0.00011	0.02	1
WBGene00021478	Y39H10A.1	V	3767204..3767750	2.67	3.1	8.57	1.38e-05	0.00536	0.64
WBGene00020386	cyp-34A4	V	3950027..3952068	17.48	1.33	2.51	6.98e-05	0.02	1
WBGene00015044	cyp-34A9	V	complement(3968133..3970514)	10.79	1.51	2.85	0.000264	0.04	1
WBGene00016785	C49G7.7	V	4034476..4038054	8.22	-1.61	-3.06	0.000321	0.05	1
WBGene00001714	grl-5	V	complement(4412747..4414626)	14.64	1.44	2.7	0.000335	0.05	1
WBGene00018297	F41F3.3	V	complement(4647661..4648241)	185.26	1.47	2.77	0.000263	0.04	1
WBGene00015369	ugt-51	V	complement(5175026..5177256)	8.74	1.85	3.61	4.59e-07	0.00037	0.02
WBGene00021732	Y49G5B.1	V	5223423..5230471	7.41	-1.87	-3.66	9.39e-08	9.34e-05	0.00439
WBGene00000795	crn-2	V	5594615..5595748	66.6	-1.43	-2.69	0.000262	0.04	1
WBGene00016892	C53A3.2	V	complement(5762334..5763846)	40.94	1.07	2.1	2.85e-05	0.00899	1
WBGene00019668	fil-2	V	6279005..6280146	1.44	2.49	5.6	5.18e-05	0.01	1
WBGene00001581	gfi-1	V	complement(6392536..6399921)	66.98	-1.01	-2.01	1.7e-05	0.00632	0.8
WBGene00019017	F57F4.4	V	complement(6401369..6408783)	136.85	-1.07	-2.09	1.04e-05	0.00428	0.49
WBGene00002273	lec-10	V	complement(6488199..6489050)	333.54	-1.17	-2.25	2.99e-06	0.00159	0.14
WBGene00017312	pitr-5	V	7184910..7188474	4.96	1.55	2.93	7.08e-05	0.02	1
WBGene00001500	ftn-1	V	complement(7545974..7548012)	19.94	1.48	2.78	3e-05	0.00916	1
WBGene00018398	sptl-2	V	8017947..8021717	24.13	-1.07	-2.1	5.22e-05	0.01	1
WBGene00017678	asp-12	V	8269254..8272058	86.34	-1.99	-3.97	1.16e-07	0.00011	0.00541
WBGene00020938	clec-218	V	8307970..8310878	9.06	1.78	3.42	3.46e-06	0.00182	0.16
WBGene00001880	his-6	V	complement(8534567..8534977)	116.18	-1.19	-2.28	3.29e-05	0.00975	1
WBGene00001879	his-5	V	8535204..8535582	299.6	-1.07	-2.1	0.000254	0.04	1
WBGene00017881	asp-13	V	complement(8641491..8643225)	16.33	1.45	2.73	1.76e-05	0.00641	0.82
WBGene00017093	E02C12.8	V	complement(9371640..9373590)	14.47	-1.41	-2.67	3.12e-05	0.0094	1
WBGene00007141	pitr-4	V	complement(9658931..9661614)	0.95	1.96	3.9	0.000307	0.05	1
WBGene00077697	F58E6.13	V	9745241..9749228	10.32	1.81	3.52	7.89e-06	0.00338	0.37
WBGene00010256	hrg-3	V	9756467..9757018	8.87	-2.09	-4.26	2.05e-06	0.00118	0.1
WBGene00009773	lipl-2	V	9791571..9793391	24.17	1.57	2.97	1.3e-06	0.000811	0.06
WBGene00003091	lys-2	V	complement(10280310..10281470)	1149.72	-1.35	-2.54	8.22e-08	8.35e-05	0.00384
WBGene00012531	Y32F6B.1	V	complement(10480946..10484740)	17.59	1.48	2.79	2.1e-06	0.00118	0.1
WBGene00012777	lact-8	V	complement(11091014..11093614)	5.82	1.34	2.53	0.000151	0.03	1
WBGene00012780	Y42A5A.5	V	complement(11107533..11109753)	7.88	-2.48	-5.57	6.37e-07	0.000458	0.03
WBGene00000727	col-154	V	11385360..11386381	31.23	1.67	3.18	0.000333	0.05	1
WBGene00000729	col-156	V	complement(11449223..11450357)	13.36	1.9	3.73	2.58e-06	0.00142	0.12
WBGene00000781	cpr-1	V	11975515..11976759	209.48	1.38	2.6	5.05e-07	0.000395	0.02
WBGene00011092	R07B7.8	V	complement(12081089..12084316)	4.54	1.61	3.05	1.92e-05	0.00683	0.9
WBGene00003057	lon-3	V	complement(12197433..12198625)	24.49	1.7	3.24	2.79e-05	0.00898	1
WBGene00011450	ttr-22	V	12241430..12241912	7.22	1.85	3.62	3.54e-05	0.01	1
WBGene00010470	cdr-4	V	complement(12407364..12408592)	60.07	-1.25	-2.37	0.000158	0.03	1
WBGene00011244	R11D1.3	V	complement(12711337..12712106)	16.66	1.65	3.15	6.38e-06	0.00281	0.3
WBGene00013905	ugt-4	V	complement(12793020..12795306)	16.42	1.65	3.14	1.48e-07	0.000138	0.00692
WBGene00013904	ugt-6	V	complement(12795481..12798154)	3.06	1.72	3.29	3.75e-05	0.01	1
WBGene00007153	clec-41	V	complement(13134965..13138086)	446.97	-1.01	-2.01	1.7e-05	0.00632	0.79
WBGene00008341	ttr-44	V	complement(13529562..13530744)	35.69	2.88	7.37	3.85e-12	1.12e-08	1.8e-07
WBGene00011330	T01D3.6	V	13716849..13720402	528.94	-1.47	-2.77	3.26e-08	3.72e-05	0.00152
WBGene00009427	fbxa-181	V	13725905..13727014	3.49	-2	-4	1.56e-05	0.00594	0.73
WBGene00009431	dct-17	V	complement(13727761..13730776)	214.12	-1.17	-2.25	1.09e-05	0.00442	0.51
WBGene00009429	F35E12.5	V	complement(13737007..13738471)	566.81	-2	-3.99	0.000113	0.02	1
WBGene00009432	cld-9	V	complement(13749185..13751921)	68.59	-1.3	-2.46	2.87e-07	0.000244	0.01
WBGene00013875	ZC376.3	V	complement(14168362..14171457)	5.15	1.26	2.39	0.000241	0.04	1
WBGene00008267	C53A5.9	V	complement(14557038..14558866)	0.34	3.92	15.1	0.000279	0.04	1
WBGene00005242	srh-17	V	14661305..14662928	0.83	3.05	8.3	0.000115	0.02	1
WBGene00008146	C47E8.9	V	14663306..14665927	0.55	2.79	6.9	0.000302	0.05	1
WBGene00013884	ZC412.3	V	complement(14870072..14871532)	42.96	1.15	2.21	0.000325	0.05	1
WBGene00011699	cyp-34A2	V	complement(15288982..15291107)	7.95	1.65	3.13	0.000166	0.03	1
WBGene00007806	clec-230	V	complement(15347847..15349144)	3.46	3.26	9.61	8.29e-09	1.17e-05	0.000387
WBGene00001786	gst-38	V	complement(15915168..15916079)	130.92	-2.08	-4.24	9.55e-11	2.13e-07	4.46e-06
WBGene00001878	his-4	V	complement(16040091..16040516)	186.28	-1.29	-2.45	2.89e-05	0.00901	1
WBGene00001875	his-1	V	16042520..16042831	188.05	-1.27	-2.4	0.000277	0.04	1
WBGene00009033	F21H7.12	V	16230159..16231043	3.26	2.22	4.65	5.08e-05	0.01	1
WBGene00001770	gst-22	V	complement(16231034..16232282)	26.23	-1.29	-2.44	0.000199	0.03	1
WBGene00012518	comt-2	V	complement(16493655..16494449)	5.96	-2.26	-4.8	5.15e-07	0.000395	0.02
WBGene00194769	Y32B12C.5	V	complement(16603529..16610952)	4.07	1.67	3.18	5.8e-05	0.01	1
WBGene00009854	clec-31	V	complement(16856458..16857999)	1.21	2.32	4.99	6.36e-05	0.02	1
WBGene00044213	Y102A5C.36	V	complement(16926927..16927447)	19.6	1.59	3.02	3.22e-05	0.00964	1
WBGene00011486	T05E12.3	V	complement(17076865..17077978)	4.04	2.39	5.23	2.74e-05	0.0089	1
WBGene00008010	C38D9.2	V	17567513..17571603	2.56	2.43	5.38	8.22e-07	0.000549	0.04
WBGene00012404	Y6G8.2	V	complement(17594349..17598930)	3.39	2.36	5.13	6.04e-09	9.1e-06	0.000282
WBGene00008891	clec-42	V	18191443..18194262	2.66	2.08	4.23	1.35e-05	0.00535	0.63
WBGene00012824	Y43F8B.14	V	complement(19452183..19455969)	4.41	-1.89	-3.7	7.04e-05	0.02	1
WBGene00010933	M162.7	V	complement(19792619..19795008)	5.05	-1.27	-2.41	0.000242	0.04	1
WBGene00002118	ins-35	V	20375540..20376299	12.26	2.56	5.9	9.95e-05	0.02	1

## Sheet: Tab Ci. UP
Genes UPREGULATED IN tcer-1 mutants on PA14 AS COMPARED WT ON PA14											Functional Classification			Pathways, Enriched Protein Domains and Protein interations														Gene Ontology
WB Gene ID	Name	Chromosome	Region	Max group mean	Log₂ fold change	Fold change	P-value	FDR p-value	Bonferroni		Gene Functional Classification (medium Stringency)			Category	Term	Count	%	PValue	Genes	List Total	Pop Hits	Pop Total	Fold Enrichment	Bonferroni	Benjamini	FDR		Category	Term	Count	%	PValue	Genes	List Total	Pop Hits	Pop Total	Fold Enrichment	Bonferroni	Benjamini	FDR
WBGene00020989	W03D8.8	I	2791689..2794895	2.54	2.16	4.46	7.77e-06	0.00336	0.36		Gene Group 1	Enrichment Score: 11.539888838675008		KEGG_PATHWAY	cel00220:Arginine biosynthesis	2	1.36054	0.0363419	WBGENE00001604, WBGENE00007509	9	14	3036	48.1905	0.404446	0.404446	22.2339		GOTERM_BP_ALL	GO:0040002~collagen and cuticulin-based cuticle development	9	6.12245	2.00184e-06	WBGENE00000655, WBGENE00004394, WBGENE00001074, WBGENE00000251, WBGENE00000603, WBGENE00000256, WBGENE00001690, WBGENE00005016, WBGENE00001067	87	115	11627	10.4591	0.00103442	0.00103442	0.00289624
WBGene00000625	col-48	I	3010690..3011659	52.72	1.63	3.1	4.11e-06	0.002	0.19		WORMBASE_GENE_ID	Gene Name		KEGG_PATHWAY	cel00250:Alanine, aspartate and glutamate metabolism	2	1.36054	0.0764559	WBGENE00001604, WBGENE00019730	9	30	3036	22.4889	0.671597	0.426936	41.7418		GOTERM_BP_ALL	GO:0042335~cuticle development	9	6.12245	6.65083e-06	WBGENE00000655, WBGENE00004394, WBGENE00001074, WBGENE00000251, WBGENE00000603, WBGENE00000256, WBGENE00001690, WBGENE00005016, WBGENE00001067	87	135	11627	8.90958	0.00343259	0.00171777	0.00962206
WBGene00000626	col-49	I	3137188..3138446	67.35	1.56	2.94	0.000155	0.03	1		WBGene00000699	COLlagen(col-125)		KEGG_PATHWAY	cel00630:Glyoxylate and dicarboxylate metabolism	2	1.36054	0.0789138	WBGENE00001604, WBGENE00016892	9	31	3036	21.7634	0.683624	0.318601	42.7869		GOTERM_BP_ALL	GO:0019752~carboxylic acid metabolic process	10	6.80272	0.00152143	WBGENE00001604, WBGENE00013904, WBGENE00015369, WBGENE00013905, WBGENE00019730, WBGENE00016943, WBGENE00007507, WBGENE00007509, WBGENE00016013, WBGENE00007508	87	367	11627	3.64152	0.544874	0.230792	2.17882
WBGene00021641	Y47G6A.15	I	complement(3472962..3476311)	108.45	1.43	2.7	0.000335	0.05	1		WBGene00007141	Phosphate transporter(pitr-4)																GOTERM_BP_ALL	GO:0043436~oxoacid metabolic process	10	6.80272	0.00155026	WBGENE00001604, WBGENE00013904, WBGENE00015369, WBGENE00013905, WBGENE00019730, WBGENE00016943, WBGENE00007507, WBGENE00007509, WBGENE00016013, WBGENE00007508	87	368	11627	3.63162	0.551617	0.181701	2.21967
WBGene00016064	acd-1	I	4103713..4108045	1.45	2.6	6.08	5.8e-07	0.00043	0.03		WBGene00000626	COLlagen(col-49)		INTERPRO	IPR002486:Nematode cuticle collagen, N-terminal	30	20.4082	1.38706e-31	WBGENE00000741, WBGENE00000251, WBGENE00003057, WBGENE00000748, WBGENE00001067, WBGENE00000655, WBGENE00000672, WBGENE00001074, WBGENE00000678, WBGENE00000729, WBGENE00000639, WBGENE00000727, WBGENE00000699, WBGENE00000700, WBGENE00004394, WBGENE00000753, WBGENE00000603, WBGENE00005017, WBGENE00005016, WBGENE00000683, WBGENE00000647, WBGENE00000684, WBGENE00004300, WBGENE00000666, WBGENE00000649,…	116	163	14476	22.9681	2.09446e-29	2.09446e-29	1.65828e-28		GOTERM_BP_ALL	GO:0006082~organic acid metabolic process	10	6.80272	0.00264218	WBGENE00001604, WBGENE00013904, WBGENE00015369, WBGENE00013905, WBGENE00019730, WBGENE00016943, WBGENE00007507, WBGENE00007509, WBGENE00016013, WBGENE00007508	87	398	11627	3.35788	0.745337	0.239335	3.75545
WBGene00001067	dpy-5	I	complement(5432158..5433054)	188.09	1.61	3.05	0.000158	0.03	1		WBGene00009854	C-type LECtin(clec-31)		INTERPRO	IPR008160:Collagen triple helix repeat	26	17.6871	4.06866e-27	WBGENE00000741, WBGENE00004394, WBGENE00000753, WBGENE00000251, WBGENE00005017, WBGENE00000603, WBGENE00005016, WBGENE00003057, WBGENE00000748, WBGENE00000683, WBGENE00000647, WBGENE00000672, WBGENE00000649, WBGENE00001074, WBGENE00000666, WBGENE00004300, WBGENE00000684, WBGENE00000729, WBGENE00000678, WBGENE00000625, WBGENE00000727, WBGENE00000626, WBGENE00000699, WBGENE00000256, WBGENE00001066,…	116	142	14476	22.8494	6.14368e-25	3.07184e-25	4.86424e-24		GOTERM_BP_ALL	GO:0010171~body morphogenesis	13	8.84354	0.00298371	WBGENE00000741, WBGENE00000672, WBGENE00004394, WBGENE00000684, WBGENE00000649, WBGENE00001074, WBGENE00000727, WBGENE00000699, WBGENE00005017, WBGENE00005016, WBGENE00003057, WBGENE00001067, WBGENE00001066	87	653	11627	2.66059	0.786663	0.227003	4.23119
WBGene00016943	acdh-1	I	6497438..6499559	39.56	2.67	6.35	2.08e-06	0.00118	0.1		WBGene00000711	COLlagen(col-138)		INTERPRO	IPR010159:N-acyl-L-amino-acid amidohydrolase	3	2.04082	0.000371497	WBGENE00007507, WBGENE00007509, WBGENE00007508	116	4	14476	93.5948	0.0545616	0.0185284	0.443237		GOTERM_BP_ALL	GO:0050830~defense response to Gram-positive bacterium	4	2.72109	0.0031684	WBGENE00003096, WBGENE00020938, WBGENE00021873, WBGENE00015052	87	40	11627	13.3644	0.806148	0.208939	4.48754
WBGene00000639	col-63	I	complement(8243693..8244961)	61.63	1.51	2.84	0.000135	0.03	1		WBGene00000639	COLlagen(col-63)		INTERPRO	IPR001304:C-type lectin	9	6.12245	0.000440124	WBGENE00009854, WBGENE00014046, WBGENE00008891, WBGENE00010399, WBGENE00007806, WBGENE00014047, WBGENE00020938, WBGENE00021873, WBGENE00015052	116	226	14476	4.96964	0.0643121	0.016481	0.524918		GOTERM_BP_ALL	GO:0009650~UV protection	3	2.04082	0.00606659	WBGENE00000700, WBGENE00005016, WBGENE00001067	87	16	11627	25.0582	0.956975	0.325138	8.42752
WBGene00010135	F55H12.4	I	complement(8893308..8894137)	131.41	1.09	2.13	0.000115	0.02	1		WBGene00001633	Probable N-acetylgalactosaminyltransferase 8(gly-8)		INTERPRO	IPR016186:C-type lectin-like	9	6.12245	0.000898877	WBGENE00009854, WBGENE00014046, WBGENE00008891, WBGENE00010399, WBGENE00007806, WBGENE00014047, WBGENE00020938, WBGENE00021873, WBGENE00015052	116	252	14476	4.4569	0.126975	0.0267928	1.06937		GOTERM_BP_ALL	GO:0006979~response to oxidative stress	5	3.40136	0.0103551	WBGENE00004932, WBGENE00000700, WBGENE00005016, WBGENE00004878, WBGENE00001067	87	115	11627	5.81059	0.995399	0.450059	13.9808
WBGene00009964	fip-6	I	complement(8945473..8946200)	14.12	1.63	3.1	0.000167	0.03	1		WBGene00013875	hypothetical protein(ZC376.3)		INTERPRO	IPR001261:ArgE/DapE/ACY1/CPG2/YscS, conserved site	3	2.04082	0.000919115	WBGENE00007507, WBGENE00007509, WBGENE00007508	116	6	14476	62.3966	0.129642	0.022876	1.09332		GOTERM_BP_ALL	GO:0042742~defense response to bacterium	5	3.40136	0.0113047	WBGENE00003096, WBGENE00016943, WBGENE00020938, WBGENE00021873, WBGENE00015052	87	118	11627	5.66287	0.997199	0.444441	15.1673
WBGene00010422	H32K16.2	I	complement(9154189..9154730)	31.54	1.71	3.26	1.86e-07	0.000171	0.0087		WBGene00013882	Microfilaria Surface-Associated protein(msa-1)		INTERPRO	IPR002933:Peptidase M20	3	2.04082	0.00128008	WBGENE00007507, WBGENE00007509, WBGENE00007508	116	7	14476	53.4828	0.175861	0.0272526	1.5197		GOTERM_BP_ALL	GO:0071470~cellular response to osmotic stress	3	2.04082	0.0113477	WBGENE00000700, WBGENE00005016, WBGENE00001067	87	22	11627	18.2241	0.997261	0.415144	15.2206
WBGene00007303	rnh-1.3	I	complement(9710088..9710767)	63.53	2.77	6.83	0	0	0		WBGene00006663	TWiK family of potassium channels(twk-8)		INTERPRO	IPR011650:Peptidase M20, dimerisation domain	3	2.04082	0.00128008	WBGENE00007507, WBGENE00007509, WBGENE00007508	116	7	14476	53.4828	0.175861	0.0272526	1.5197		GOTERM_BP_ALL	GO:0030001~metal ion transport	7	4.7619	0.0118615	WBGENE00006663, WBGENE00016064, WBGENE00007141, WBGENE00018280, WBGENE00004878, WBGENE00017312, WBGENE00001500	87	257	11627	3.6401	0.997907	0.401954	15.8559
WBGene00013181	Y53H1B.2	I	complement(11292661..11294182)	104.53	1.05	2.07	0.000138	0.03	1		WBGene00004300	hypothetical protein(ram-2)		INTERPRO	IPR016187:C-type lectin fold	9	6.12245	0.00149962	WBGENE00009854, WBGENE00014046, WBGENE00008891, WBGENE00010399, WBGENE00007806, WBGENE00014047, WBGENE00020938, WBGENE00021873, WBGENE00015052	116	273	14476	4.11406	0.20277	0.0279291	1.7782		GOTERM_BP_ALL	GO:0009617~response to bacterium	5	3.40136	0.011968	WBGENE00003096, WBGENE00016943, WBGENE00020938, WBGENE00021873, WBGENE00015052	87	120	11627	5.56849	0.99802	0.380491	15.987
WBGene00014183	ZK1025.3	I	complement(11460780..11463068)	26.09	1.72	3.29	0.000183	0.03	1		WBGene00016064	hypothetical protein(acd-1)		INTERPRO	IPR018378:C-type lectin, conserved site	4	2.72109	0.00169589	WBGENE00009854, WBGENE00008891, WBGENE00010399, WBGENE00020938	116	30	14476	16.6391	0.226088	0.0280758	2.00878		GOTERM_BP_ALL	GO:0009812~flavonoid metabolic process	4	2.72109	0.0155594	WBGENE00013904, WBGENE00015369, WBGENE00013905, WBGENE00016013	87	71	11627	7.52922	0.999699	0.439599	20.2987
WBGene00001131	dys-1	I	complement(11526918..11557792)	6.04	1.01	2.02	2.32e-05	0.00774	1		WBGene00014183	hypothetical protein(ZK1025.3)		INTERPRO	IPR002918:Lipase EstA/Esterase EstB	3	2.04082	0.00698094	WBGENE00019668, WBGENE00014009, WBGENE00012585	116	16	14476	23.3987	0.652788	0.100379	8.03412		GOTERM_BP_ALL	GO:0019585~glucuronate metabolic process	4	2.72109	0.0155594	WBGENE00013904, WBGENE00015369, WBGENE00013905, WBGENE00016013	87	71	11627	7.52922	0.999699	0.439599	20.2987
WBGene00008681	scrm-4	I	complement(11680504..11682364)	17.7	1.2	2.29	8.23e-05	0.02	1		WBGene00018280	hypothetical protein(F41C6.7)		INTERPRO	IPR002213:UDP-glucuronosyl/UDP-glucosyltransferase	4	2.72109	0.0218039	WBGENE00013904, WBGENE00015369, WBGENE00013905, WBGENE00016013	116	75	14476	6.65563	0.964164	0.26112	23.1687		GOTERM_BP_ALL	GO:0009813~flavonoid biosynthetic process	4	2.72109	0.0155594	WBGENE00013904, WBGENE00015369, WBGENE00013905, WBGENE00016013	87	71	11627	7.52922	0.999699	0.439599	20.2987
WBGene00010399	clec-13	I	12635172..12636542	1.9	2.76	6.77	0.000117	0.02	1		WBGene00000649	COLlagen(col-73)		INTERPRO	IPR003719:Phenazine biosynthesis PhzF protein	2	1.36054	0.0391001	WBGENE00011416, WBGENE00011419	116	5	14476	49.9172	0.997577	0.394613	37.9259		GOTERM_BP_ALL	GO:0052695~cellular glucuronidation	4	2.72109	0.0155594	WBGENE00013904, WBGENE00015369, WBGENE00013905, WBGENE00016013	87	71	11627	7.52922	0.999699	0.439599	20.2987
WBGene00007660	C17H1.7	I	complement(13136467..13138521)	4.49	2.33	5.03	5.18e-07	0.000395	0.02		WBGene00000666	Putative cuticle collagen 91(col-91)		INTERPRO	IPR001204:Phosphate transporter	2	1.36054	0.0467363	WBGENE00007141, WBGENE00017312	116	6	14476	41.5977	0.999274	0.426476	43.5734		GOTERM_BP_ALL	GO:0006063~uronic acid metabolic process	4	2.72109	0.0155594	WBGENE00013904, WBGENE00015369, WBGENE00013905, WBGENE00016013	87	71	11627	7.52922	0.999699	0.439599	20.2987
WBGene00008905	F17B5.1	I	13184912..13188297	3.8	3.47	11.05	2.44e-07	0.000211	0.01		WBGene00004878	yeast SMF (divalent cation transporter) homolog(smf-3)		INTERPRO	IPR006141:Intein splice site	2	1.36054	0.0692858	WBGENE00006950, WBGENE00001690	116	9	14476	27.7318	0.99998	0.539042	57.6175		GOTERM_BP_ALL	GO:0052696~flavonoid glucuronidation	4	2.72109	0.0155594	WBGENE00013904, WBGENE00015369, WBGENE00013905, WBGENE00016013	87	71	11627	7.52922	0.999699	0.439599	20.2987
WBGene00077443	Y71A12B.19	I	complement(13972617..13973412)	3.02	2.17	4.49	2.46e-05	0.0081	1		WBGene00004394	ROLler: helically twisted, animals roll when moving(rol-1)		INTERPRO	IPR001767:Hint domain	2	1.36054	0.0766842	WBGENE00006950, WBGENE00001690	116	10	14476	24.9586	0.999994	0.552088	61.4744		GOTERM_BP_ALL	GO:0042592~homeostatic process	7	4.7619	0.0158411	WBGENE00008905, WBGENE00018280, WBGENE00016943, WBGENE00019136, WBGENE00004878, WBGENE00001131, WBGENE00001500	87	274	11627	3.41425	0.99974	0.423258	20.628
WBGene00005017	sqt-2	II	23328..24457	57.34	1.64	3.12	0.00025	0.04	1		WBGene00001067	Cuticle collagen dpy-5(dpy-5)		INTERPRO	IPR003586:Hint domain C-terminal	2	1.36054	0.0766842	WBGENE00006950, WBGENE00001690	116	10	14476	24.9586	0.999994	0.552088	61.4744		GOTERM_BP_ALL	GO:0043171~peptide catabolic process	3	2.04082	0.0168361	WBGENE00007507, WBGENE00007509, WBGENE00007508	87	27	11627	14.8493	0.999846	0.422271	21.7813
WBGene00019311	K02E7.6	II	1057183..1059280	8.33	1.78	3.44	5.32e-06	0.00245	0.25		WBGene00000678	COLlagen(col-104)		INTERPRO	IPR003587:Hint domain N-terminal	2	1.36054	0.0766842	WBGENE00006950, WBGENE00001690	116	10	14476	24.9586	0.999994	0.552088	61.4744		GOTERM_BP_ALL	GO:0098542~defense response to other organism	5	3.40136	0.0199973	WBGENE00003096, WBGENE00016943, WBGENE00020938, WBGENE00021873, WBGENE00015052	87	140	11627	4.77299	0.999971	0.45899	25.3422
WBGene00019136	F59H6.5	II	2003377..2008250	0.64	2.94	7.68	2.59e-05	0.00847	1		WBGene00021703	Carnitine Palmitoyl Transferase(cpt-3)		INTERPRO	IPR002035:von Willebrand factor, type A	3	2.04082	0.0870033	WBGENE00014046, WBGENE00014047, WBGENE00020938	116	62	14476	6.03838	0.999999	0.576427	66.3183		GOTERM_BP_ALL	GO:0043207~response to external biotic stimulus	5	3.40136	0.0214299	WBGENE00003096, WBGENE00016943, WBGENE00020938, WBGENE00021873, WBGENE00015052	87	143	11627	4.67286	0.999986	0.46324	26.9057
WBGene00018223	bath-13	II	complement(2520965..2522044)	5.28	1.93	3.81	3.53e-06	0.00183	0.16		WBGene00019730	ASparagiNe Synthetase(asns-2)		INTERPRO	IPR001534:Transthyretin-like	3	2.04082	0.0894057	WBGENE00008341, WBGENE00007142, WBGENE00011450	116	63	14476	5.94253	0.999999	0.564779	67.3627		GOTERM_BP_ALL	GO:0051707~response to other organism	5	3.40136	0.0214299	WBGENE00003096, WBGENE00016943, WBGENE00020938, WBGENE00021873, WBGENE00015052	87	143	11627	4.67286	0.999986	0.46324	26.9057
WBGene00000647	col-71	II	complement(3500073..3502449)	63.04	1.35	2.56	4.84e-05	0.01	1		WBGene00000684	COLlagen(col-110)																GOTERM_BP_ALL	GO:0009607~response to biotic stimulus	5	3.40136	0.0219211	WBGENE00003096, WBGENE00016943, WBGENE00020938, WBGENE00021873, WBGENE00015052	87	144	11627	4.64041	0.999989	0.452897	27.4348
WBGene00000649	col-73	II	complement(4872098..4873127)	183.1	1.64	3.12	7.55e-05	0.02	1		WBGene00000729	COLlagen(col-156)		INTACT	3565993:Multiple PDZ domain protein(mpz-5)	3	2.04082	0.00561706	WBGENE00000649, WBGENE00000699, WBGENE00016943	37	15	4704	25.427	0.376972	0.376972	5.86711		GOTERM_BP_ALL	GO:0006520~cellular amino acid metabolic process	5	3.40136	0.0219211	WBGENE00001604, WBGENE00019730, WBGENE00007507, WBGENE00007509, WBGENE00007508	87	144	11627	4.64041	0.999989	0.452897	27.4348
WBGene00015453	C04G6.2	II	5093236..5094214	6.35	1.87	3.66	0.000149	0.03	1		WBGene00000251	Cuticle collagen bli-1(bli-1)																GOTERM_BP_ALL	GO:0009411~response to UV	3	2.04082	0.0260283	WBGENE00000700, WBGENE00005016, WBGENE00001067	87	34	11627	11.7921	0.999999	0.494265	31.721
WBGene00015919	C17G10.7	II	complement(5606543..5607858)	6.24	1.56	2.95	0.000216	0.04	1		WBGene00016052	Downstream Of DAF-16 (regulated by DAF-16)(dod-3)																GOTERM_BP_ALL	GO:0071214~cellular response to abiotic stimulus	3	2.04082	0.0289537	WBGENE00000700, WBGENE00005016, WBGENE00001067	87	36	11627	11.137	1	0.514869	34.6289
WBGene00012175	W01C9.1	II	complement(8533095..8534363)	1.44	2.56	5.9	2.95e-05	0.00914	1		WBGene00000655	Putative cuticle collagen 79(col-79)																GOTERM_BP_ALL	GO:0044710~single-organism metabolic process	20	13.6054	0.0318301	WBGENE00020386, WBGENE00015369, WBGENE00019885, WBGENE00004932, WBGENE00016943, WBGENE00007507, WBGENE00017472, WBGENE00015044, WBGENE00007509, WBGENE00001500, WBGENE00007508, WBGENE00001604, WBGENE00013904, WBGENE00001633, WBGENE00011699, WBGENE00009773, WBGENE00013905, WBGENE00019730, WBGENE00000978, WBGENE00016013	87	1657	11627	1.61308	1	0.532414	37.3753
WBGene00007472	chil-7	II	complement(9869456..9871172)	1	2.1	4.29	8.59e-05	0.02	1		WBGene00007472	CHItinase-Like(chil-7)																GOTERM_BP_ALL	GO:0006812~cation transport	8	5.44218	0.0405355	WBGENE00006663, WBGENE00016064, WBGENE00007141, WBGENE00018280, WBGENE00004878, WBGENE00017312, WBGENE00001131, WBGENE00001500	87	432	11627	2.47488	1	0.605505	45.0469
WBGene00007331	pho-11	II	9931845..9934443	52.16	1.24	2.36	1.04e-07	0.000101	0.00486		WBGene00000647	COLlagen(col-71)																GOTERM_BP_ALL	GO:0009416~response to light stimulus	3	2.04082	0.0471652	WBGENE00000700, WBGENE00005016, WBGENE00001067	87	47	11627	8.53045	1	0.646813	50.2922
WBGene00014046	clec-60	II	complement(10480102..10481846)	6.8	2.15	4.43	3.27e-05	0.00973	1		WBGene00009033	hypothetical protein(F21H7.12)																GOTERM_BP_ALL	GO:0006817~phosphate ion transport	2	1.36054	0.050654	WBGENE00007141, WBGENE00017312	87	7	11627	38.1839	1	0.658698	52.8615
WBGene00014047	clec-61	II	complement(10488728..10490514)	1.52	4.23	18.83	3.44e-09	5.75e-06	0.000161		WBGene00016013	UDP-glucuronosyltransferase(C23G10.6)																GOTERM_BP_ALL	GO:0035435~phosphate ion transmembrane transport	2	1.36054	0.050654	WBGENE00007141, WBGENE00017312	87	7	11627	38.1839	1	0.658698	52.8615
WBGene00000655	col-79	II	10703618..10704574	12.83	1.83	3.54	9.2e-05	0.02	1		WBGene00000256	BLIstered cuticle(bli-6)																GOTERM_BP_ALL	GO:0000041~transition metal ion transport	3	2.04082	0.0545928	WBGENE00018280, WBGENE00004878, WBGENE00001500	87	51	11627	7.86139	1	0.672515	55.6134
WBGene00000251	bli-1	II	10708960..10712125	10.88	1.6	3.04	0.000211	0.04	1		WBGene00011092	hypothetical protein(R07B7.8)																GOTERM_BP_ALL	GO:0006970~response to osmotic stress	3	2.04082	0.0545928	WBGENE00000700, WBGENE00005016, WBGENE00001067	87	51	11627	7.86139	1	0.672515	55.6134
WBGene00004300	ram-2	II	complement(11015588..11016842)	86.1	1.4	2.64	8.22e-05	0.02	1		WBGene00017312	Phosphate transporter(pitr-5)																GOTERM_BP_ALL	GO:0009653~anatomical structure morphogenesis	16	10.8844	0.0595011	WBGENE00000741, WBGENE00004394, WBGENE00004932, WBGENE00005017, WBGENE00005016, WBGENE00003057, WBGENE00001067, WBGENE00000672, WBGENE00001074, WBGENE00000649, WBGENE00004300, WBGENE00000684, WBGENE00000727, WBGENE00000699, WBGENE00001131, WBGENE00001066	87	1321	11627	1.6187	1	0.69107	58.8334
WBGene00005016	sqt-1	II	complement(11336691..11337835)	64.09	1.64	3.12	0.00011	0.02	1		WBGene00000741	COLlagen(col-168)																GOTERM_BP_ALL	GO:0016539~intein-mediated protein splicing	2	1.36054	0.0646549	WBGENE00006950, WBGENE00001690	87	9	11627	29.6986	1	0.708917	61.9794
WBGene00007142	ttr-18	II	complement(11485510..11486774)	116.08	1.22	2.33	5.83e-05	0.01	1		WBGene00003057	Cuticle collagen lon-3(lon-3)																GOTERM_BP_ALL	GO:0030908~protein splicing	2	1.36054	0.0646549	WBGENE00006950, WBGENE00001690	87	9	11627	29.6986	1	0.708917	61.9794
WBGene00004394	rol-1	II	12172573..12176071	45.18	1.51	2.85	0.000217	0.04	1		WBGene00000748	COLlagen(col-175)																GOTERM_BP_ALL	GO:0006950~response to stress	14	9.52381	0.0663139	WBGENE00003096, WBGENE00004932, WBGENE00016943, WBGENE00005016, WBGENE00004878, WBGENE00015052, WBGENE00001067, WBGENE00000683, WBGENE00016670, WBGENE00000700, WBGENE00020938, WBGENE00001772, WBGENE00019136, WBGENE00021873	87	1117	11627	1.67503	1	0.705725	62.9436
WBGene00044163	F49C5.11	II	12555909..12557100	4.36	2.02	4.07	0.000277	0.04	1		WBGene00005016	Cuticle collagen sqt-1(sqt-1)																GOTERM_BP_ALL	GO:0035725~sodium ion transmembrane transport	3	2.04082	0.068493	WBGENE00016064, WBGENE00007141, WBGENE00017312	87	58	11627	6.9126	1	0.705576	64.1754
WBGene00012585	lips-15	II	12605968..12607027	92.5	1.49	2.8	4e-08	4.45e-05	0.00187		WBGene00000672	COLlagen(col-97)																GOTERM_BP_ALL	GO:0032787~monocarboxylic acid metabolic process	5	3.40136	0.0710148	WBGENE00013904, WBGENE00015369, WBGENE00013905, WBGENE00016943, WBGENE00016013	87	211	11627	3.16691	1	0.707269	65.5533
WBGene00008448	E01G4.6	II	13482405..13485780	57.66	1.55	2.93	2.87e-05	0.00899	1		WBGene00021156	hypothetical protein(Y4C6B.2)																GOTERM_BP_ALL	GO:0044281~small molecule metabolic process	10	6.80272	0.0822979	WBGENE00001604, WBGENE00013904, WBGENE00015369, WBGENE00013905, WBGENE00019730, WBGENE00016943, WBGENE00007507, WBGENE00007509, WBGENE00016013, WBGENE00007508	87	717	11627	1.86393	1	0.750311	71.1354
WBGene00001772	gst-24	II	complement(13610443..13611342)	46.92	2.36	5.13	7.89e-11	1.84e-07	3.69e-06		WBGene00015369	UDP-GlucuronosylTransferase(ugt-51)																GOTERM_BP_ALL	GO:0055072~iron ion homeostasis	2	1.36054	0.0852744	WBGENE00004878, WBGENE00001500	87	12	11627	22.2739	1	0.752511	72.4608
WBGene00013173	Y53F4B.27	II	15145948..15151917	3.08	1.82	3.53	9.16e-05	0.02	1		WBGene00000625	COLlagen(col-48)																GOTERM_BP_ALL	GO:1901565~organonitrogen compound catabolic process	4	2.72109	0.0908264	WBGENE00007507, WBGENE00007509, WBGENE00007472, WBGENE00007508	87	144	11627	3.71232	1	0.764935	74.7828
WBGene00020560	T19C3.2	III	complement(614707..617447)	15.61	1.78	3.44	3.57e-06	0.00183	0.17		WBGene00013904	UDP-glucuronosyltransferase(ugt-6)
WBGene00022345	fbxa-138	III	complement(1382375..1383412)	2.75	2.27	4.82	5.72e-06	0.00257	0.27		WBGene00022345	F-box A protein(fbxa-138)																GOTERM_CC_ALL	GO:0005581~collagen trimer	25	17.0068	2.02197e-25	WBGENE00000741, WBGENE00000251, WBGENE00003057, WBGENE00000748, WBGENE00001067, WBGENE00000655, WBGENE00000672, WBGENE00001074, WBGENE00000678, WBGENE00000729, WBGENE00000727, WBGENE00000639, WBGENE00000699, WBGENE00000700, WBGENE00000753, WBGENE00000603, WBGENE00005016, WBGENE00000683, WBGENE00000647, WBGENE00000684, WBGENE00000666, WBGENE00000649, WBGENE00000625, WBGENE00000626, WBGENE00000711	79	174	11373	20.6842	1.83999e-23	1.83999e-23	2.20433e-22
WBGene00021703	cpt-3	III	2082819..2088272	10.2	2.37	5.18	2.26e-12	8.81e-09	1.06e-07		WBGene00013905	UDP-glucuronosyltransferase(ugt-4)																GOTERM_CC_ALL	GO:0043234~protein complex	28	19.0476	5.44705e-06	WBGENE00000741, WBGENE00004932, WBGENE00000251, WBGENE00003057, WBGENE00000748, WBGENE00001067, WBGENE00000655, WBGENE00000672, WBGENE00001074, WBGENE00000678, WBGENE00000729, WBGENE00000727, WBGENE00000639, WBGENE00000699, WBGENE00000700, WBGENE00008267, WBGENE00000753, WBGENE00000603, WBGENE00005016, WBGENE00000683, WBGENE00000647, WBGENE00000684, WBGENE00000666, WBGENE00000649, WBGENE00000625,…	79	1630	11373	2.47297	0.00049556	0.000247811	0.00593816
WBGene00002267	lec-4	III	complement(3771421..3773333)	92.72	1.1	2.15	3.02e-05	0.00916	1		WBGene00001074	Cuticle collagen dpy-13(dpy-13)																GOTERM_CC_ALL	GO:0060102~collagen and cuticulin-based cuticle extracellular matrix	4	2.72109	0.000162975	WBGENE00001074, WBGENE00000251, WBGENE00003057, WBGENE00001067	79	16	11373	35.9905	0.0147225	0.00493177	0.17753
[truncated: 108 more rows]

## Sheet: TabCii. Down
Genes DOWNREGULATED IN tcer-1 mutants on PA14 AS COMPARED WT ON PA14											Functional Classification			Pathways, Enriched Protein Domains and Protein interations														Gene Ontology
[truncated: 151 more rows]

[truncated: 3 more sheets: Tab D. PA14vs.OP50 (tcer-1), Tab Di.UP, Tab Dii. DOWN]
