# Supplementary material for: LIPL-1 and LIPL-2 are TCER-1-regulated lysosomal lipases with distinct roles in immunity and fertility
Source: PLoS Genet. 2025 Dec 12;21(12):e1011804. doi: 10.1371/journal.pgen.1011804 (PMC12716718; doi:10.1371/journal.pgen.1011804)
Supplement: S2 Table — (XLSX) [file pgen.1011804.s012.xlsx]

## Sheet: Table S2 Summary
			1	2	3	4	5	6	7	8
			N2 - OP50 v PA14		OP50 - N2 v tcer-1		PA14 - N2 v tcer-1		tcer-1 - OP50 v PA14
			Upregulated	Downregulated	Upregulated	Downregulated	Upregulated	Downregulated	Upregulated	Downregulated
	Troemel, E. R., et al. (2006)
	A	OP50 v PA14 4h up-regulated genes	63	1	1	0	3	0	53	0
	B	OP50 v PA14 4h down-regulated genes	0	8	0	0	0	1	0	7
	C	OP50 v PA14 8h up-regulated genes	29	0	2	1	6	0	26	0
	D	OP50 v PA14 8h down-regulated genes	1	30	5	4	1	9	2	20
	Shapira, M., et al. (2006)
	E	OP50 v PA14 up-regulated genes	126	1	2	5	25	1	99	0
	F	OP50 v PA14 down-regulated genes	0	13	0	1	1	4	5	9
	Twumasi-Boateng, K. and M. Shapira (2012)
	G	OP50 v PA14 up-regulated genes	106	5	1	1	21	3	98	2
	H	OP50 v PA14 down-regulated genes	5	29	3	2	2	3	6	20
		References
		1. Troemel ER, Chu SW, Reinke V, Lee SS, Ausubel FM, Kim DH. p38 MAPK regulates expression of immune response genes and contributes to longevity in C. elegans. PLoS genetics. 2006;2(11):e183. PMID: 17096597
		2. Shapira M, Hamlin BJ, Rong J, Chen K, Ronen M, Tan M-W. A conserved role for a GATA transcription factor in regulating epithelial innate immune responses. Proceedings of the National Academy of Sciences. 2006;103(38):14086-91. PMID: 16968778
		3. Twumasi-Boateng K, Shapira M. Dissociation of immune responses from pathogen colonization supports pattern recognition in C. elegans. PLoS One. 2012;7(4):e35400. PMID: 22514739
												H8
												20
												WBGene00020516
												WBGene00012608
												WBGene00000694
												WBGene00016027
												WBGene00009048
												WBGene00017691
												WBGene00019978
												WBGene00006925
												WBGene00018488
												WBGene00008567
												WBGene00009334
												WBGene00017485
												WBGene00010904
												WBGene00018811
												WBGene00000615
												WBGene00007947
												WBGene00022072
												WBGene00011119
												WBGene00001243
												WBGene00001244

## Sheet: Table S2-Comparisons
	Table S2: Overlap between PA14-induced, differentially-expressed genes identified in this study with previously reported gene lists.
	This Study		Troemel et al., PLoS Genetics. 2006;2(11):e183. PMID: 17096597 (ref#1)						Shapira et al., PNAS 2006; 103(38):14086-91. PMID: 16968778 (ref#2)			Twumasi-Boateng et al., PLoS One, 2012; 7(4):e35400. PMID: 22514739 (ref#3)			This Study		Troemel et al., PLoS Genetics. 2006 (ref#1)						Shapira et al., PNAS 2006 (ref#2)			Twumasi-Boateng et al., 2012 (ref#3)
	PA14 UP (583)		Troemel 4h-UP (310)	Overlap 230 (Representation factor: 22.4 p < 1.738e-288)		Troemel 8h-UP (269)	Overlap 196 (Representation factor: 22.0 p < 3.383e-240)		Shapira 2006 (195)	Overlap 126 (Representation factor: 19.5 p < 2.348e-140)		Twumasi-Boateng 2012 (254)	Overlap 106 (Representation factor: 12.6 p < 4.927e-90)		PA14 DOWN (420)		Troemel 4h-DOWN (117)	Overlap 71		Troemel 8h-DOWN (227)	Overlap 93 (Representation factor: 25.4 p < 4.583e-86)		Shapira DOWN (34)	Overlap 13 (Representation factor: 16.0 p < 3.955e-13)		Twumasi-Boateng DOWN (99)	Overlap 29 (Representation factor: 12.3 p < 6.122e-24)
	WBGene00007864		WBGene00007864	WBGene00012783		WBGene00015574	WBGene00012783		WBGene00003090	WBGene00011856		WBGene00007103	WBGene00012783		WBGene00001725		WBGene00009057	WBGene00009628		WBGene00017126	WBGene00001633		WBGene00003059	WBGene00009215		WBGene00007112	WBGene00009334
	WBGene00008698		WBGene00016783	WBGene00016769		WBGene00021979	WBGene00016769		WBGene00003091	WBGene00016769		WBGene00003769	WBGene00016769		WBGene00000624		WBGene00007808	WBGene00016644		WBGene00008707	WBGene00020674		WBGene00016943	WBGene00000118		WBGene00015008	WBGene00017691
	WBGene00010126		WBGene00018760	WBGene00018724		WBGene00020760	WBGene00018724		WBGene00007153	WBGene00013837		WBGene00015047	WBGene00015167		WBGene00020283		WBGene00015141	WBGene00008341		WBGene00015172	WBGene00017880		WBGene00001244	WBGene00019978		WBGene00015294	WBGene00007455
	WBGene00004001		WBGene00018646	WBGene00016379		WBGene00013090	WBGene00016379		WBGene00002272	WBGene00010127		WBGene00015048	WBGene00019780		WBGene00005002		WBGene00007605	WBGene00010277		WBGene00012722	WBGene00004300		WBGene00010790	WBGene00015403		WBGene00015355	WBGene00016027
	WBGene00013090		WBGene00010123	WBGene00044073		WBGene00018760	WBGene00044073		WBGene00016912	WBGene00016379		WBGene00000718	WBGene00018730		WBGene00021335		WBGene00021337	WBGene00014003		WBGene00000169	WBGene00009824		WBGene00019978	WBGene00008341		WBGene00007331	WBGene00000634
	WBGene00021805		WBGene00015932	WBGene00012451		WBGene00009914	WBGene00012451		WBGene00009393	WBGene00044073		WBGene00007130	WBGene00017964		WBGene00021690		WBGene00021743	WBGene00001244		WBGene00001620	WBGene00017567		WBGene00015403	WBGene00006404		WBGene00015514	WBGene00001244
	WBGene00016721		WBGene00001786	WBGene00012910		WBGene00013901	WBGene00017467		WBGene00009397	WBGene00017964		WBGene00007153	WBGene00009957		WBGene00020989		WBGene00018488	WBGene00012608		WBGene00016003	WBGene00008436		WBGene00008593	WBGene00008593		WBGene00007455	WBGene00012608
	WBGene00014771		WBGene00009914	WBGene00017467		WBGene00021262	WBGene00019659		WBGene00002274	WBGene00010128		WBGene00015167	WBGene00001158		WBGene00000625		WBGene00021645	WBGene00016664		WBGene00010145	WBGene00017962		WBGene00009518	WBGene00004986		WBGene00007516	WBGene00011119
	WBGene00044286		WBGene00020760	WBGene00010128		WBGene00003999	WBGene00010128		WBGene00018970	WBGene00001770		WBGene00015259	WBGene00013080		WBGene00000626		WBGene00007981	WBGene00003658		WBGene00020007	WBGene00000639		WBGene00001023	WBGene00001244		WBGene00015794	WBGene00008567
	WBGene00007872		WBGene00021979	WBGene00010752		WBGene00012583	WBGene00001770		WBGene00018971	WBGene00008940		WBGene00015280	WBGene00021709		WBGene00021641		WBGene00016957	WBGene00016595		WBGene00008499	WBGene00016274		WBGene00009213	WBGene00009518		WBGene00015816	WBGene00020516
	WBGene00007873		WBGene00019564	WBGene00001770		WBGene00007811	WBGene00007867		WBGene00002271	WBGene00007867		WBGene00006628	WBGene00021978		WBGene00021645		WBGene00011407	WBGene00021645		WBGene00011407	WBGene00022642		WBGene00009214	WBGene00017565		WBGene00015814	WBGene00019978
	WBGene00009429		WBGene00021796	WBGene00007867		WBGene00007366	WBGene00003480		WBGene00014137	WBGene00003480		WBGene00015350	WBGene00013900		WBGene00045399		WBGene00000169	WBGene00008567		WBGene00012293	WBGene00017881		WBGene00009215	WBGene00017881		WBGene00016027	WBGene00000694
	WBGene00018601		WBGene00012583	WBGene00000298		WBGene00010123	WBGene00021503		WBGene00014138	WBGene00000795		WBGene00006627	WBGene00015713		WBGene00001430		WBGene00003764	WBGene00019208		WBGene00003474	WBGene00000136		WBGene00004986	WBGene00016943		WBGene00007698	WBGene00000615
	WBGene00020747		WBGene00015574	WBGene00021503		WBGene00007864	WBGene00000795		WBGene00015932	WBGene00018823		WBGene00003999	WBGene00009895		WBGene00020040		WBGene00008905	WBGene00016943		WBGene00000602	WBGene00015043		WBGene00000107			WBGene00000786	WBGene00010238
	WBGene00007867		WBGene00021585	WBGene00044469		WBGene00019644	WBGene00009957		WBGene00007807	WBGene00009710		WBGene00000239	WBGene00002058		WBGene00020039		WBGene00017090	WBGene00018174		WBGene00000601	WBGene00001240		WBGene00000118			WBGene00007766	WBGene00007947
	WBGene00194803		WBGene00016577	WBGene00009957		WBGene00015932	WBGene00016577		WBGene00007875	WBGene00010659		WBGene00001564	WBGene00010150		WBGene00020032		WBGene00019416	WBGene00013263		WBGene00015141	WBGene00020516		WBGene00000169			WBGene00000751	WBGene00000557
	WBGene00009914		WBGene00019644	WBGene00016577		WBGene00016783	WBGene00001158		WBGene00007867	WBGene00016788		WBGene00015561	WBGene00009433		WBGene00020033		WBGene00008068	WBGene00019978		WBGene00008607	WBGene00011105		WBGene00006404			WBGene00016419	WBGene00010904
	WBGene00021585		WBGene00013901	WBGene00001158		WBGene00020579	WBGene00010822		WBGene00008584	WBGene00022848		WBGene00007414	WBGene00018729		WBGene00022471		WBGene00001774	WBGene00015403		WBGene00001163	WBGene00003485		WBGene00000752			WBGene00007947	WBGene00006925
	WBGene00018760		WBGene00018707	WBGene00010822		WBGene00011494	WBGene00010659		WBGene00008988	WBGene00019645		WBGene00015580	WBGene00009430		WBGene00015692		WBGene00016598	WBGene00006351		WBGene00009658	WBGene00008341		WBGene00004510			WBGene00000693	WBGene00000118
	WBGene00016845		WBGene00008602	WBGene00010659		WBGene00011799	WBGene00022496		WBGene00009430	WBGene00014251		WBGene00007440	WBGene00022326		WBGene00001067		WBGene00019730	WBGene00000136		WBGene00018146	WBGene00014047		WBGene00003134			WBGene00005421	WBGene00017485
	WBGene00015574		WBGene00021262	WBGene00016788		WBGene00016785	WBGene00016788		WBGene00009431	WBGene00021709		WBGene00007459	WBGene00007872		WBGene00000631		WBGene00009830	WBGene00008205		WBGene00020516	WBGene00018811		WBGene00016669			WBGene00017071	WBGene00001694
	WBGene00001786		WBGene00019404	WBGene00008633		WBGene00018646	WBGene00018725		WBGene00009432	WBGene00019298		WBGene00000522	WBGene00021876		WBGene00000634		WBGene00008375	WBGene00021337		WBGene00008375	WBGene00016797		WBGene00016670			WBGene00008485	WBGene00001243
	WBGene00021580		WBGene00008678	WBGene00019645		WBGene00009428	WBGene00019645		WBGene00010123	WBGene00010658		WBGene00015680	WBGene00009595		WBGene00016943		WBGene00007331	WBGene00011487		WBGene00016782	WBGene00000118		WBGene00008341			WBGene00008492	WBGene00001633
	WBGene00010123		WBGene00007366	WBGene00018725		WBGene00010019	WBGene00020578		WBGene00010125	WBGene00009393		WBGene00015695	WBGene00007919		WBGene00016942		WBGene00002348	WBGene00007947		WBGene00016781	WBGene00016027		WBGene00017565			WBGene00000115	WBGene00022642
	WBGene00003999		WBGene00008477	WBGene00013080		WBGene00018708	WBGene00021709		WBGene00010127	WBGene00019170		WBGene00015713	WBGene00020740		WBGene00020413		WBGene00010189	WBGene00015141		WBGene00008565	WBGene00001428		WBGene00017881			WBGene00008566	WBGene00018811
	WBGene00004052		WBGene00001754	WBGene00014063		WBGene00001786	WBGene00021879		WBGene00010128	WBGene00006533		WBGene00004405	WBGene00004809		WBGene00002258		WBGene00016083	WBGene00013904		WBGene00004130	WBGene00001244		WBGene00009778			WBGene00008567	WBGene00021160
	WBGene00010127		WBGene00020578	WBGene00021709		WBGene00021585	WBGene00021978		WBGene00019215	WBGene00008486		WBGene00007555	WBGene00010019		WBGene00019322		WBGene00010980	WBGene00016274		WBGene00000557	WBGene00021337		WBGene00018602			WBGene00008580	WBGene00004989
	WBGene00007875		WBGene00013090	WBGene00020578		WBGene00019146	WBGene00009428		WBGene00010658	WBGene00018971		WBGene00007610	WBGene00008199		WBGene00000636		WBGene00018138	WBGene00017962		WBGene00015142	WBGene00003704		WBGene00017123			WBGene00008654	WBGene00022072
	WBGene00077593		WBGene00015198	WBGene00003766		WBGene00019779	WBGene00013900		WBGene00010659	WBGene00001754		WBGene00015811	WBGene00018731		WBGene00003552		WBGene00016631	WBGene00002055		WBGene00010504	WBGene00001156		WBGene00016017			WBGene00008707	WBGene00009048
	WBGene00015198		WBGene00010019	WBGene00015476		WBGene00007506	WBGene00010658		WBGene00010745	WBGene00016783		WBGene00002094	WBGene00000373		WBGene00011232		WBGene00020921	WBGene00006925		WBGene00009629	WBGene00008567		WBGene00019735			WBGene00017436
	WBGene00007366		WBGene00015455	WBGene00021978		WBGene00018707	WBGene00008519		WBGene00016424	WBGene00015716		WBGene00015947	WBGene00012444		WBGene00011235		WBGene00009677	WBGene00018138		WBGene00009956	WBGene00000133		WBGene00011129			WBGene00000757
	WBGene00020760		WBGene00007811	WBGene00009428		WBGene00012923	WBGene00000841		WBGene00016425	WBGene00018729		WBGene00015956	WBGene00021979		WBGene00000639		WBGene00009628	WBGene00017567		WBGene00018393	WBGene00006925		WBGene00020700			WBGene00017500
	WBGene00014043		WBGene00009397	WBGene00010658		WBGene00008584	WBGene00021977		WBGene00044073	WBGene00009430		WBGene00007689	WBGene00012101		WBGene00008652		WBGene00004020	WBGene00011753		WBGene00003762	WBGene00003474		WBGene00002804			WBGene00017485
	WBGene00019659		WBGene00010745	WBGene00007932		WBGene00021464	WBGene00001754		WBGene00008698	WBGene00022326		WBGene00015981	WBGene00005003		WBGene00044644		WBGene00003986	WBGene00018393		WBGene00021817	WBGene00002055		WBGene00007203			WBGene00000664
	WBGene00012451		WBGene00009428	WBGene00016119		WBGene00008577	WBGene00018971		WBGene00018823	WBGene00008584		WBGene00016004	WBGene00007414		WBGene00014182		WBGene00007375	WBGene00007808		WBGene00015043	WBGene00011753					WBGene00017691
	WBGene00016783		WBGene00020579	WBGene00008519		WBGene00015455	WBGene00018708		WBGene00021518	WBGene00010745		WBGene00006611	WBGene00016894		WBGene00014183		WBGene00009626	WBGene00008436		WBGene00011707	WBGene00016957					WBGene00009048
	WBGene00015932		WBGene00008988	WBGene00000841		WBGene00019967	WBGene00016783		WBGene00021519	WBGene00009595		WBGene00000277	WBGene00002274		WBGene00007600		WBGene00007954	WBGene00000118		WBGene00006787	WBGene00016943					WBGene00009085
	WBGene00045411		WBGene00018725	WBGene00007365		WBGene00016577	WBGene00022375		WBGene00022644	WBGene00015216		WBGene00016028	WBGene00006627		WBGene00008565		WBGene00020315	WBGene00003704		WBGene00016027	WBGene00020962					WBGene00017772
	WBGene00011494		WBGene00007506	WBGene00021977		WBGene00019564	WBGene00007228		WBGene00022645	WBGene00004809		WBGene00007784	WBGene00016004		WBGene00008567		WBGene00019208	WBGene00021335		WBGene00005890	WBGene00013263					WBGene00000634
	WBGene00016577		WBGene00007228	WBGene00001754		WBGene00018729	WBGene00001817		WBGene00001922	WBGene00010125		WBGene00004993	WBGene00009432		WBGene00004875		WBGene00015403	WBGene00009677		WBGene00005891	WBGene00006404					WBGene00000713
	WBGene00219709		WBGene00008584	WBGene00018971		WBGene00022375	WBGene00002058		WBGene00001918	WBGene00004096		WBGene00007811	WBGene00016424		WBGene00009824		WBGene00006351	WBGene00008565		WBGene00012727	WBGene00004062					WBGene00009334
	WBGene00007097		WBGene00021977	WBGene00019022		WBGene00019659	WBGene00009433		WBGene00001917	WBGene00020456		WBGene00001852	WBGene00021464		WBGene00001156		WBGene00020741	WBGene00001156		WBGene00008839	WBGene00007375					WBGene00001694
	WBGene00012661		WBGene00003999	WBGene00008486		WBGene00018724	WBGene00018729		WBGene00001890	WBGene00010019		WBGene00007855	WBGene00007130		WBGene00014148		WBGene00018393	WBGene00012633		WBGene00003473	WBGene00018174					WBGene00009624
	WBGene00017501		WBGene00016785	WBGene00016783		WBGene00010125	WBGene00022326		WBGene00001884	WBGene00008199		WBGene00016332	WBGene00001852		WBGene00005017		WBGene00020739	WBGene00006404		WBGene00012445	WBGene00011112					WBGene00001243
	WBGene00010124		WBGene00012961	WBGene00007228		WBGene00003092	WBGene00009430		WBGene00001885	WBGene00021518		WBGene00007875	WBGene00008602		WBGene00017743		WBGene00018174	WBGene00017485		WBGene00020921	WBGene00003094					WBGene00001244
	WBGene00013900		WBGene00011494	WBGene00001817		WBGene00018725	WBGene00021796		WBGene00001889	WBGene00008988		WBGene00007872	WBGene00003564		WBGene00015403		WBGene00017880	WBGene00000988		WBGene00015756	WBGene00004989					WBGene00018488
	WBGene00015564		WBGene00019660	WBGene00002058		WBGene00019738	WBGene00008584		WBGene00001790	WBGene00019619		WBGene00007919	WBGene00010605		WBGene00015646		WBGene00013904	WBGene00016013		WBGene00004020	WBGene00021335					WBGene00000392
	WBGene00017498		WBGene00007097	WBGene00009433		WBGene00007072	WBGene00010745		WBGene00001755	WBGene00008425		WBGene00016424	WBGene00006575		WBGene00020311		WBGene00020022	WBGene00011340		WBGene00000637	WBGene00003658					WBGene00000615
	WBGene00009428		WBGene00009432	WBGene00018450		WBGene00015198	WBGene00008019		WBGene00001754	WBGene00012101		WBGene00000681	WBGene00017361		WBGene00019917		WBGene00016714	WBGene00004062		WBGene00000616	WBGene00021645					WBGene00018811
	WBGene00021978		WBGene00019215	WBGene00018729		WBGene00016424	WBGene00008229		WBGene00001770	WBGene00007506		WBGene00016435	WBGene00000783		WBGene00019208		WBGene00012633	WBGene00007375		WBGene00017567	WBGene00000781					WBGene00010135
	WBGene00022570		WBGene00019146	WBGene00009430		WBGene00008988	WBGene00015216		WBGene00009165	WBGene00005003		WBGene00000753	WBGene00003091		WBGene00000647		WBGene00017567	WBGene00001243		WBGene00016957	WBGene00009215					WBGene00000732
	WBGene00016424		WBGene00014771	WBGene00022326		WBGene00018874	WBGene00017093		WBGene00001786	WBGene00008577		WBGene00000981	WBGene00019660		WBGene00016773		WBGene00011340	WBGene00016714		WBGene00018885	WBGene00013007					WBGene00010202
	WBGene00008584		WBGene00007866	WBGene00004052		WBGene00019215	WBGene00007919		WBGene00001772	WBGene00008900		WBGene00005663	WBGene00012144		WBGene00015116		WBGene00021335	WBGene00009830		WBGene00019345	WBGene00005444					WBGene00010233
	WBGene00005586		WBGene00014135	WBGene00021796		WBGene00017764	WBGene00016785		WBGene00001753	WBGene00012462		WBGene00008199	WBGene00000522		WBGene00017841		WBGene00017485	WBGene00008560		WBGene00006636	WBGene00019978					WBGene00010238
	WBGene00018646		WBGene00008019	WBGene00010745		WBGene00008602	WBGene00020740		WBGene00001749	WBGene00002274		WBGene00016769	WBGene00016845		WBGene00000649		WBGene00005444	WBGene00008375		WBGene00001633	WBGene00006588					WBGene00019247
	WBGene00009431		WBGene00010658	WBGene00008584		WBGene00004000	WBGene00019547		WBGene00001761	WBGene00001755		WBGene00016845	WBGene00009397		WBGene00206373		WBGene00000989	WBGene00011112		WBGene00021792	WBGene00016714					WBGene00010492
	WBGene00012923		WBGene00001158	WBGene00021876		WBGene00001158	WBGene00010125		WBGene00015216	WBGene00009432		WBGene00008244	WBGene00010041		WBGene00015453		WBGene00008565	WBGene00000133		WBGene00011105	WBGene00022665					WBGene00000675
	WBGene00019660		WBGene00012923	WBGene00008019		WBGene00010658	WBGene00019644		WBGene00010470	WBGene00010851		WBGene00016894	WBGene00009973		WBGene00015894		WBGene00019495	WBGene00005444		WBGene00009237	WBGene00003762					WBGene00001752
	WBGene00008988		WBGene00019779	WBGene00008229		WBGene00007097	WBGene00010019		WBGene00010471	WBGene00001786		WBGene00001500	WBGene00007153		WBGene00000252		WBGene00000988	WBGene00016942		WBGene00011683	WBGene00011694					WBGene00006925
	WBGene00016785		WBGene00021464	WBGene00017640		WBGene00019660	WBGene00008199		WBGene00015362	WBGene00018966		WBGene00003753	WBGene00020579		WBGene00022649		WBGene00011487	WBGene00010274		WBGene00021743	WBGene00016013					WBGene00019647
	WBGene00018459		WBGene00007833	WBGene00015216		WBGene00008019	WBGene00018731		WBGene00008492	WBGene00016424		WBGene00001501	WBGene00015695		WBGene00017560		WBGene00000133	WBGene00001240		WBGene00015196	WBGene00016003					WBGene00010904
	WBGene00045412		WBGene00009488	WBGene00007919		WBGene00000560	WBGene00022736		WBGene00008494	WBGene00021464		WBGene00017075	WBGene00010899		WBGene00016003		WBGene00013263	WBGene00016797		WBGene00020674	WBGene00001243					WBGene00011119
	WBGene00010125		WBGene00018729	WBGene00016785		WBGene00020578	WBGene00000373		WBGene00011979	WBGene00019273		WBGene00017080	WBGene00008564		WBGene00020166		WBGene00003473	WBGene00017880		WBGene00012251	WBGene00015141					WBGene00019978
	WBGene00008105		WBGene00010126	WBGene00020740		WBGene00008678	WBGene00021518		WBGene00018643	WBGene00015932		WBGene00017082	WBGene00019327		WBGene00020169		WBGene00012836	WBGene00011694		WBGene00003095	WBGene00011487					WBGene00000557
	WBGene00012518		WBGene00019547	WBGene00019547		WBGene00009432	WBGene00008678		WBGene00008986	WBGene00018643		WBGene00008439	WBGene00017591		WBGene00000971		WBGene00014941	WBGene00013007		WBGene00021337	WBGene00008565					WBGene00011222
	WBGene00017764		WBGene00009724	WBGene00010125		WBGene00019273	WBGene00010126		WBGene00009635	WBGene00000783		WBGene00008498	WBGene00002253		WBGene00016274		WBGene00020609	WBGene00016957		WBGene00000710	WBGene00014003					WBGene00011446
	WBGene00022321		WBGene00006627	WBGene00007716		WBGene00022494	WBGene00007864		WBGene00009973	WBGene00007807		WBGene00001158	WBGene00006628		WBGene00018393		WBGene00001752	WBGene00009824		WBGene00001428	WBGene00013074					WBGene00020339
	WBGene00005548		WBGene00017726	WBGene00015823		WBGene00006627	WBGene00015455		WBGene00008336	WBGene00008698		WBGene00008564	WBGene00008944		WBGene00003542		WBGene00006925	WBGene00020182		WBGene00022490	WBGene00018393					WBGene00004989
	WBGene00010019		WBGene00010125	WBGene00019644		WBGene00016017	WBGene00008988		WBGene00008486	WBGene00003091		WBGene00006923	WBGene00022570		WBGene00004398		WBGene00012608	WBGene00009982		WBGene00020128	WBGene00010277					WBGene00020369
	WBGene00010745		WBGene00003092	WBGene00012661		WBGene00012961	WBGene00016219		WBGene00021464	WBGene00016912		WBGene00006063	WBGene00004993		WBGene00015512		WBGene00016942	WBGene00017881		WBGene00000733	WBGene00000557					WBGene00020516
	WBGene00021464		WBGene00008564	WBGene00010019		WBGene00012013	WBGene00019619		WBGene00021709	WBGene00018984		WBGene00004358	WBGene00000981		WBGene00008436		WBGene00008661	WBGene00007422		WBGene00000786	WBGene00010274					WBGene00011844
	WBGene00011799		WBGene00010128	WBGene00008199		WBGene00010745	WBGene00021590		WBGene00005003	WBGene00000522		WBGene00000373	WBGene00010747		WBGene00004264		WBGene00013073			WBGene00014052	WBGene00008375					WBGene00011979
	WBGene00018708		WBGene00014063	WBGene00018731		WBGene00009957	WBGene00008425		WBGene00004988	WBGene00009397		WBGene00008602	WBGene00010749		WBGene00010456		WBGene00009824			WBGene00001604	WBGene00008205					WBGene00012185
	WBGene00007506		WBGene00008519	WBGene00022736		WBGene00017449	WBGene00021979		WBGene00001345	WBGene00009973		WBGene00008621	WBGene00011445		WBGene00000653		WBGene00016797			WBGene00018138	WBGene00003095					WBGene00000754
	WBGene00008678		WBGene00000558	WBGene00000373		WBGene00017199	WBGene00012101		WBGene00018023	WBGene00015759		WBGene00002054	WBGene00006611		WBGene00009904		WBGene00003658			WBGene00018174	WBGene00018138					WBGene00021014
	WBGene00012583		WBGene00021876	WBGene00021518		WBGene00017726	WBGene00003092		WBGene00004096	WBGene00015362		WBGene00017340	WBGene00012947		WBGene00008803		WBGene00007947			WBGene00019368	WBGene00007947					WBGene00012253
	WBGene00023345		WBGene00018971	WBGene00008678		WBGene00021709	WBGene00007506		WBGene00012101	WBGene00007153		WBGene00017361	WBGene00019957		WBGene00000615		WBGene00008566			WBGene00006928	WBGene00020182					WBGene00001692
	WBGene00012450		WBGene00001753	WBGene00010126		WBGene00010899	WBGene00008577		WBGene00003702	WBGene00020579		WBGene00003564	WBGene00004405		WBGene00009205		WBGene00008567			WBGene00018250	WBGene00000710					WBGene00021135
	WBGene00017467		WBGene00019967	WBGene00007864		WBGene00016845	WBGene00008900		WBGene00003647	WBGene00009165		WBGene00008669	WBGene00015280		WBGene00206502		WBGene00009787			WBGene00000723	WBGene00007422					WBGene00021136
	WBGene00019146		WBGene00009957	WBGene00019619		WBGene00003605	WBGene00007414		WBGene00003705	WBGene00001753		WBGene00017378	WBGene00018803		WBGene00008560		WBGene00000136			WBGene00012838	WBGene00016942					WBGene00013777
	WBGene00005833		WBGene00010470	WBGene00008988		WBGene00009397	WBGene00012462		WBGene00000783	WBGene00012518		WBGene00006575	WBGene00010977		WBGene00012324		WBGene00011694			WBGene00009626	WBGene00017485					WBGene00000694
	WBGene00011321		WBGene00019605	WBGene00015455		WBGene00021491	WBGene00002274		WBGene00016134	WBGene00016425		WBGene00008742	WBGene00012529		WBGene00006510		WBGene00011572			WBGene00012428	WBGene00019208					WBGene00012428
	WBGene00008632		WBGene00016845	WBGene00021590		WBGene00015947	WBGene00012583		WBGene00017678	WBGene00013947		WBGene00017440	WBGene00003999		WBGene00007375		WBGene00001244			WBGene00014057	WBGene00016595					WBGene00012608
	WBGene00008476		WBGene00000783	WBGene00008425		WBGene00019404	WBGene00006627		WBGene00018984	WBGene00017591		WBGene00017448	WBGene00019738		WBGene00013088		WBGene00016644			WBGene00001713	WBGene00000601					WBGene00003860
	WBGene00017199		WBGene00014173	WBGene00021979		WBGene00001889	WBGene00016004		WBGene00019619	WBGene00016218		WBGene00008803	WBGene00013898		WBGene00014838		WBGene00019977			WBGene00008963	WBGene00000988					WBGene00012615
	WBGene00006627		WBGene00021503	WBGene00008831		WBGene00015216	WBGene00009432		WBGene00019682	WBGene00008944		WBGene00008857	WBGene00019261		WBGene00011671		WBGene00014761			WBGene00000136	WBGene00015172					WBGene00000866
	WBGene00021517		WBGene00015216	WBGene00018647		WBGene00012451	WBGene00001786		WBGene00016788	WBGene00021519		WBGene00000602	WBGene00018760		WBGene00002497		WBGene00008436			WBGene00021335	WBGene00006351					WBGene00021160
	WBGene00011979		WBGene00008726	WBGene00003092		WBGene00017093	WBGene00018966		WBGene00018210	WBGene00022327		WBGene00008944	WBGene00012013		WBGene00010831		WBGene00011112			WBGene00003482	WBGene00012608					WBGene00001481
	WBGene00014063		WBGene00019738	WBGene00010063		WBGene00021253	WBGene00019404		WBGene00019473	WBGene00010050		WBGene00017591	WBGene00021580		WBGene00007420		WBGene00001243			WBGene00012582	WBGene00009982					WBGene00021872
	WBGene00021435		WBGene00018647	WBGene00007506		WBGene00015695	WBGene00008234		WBGene00000522	WBGene00008494		WBGene00017671	WBGene00015947		WBGene00014047		WBGene00011753			WBGene00006588	WBGene00008560					WBGene00013232
	WBGene00018971		WBGene00012451	WBGene00012101		WBGene00011672	WBGene00016424		WBGene00002094	WBGene00019564		WBGene00017727	WBGene00011330		WBGene00000655		WBGene00008560			WBGene00007733	WBGene00017691					WBGene00013392
	WBGene00023423		WBGene00016424	WBGene00003618		WBGene00021580	WBGene00013559		WBGene00003239	WBGene00007366		WBGene00009096	WBGene00022644		WBGene00006530		WBGene00009982			WBGene00018811	WBGene00013904					WBGene00001633
	WBGene00020881		WBGene00012661	WBGene00017226		WBGene00005131	WBGene00021464		WBGene00004196	WBGene00014138		WBGene00002058	WBGene00004001		WBGene00010988		WBGene00016274			WBGene00009215	WBGene00016664					WBGene00022072
	WBGene00011330		WBGene00008493	WBGene00003561		WBGene00016788	WBGene00019273		WBGene00000795	WBGene00021262		WBGene00005003	WBGene00011494		WBGene00004300		WBGene00009146			WBGene00009213						WBGene00000118
	WBGene00020579		WBGene00010899	WBGene00007414		WBGene00011330	WBGene00015859		WBGene00004809	WBGene00013840		WBGene00009259	WBGene00019146		WBGene00009355		WBGene00000118			WBGene00000639						WBGene00013514
	WBGene00018803		WBGene00019273	WBGene00012462		WBGene00001754	WBGene00008602		WBGene00004801	WBGene00001761		WBGene00017964	WBGene00012923		WBGene00011530		WBGene00017881			WBGene00006663						WBGene00000680
	WBGene00009432		WBGene00021582	WBGene00002274		WBGene00009724	WBGene00006467		WBGene00000150	WBGene00020760		WBGene00004198	WBGene00010123		WBGene00011999		WBGene00008341			WBGene00000656						WBGene00000608
	WBGene00015597		WBGene00013898	WBGene00012583		WBGene00021520	WBGene00015932		WBGene00006890	WBGene00018760		WBGene00009397	WBGene00007875		WBGene00005016		WBGene00010274			WBGene00011694						WBGene00022642
	WBGene00020578		WBGene00021500	WBGene00018451		WBGene00007228	WBGene00017199		WBGene00006875	WBGene00016542		WBGene00009430	WBGene00009431		WBGene00010055		WBGene00010277			WBGene00007605						WBGene00014138
	WBGene00018707		WBGene00016788	WBGene00009488		WBGene00009433	WBGene00000412		WBGene00006533	WBGene00011330		WBGene00009431	WBGene00003090		WBGene00002262		WBGene00020182			WBGene00013904
	WBGene00020804		WBGene00007875	WBGene00006627		WBGene00018971	WBGene00000783		WBGene00006951	WBGene00008492		WBGene00009432	WBGene00007440		WBGene00004394		WBGene00021731			WBGene00017880
	WBGene00012501		WBGene00018724	WBGene00016004		WBGene00021978	WBGene00007807		WBGene00002016	WBGene00022644		WBGene00009433	WBGene00002271		WBGene00013263		WBGene00017962			WBGene00020022
	WBGene00008633		WBGene00011850	WBGene00022330		WBGene00021582	WBGene00012961		WBGene00000178	WBGene00018707		WBGene00009482	WBGene00002056		WBGene00044163		WBGene00006404			WBGene00016714
	WBGene00007829		WBGene00009431	WBGene00009432		WBGene00010660	WBGene00008698		WBGene00016218	WBGene00007717		WBGene00002274	WBGene00004987		WBGene00012917		WBGene00001240			WBGene00017089
	WBGene00021520		WBGene00010660	WBGene00001786		WBGene00008392	WBGene00001591		WBGene00018707	WBGene00019373		WBGene00009554	WBGene00016332		WBGene00010267		WBGene00016595			WBGene00021183
	WBGene00021977		WBGene00018874	WBGene00008234		WBGene00010275	WBGene00013090		WBGene00019298	WBGene00022494		WBGene00009562	WBGene00002094		WBGene00004232		WBGene00013007			WBGene00008993
	WBGene00015455		WBGene00000981	WBGene00019404		WBGene00007875	WBGene00019660		WBGene00019411	WBGene00008726		WBGene00009595			WBGene00012608		WBGene00016013			WBGene00007963
	WBGene00044206		WBGene00009221	WBGene00016424		WBGene00007833	WBGene00016912		WBGene00019620	WBGene00012532		WBGene00002253			WBGene00013592		WBGene00002055			WBGene00007516
	WBGene00021796		WBGene00017048	WBGene00013559		WBGene00000783	WBGene00007866		WBGene00021296	WBGene00003702		WBGene00018303			WBGene00008446		WBGene00014003			WBGene00016322
	WBGene00009805		WBGene00007867	WBGene00021464		WBGene00008234	WBGene00000522		WBGene00012518	WBGene00015574		WBGene00004809			WBGene00008448		WBGene00003704			WBGene00006509
	WBGene00045457		WBGene00008495	WBGene00019273		WBGene00008698	WBGene00016845		WBGene00012532	WBGene00007404		WBGene00009724			WBGene00013007		WBGene00007422			WBGene00000111
	WBGene00044457		WBGene00010063	WBGene00015859		WBGene00017667	WBGene00009397		WBGene00012548	WBGene00008495		WBGene00001882			WBGene00001767		WBGene00008205			WBGene00000966
	WBGene00021518		WBGene00017764	WBGene00018184		WBGene00021796	WBGene00015362		WBGene00021487	WBGene00010123		WBGene00014760			WBGene00006404		WBGene00016943			WBGene00012374
	WBGene00010128		WBGene00021167	WBGene00007130		WBGene00015044	WBGene00021585		WBGene00021927	WBGene00007875		WBGene00018522			WBGene00007836		WBGene00016664			WBGene00019495
	WBGene00012824		WBGene00001817	WBGene00008602		WBGene00010126	WBGene00004000		WBGene00014206	WBGene00009431		WBGene00009813			WBGene00012199		WBGene00019978			WBGene00001841
	WBGene00018643		WBGene00003605	WBGene00006467		WBGene00010470	WBGene00014135		WBGene00022856	WBGene00002272		WBGene00018562			WBGene00001805		WBGene00001156			WBGene00013263
	WBGene00007717		WBGene00021518	WBGene00017199		WBGene00009221	WBGene00020579		WBGene00014251	WBGene00003090		WBGene00009895			WBGene00010723		WBGene00004062			WBGene00016797
	WBGene00017660		WBGene00007726	WBGene00000412		WBGene00014771	WBGene00021805		WBGene00014252	WBGene00019215		WBGene00009886			WBGene00007999					WBGene00007331
	WBGene00005551		WBGene00015044	WBGene00015932		WBGene00001884	WBGene00009429		WBGene00013947	WBGene00017582		WBGene00009945			WBGene00013173					WBGene00000781
	WBGene00022327		WBGene00006418	WBGene00000783		WBGene00022326	WBGene00010660		WBGene00007689	WBGene00002271		WBGene00002265			WBGene00019184					WBGene00022642
	WBGene00008493		WBGene00007414	WBGene00007807		WBGene00013559	WBGene00011321		WBGene00007717	WBGene00020455		WBGene00018729			WBGene00000663					WBGene00017090
	WBGene00000783		WBGene00007440	WBGene00012961		WBGene00021999	WBGene00015695		WBGene00015716	WBGene00018210		WBGene00018730			WBGene00020560					WBGene00019416
	WBGene00235133		WBGene00000412	WBGene00001591		WBGene00021518	WBGene00022329		WBGene00016379	WBGene00009805		WBGene00018731			WBGene00189956					WBGene00020304
	WBGene00006628		WBGene00021491	WBGene00013090		WBGene00008017	WBGene00010750		WBGene00007924	WBGene00002094		WBGene00009957			WBGene00021337					WBGene00012217
	WBGene00006650		WBGene00006649	WBGene00019660		WBGene00003702	WBGene00010899		WBGene00007404	WBGene00011979		WBGene00009973			WBGene00002025					WBGene00004300
	WBGene00219415		WBGene00021580	WBGene00009226		WBGene00009756	WBGene00001753		WBGene00016542	WBGene00018970		WBGene00018756			WBGene00011278					WBGene00015052
	WBGene00009397		WBGene00004000	WBGene00016912		WBGene00008829	WBGene00018874		WBGene00016599			WBGene00018760			WBGene00011112					WBGene00006351
	WBGene00022496		WBGene00010822	WBGene00009971		WBGene00010128	WBGene00021253		WBGene00015648			WBGene00000195			WBGene00011119					WBGene00001243
	WBGene00019779		WBGene00004052	WBGene00011850		WBGene00008519	WBGene00016218		WBGene00008149			WBGene00010019			WBGene00010904					WBGene00008560
	WBGene00044681		WBGene00012013	WBGene00007866		WBGene00007866	WBGene00006628		WBGene00008199			WBGene00010041			WBGene00008655					WBGene00000677
	WBGene00012961		WBGene00001391	WBGene00009490		WBGene00011445	WBGene00008944		WBGene00016769			WBGene00010047			WBGene00016450					WBGene00020962
	WBGene00017466		WBGene00002094	WBGene00017060		WBGene00022379	WBGene00021519		WBGene00007366			WBGene00018803			WBGene00017301					WBGene00003432
	WBGene00016762		WBGene00009433	WBGene00016845		WBGene00000373	WBGene00019145		WBGene00016783			WBGene00004131			WBGene00016013					WBGene00003485
	WBGene00012028		WBGene00010746	WBGene00000522		WBGene00018939	WBGene00022570		WBGene00007506			WBGene00000554			WBGene00002891					WBGene00003764
	WBGene00044349		WBGene00019260	WBGene00009397		WBGene00012313	WBGene00010328		WBGene00017041			WBGene00010123			WBGene00003214					WBGene00008260
	WBGene00022494		WBGene00017199	WBGene00009973		WBGene00001391	WBGene00010749		WBGene00008425			WBGene00006798			WBGene00017756					WBGene00020315
	WBGene00009226		WBGene00015947	WBGene00015362		WBGene00012824	WBGene00015198		WBGene00008495			WBGene00023407			WBGene00000118					WBGene00010274
	WBGene00015598		WBGene00021253	WBGene00021585		WBGene00013898	WBGene00012450		WBGene00017262			WBGene00010150			WBGene00000835					WBGene00010277
	WBGene00004000		WBGene00018731	WBGene00008477		WBGene00017467	WBGene00019564		WBGene00008577			WBGene00002217			WBGene00018407					WBGene00012608
	WBGene00021979		WBGene00011321	WBGene00004000		WBGene00019547	WBGene00011445		WBGene00008726			WBGene00003878			WBGene00017320					WBGene00007375
	WBGene00014135		WBGene00018645	WBGene00014135		WBGene00016769	WBGene00022891		WBGene00008900			WBGene00019146			WBGene00000666					WBGene00014668
	WBGene00009709		WBGene00000373	WBGene00020579		WBGene00000795	WBGene00007366		WBGene00017582			WBGene00019236			WBGene00017322					WBGene00017471
	WBGene00000213		WBGene00011090	WBGene00010660		WBGene00001523	WBGene00019605		WBGene00008940			WBGene00003687			WBGene00015335					WBGene00004932
	WBGene00003091		WBGene00006628	WBGene00011321		WBGene00000412	WBGene00007097		WBGene00008944			WBGene00019261			WBGene00008043					WBGene00006927
	WBGene00206494		WBGene00017484	WBGene00003653		WBGene00009429	WBGene00020801		WBGene00017591			WBGene00010488			WBGene00001155					WBGene00003094
	WBGene00015884		WBGene00011737	WBGene00009165		WBGene00007414	WBGene00021635		WBGene00008969			WBGene00019327			WBGene00010780					WBGene00002260
	WBGene00194689		WBGene00013080	WBGene00010750		WBGene00021635	WBGene00010977		WBGene00017726			WBGene00000176			WBGene00004986					WBGene00014144
	WBGene00008477		WBGene00020774	WBGene00010899		WBGene00012101	WBGene00021262		WBGene00015759			WBGene00019411			WBGene00001077					WBGene00014143
	WBGene00008850		WBGene00007130	WBGene00001753		WBGene00007867	WBGene00012824		WBGene00017964			WBGene00010605			WBGene00001633					WBGene00008595
	WBGene00010899		WBGene00003653	WBGene00012518		WBGene00008199	WBGene00003999		WBGene00015791			WBGene00019457			WBGene00007210					WBGene00001774
	WBGene00007866		WBGene00008425	WBGene00008564		WBGene00002094	WBGene00020760		WBGene00015574			WBGene00004135			WBGene00000672					WBGene00008548
	WBGene00019738		WBGene00019619	WBGene00018874		WBGene00006467	WBGene00019738		WBGene00018216			WBGene00019533			WBGene00016797					WBGene00000715
	WBGene00195065		WBGene00021635	WBGene00000973		WBGene00012783	WBGene00013898		WBGene00009595			WBGene00019572			WBGene00009518					WBGene00008436
	WBGene00022891		WBGene00005657	WBGene00020774		WBGene00008900	WBGene00012013		WBGene00018274			WBGene00010747			WBGene00009526					WBGene00016942
	WBGene00010256		WBGene00011445	WBGene00021253		WBGene00021879	WBGene00018760		WBGene00009710			WBGene00010749			WBGene00009515					WBGene00008661
	WBGene00009488		WBGene00008234	WBGene00016425		WBGene00020801	WBGene00021580		WBGene00009805			WBGene00019660			WBGene00000678					WBGene00000732
	WBGene00019619		WBGene00010659	WBGene00016218		WBGene00002058	WBGene00018646		WBGene00018694			WBGene00019738			WBGene00000681					WBGene00015246
	WBGene00012101		WBGene00022891	WBGene00006628		WBGene00016912	WBGene00015947		WBGene00018729			WBGene00000789			WBGene00000683					WBGene00009982
	WBGene00009710		WBGene00012910	WBGene00001157		WBGene00010822	WBGene00011330		WBGene00018760			WBGene00010870			WBGene00016027					WBGene00019208
	WBGene00021519		WBGene00006467	WBGene00008944		WBGene00018966	WBGene00016542		WBGene00010019			WBGene00010899			WBGene00022072					WBGene00022104
	WBGene00003092		WBGene00011894	WBGene00011737		WBGene00021977	WBGene00007973		WBGene00010050			WBGene00002056			WBGene00001074					WBGene00017485
	WBGene00001158		WBGene00021520	WBGene00021519		WBGene00022570	WBGene00018707		WBGene00003480			WBGene00019780			WBGene00000610					WBGene00003658
	WBGene00007153		WBGene00013594	WBGene00019145		WBGene00014173	WBGene00007717		WBGene00018951			WBGene00000282			WBGene00017485					WBGene00001244
	WBGene00018874		WBGene00009756	WBGene00010328		WBGene00017678	WBGene00009914		WBGene00018966			WBGene00010977			WBGene00022680					WBGene00022665
	WBGene00010746		WBGene00008886	WBGene00000981		WBGene00001817	WBGene00021520		WBGene00010266			WBGene00002271			WBGene00000684					WBGene00016629
	WBGene00017060		WBGene00011672	WBGene00015198		WBGene00004037	WBGene00004001		WBGene00019100			WBGene00004138			WBGene00044620					WBGene00020369
	WBGene00012622		WBGene00044073	WBGene00012450		WBGene00014135	WBGene00015933		WBGene00019170			WBGene00019957			WBGene00235374					WBGene00019977
	WBGene00016923		WBGene00018184	WBGene00010749		WBGene00007919	WBGene00022494		WBGene00019273			WBGene00019967			WBGene00002247					WBGene00017962
	WBGene00007232		WBGene00001770	WBGene00010747		WBGene00012462	WBGene00011494		WBGene00019373			WBGene00019998			WBGene00021160					WBGene00019029
	WBGene00016788		WBGene00017667	WBGene00011445		WBGene00012467	WBGene00014771		WBGene00019564			WBGene00002139			WBGene00001243					WBGene00002055
	WBGene00012069		WBGene00013559	WBGene00019564		WBGene00013900	WBGene00019146		WBGene00019645			WBGene00002137			WBGene00001244					WBGene00003633
	WBGene00019145		WBGene00012970	WBGene00022891		WBGene00019411	WBGene00008726		WBGene00010851			WBGene00011330			WBGene00016664					WBGene00016898
	WBGene00021224		WBGene00008850	WBGene00010998		WBGene00019145	WBGene00007599		WBGene00019803			WBGene00020158			WBGene00015538					WBGene00004989
	WBGene00012027		WBGene00001157	WBGene00007366		WBGene00002016	WBGene00015574		WBGene00020038			WBGene00020207			WBGene00019154					WBGene00011753
	WBGene00018449		WBGene00014836	WBGene00019605		WBGene00006628	WBGene00003702		WBGene00011330			WBGene00011445			WBGene00000256					WBGene00008390
	WBGene00017093		WBGene00000861	WBGene00007097		WBGene00018731	WBGene00012532		WBGene00020456			WBGene00011494			WBGene00016595					WBGene00020182
	WBGene00206489		WBGene00015859	WBGene00021635		WBGene00004811	WBGene00012923		WBGene00020455			WBGene00001453			WBGene00000603					WBGene00000463
	WBGene00011445		WBGene00002058	WBGene00010977		WBGene00044073	WBGene00019779		WBGene00020579			WBGene00011521			WBGene00016957					WBGene00000133
	WBGene00018910		WBGene00000841	WBGene00019599		WBGene00008944	WBGene00014136		WBGene00011856			WBGene00011522			WBGene00003879					WBGene00011572
	WBGene00000373		WBGene00016417	WBGene00021262		WBGene00016542	WBGene00008495		WBGene00020658			WBGene00000720			WBGene00000689					WBGene00008475
	WBGene00018970		WBGene00015476	WBGene00003999		WBGene00010749	WBGene00010123		WBGene00020760			WBGene00020297			WBGene00016130					WBGene00013887
	WBGene00010747		WBGene00001523	WBGene00001761		WBGene00005481	WBGene00008886		WBGene00020799			WBGene00004987			WBGene00017073					WBGene00013888
	WBGene00000412		WBGene00022326	WBGene00020760		WBGene00008726	WBGene00007875		WBGene00013754			WBGene00000618			WBGene00000694					WBGene00010377
	WBGene00015759		WBGene00007919	WBGene00019738		WBGene00008229	WBGene00009431		WBGene00022494			WBGene00000783			WBGene00007507					WBGene00012294
	WBGene00009426		WBGene00009973	WBGene00013898		WBGene00009431	WBGene00019215		WBGene00012462			WBGene00011733			WBGene00007885					WBGene00009824
	WBGene00020774		WBGene00007599	WBGene00021580		WBGene00007599	WBGene00017764		WBGene00021262			WBGene00011815			WBGene00044107					WBGene00013007
	WBGene00015152		WBGene00019232	WBGene00012013		WBGene00000861	WBGene00018350		WBGene00012624			WBGene00020579			WBGene00010274					WBGene00013074
	WBGene00017490		WBGene00001591	WBGene00018760		WBGene00015933	WBGene00002056		WBGene00012755			WBGene00011870			WBGene00010277					WBGene00008566
	WBGene00010684		WBGene00000298	WBGene00015947		WBGene00015362	WBGene00020455		WBGene00012813			WBGene00004001			WBGene00009686					WBGene00008567
	WBGene00219770		WBGene00010747	WBGene00018646		WBGene00008886	WBGene00018939		WBGene00022326			WBGene00003495			WBGene00008732					WBGene00000989
	WBGene00044468		WBGene00011330	WBGene00011330		WBGene00002274	WBGene00001391		WBGene00022327			WBGene00020740			WBGene00004228					WBGene00000673
	WBGene00016219		WBGene00022379	WBGene00011894		WBGene00010659	WBGene00007833		WBGene00013837			WBGene00004924			WBGene00011184					WBGene00011487
	WBGene00015178		WBGene00008199	WBGene00018707		WBGene00022469	WBGene00002094		WBGene00013840			WBGene00012013			WBGene00001328					WBGene00001240
	WBGene00017500		WBGene00012450	WBGene00007717		WBGene00016218	WBGene00011799		WBGene00022848			WBGene00000067			WBGene00001477					WBGene00018744
	WBGene00012945		WBGene00008296	WBGene00009914		WBGene00019645	WBGene00021582		WBGene00014030			WBGene00020862			WBGene00007384					WBGene00005444
	WBGene00018966		WBGene00002274	WBGene00021167		WBGene00019619	WBGene00018970					WBGene00012101			WBGene00014003					WBGene00007947
	WBGene00021236		WBGene00016218	WBGene00021520		WBGene00000841						WBGene00012107			WBGene00000699					WBGene00017691
	WBGene00014732		WBGene00012190	WBGene00004001		WBGene00016004						WBGene00000691			WBGene00007808					WBGene00014003
	WBGene00018460		WBGene00010998	WBGene00008493		WBGene00005657						WBGene00012144			WBGene00000700					WBGene00013972
	WBGene00007440		WBGene00021519	WBGene00015933		WBGene00015859						WBGene00001398			WBGene00003093					WBGene00000988
	WBGene00022326		WBGene00003618	WBGene00011494		WBGene00019605						WBGene00020912			WBGene00003094					WBGene00021645
	WBGene00019404		WBGene00010750	WBGene00008726		WBGene00011466						WBGene00012216			WBGene00003095					WBGene00020741
	WBGene00010658		WBGene00009226	WBGene00006649		WBGene00003402						WBGene00000668			WBGene00004025					WBGene00011112
	WBGene00008475		WBGene00012783	WBGene00014771		WBGene00021590						WBGene00004859			WBGene00009215					WBGene00008205
	WBGene00009957		WBGene00008922	WBGene00007599		WBGene00002018						WBGene00022413			WBGene00009218					WBGene00001752
	WBGene00018725		WBGene00022386	WBGene00015574		WBGene00005892						WBGene00012444			WBGene00008583					WBGene00019730
	WBGene00022040		WBGene00016119	WBGene00014136		WBGene00000522						WBGene00012487			WBGene00000704					WBGene00016013
	WBGene00018997		WBGene00017467	WBGene00019146		WBGene00007717						WBGene00003090			WBGene00003995					WBGene00006404
	WBGene00002274		WBGene00016379	WBGene00012923		WBGene00022013						WBGene00003091			WBGene00011949					WBGene00016274
	WBGene00021590		WBGene00020809	WBGene00019779		WBGene00020784						WBGene00012529			WBGene00007874					WBGene00013073
	WBGene00013837		WBGene00008167	WBGene00003702		WBGene00018311						WBGene00012554			WBGene00012875					WBGene00009787
	WBGene00007833		WBGene00012101	WBGene00008495		WBGene00003591						WBGene00021370			WBGene00007455					WBGene00000118
	WBGene00001788		WBGene00021818	WBGene00010123		WBGene00004097						WBGene00012636			WBGene00012538					WBGene00003704
	WBGene00019215		WBGene00004210	WBGene00008886		WBGene00012450						WBGene00021464			WBGene00000707					WBGene00008341
	WBGene00044120		WBGene00017678	WBGene00009431		WBGene00016958						WBGene00012783			WBGene00008538					WBGene00014047
	WBGene00022256		WBGene00044469	WBGene00007875		WBGene00009430						WBGene00021580			WBGene00013289					WBGene00016595
	WBGene00010791		WBGene00007365	WBGene00019215		WBGene00022891						WBGene00021583			WBGene00001066					WBGene00001777
	WBGene00021582		WBGene00000556	WBGene00017582		WBGene00001753						WBGene00012923			WBGene00000710					WBGene00017881
	WBGene00013841		WBGene00012518	WBGene00007440		WBGene00012532						WBGene00003759			WBGene00012791					WBGene00006925
	WBGene00018450		WBGene00022736	WBGene00017764		WBGene00013906						WBGene00021637			WBGene00016877					WBGene00021731
	WBGene00016218		WBGene00013284	WBGene00010746		WBGene00020598						WBGene00012947			WBGene00000711					WBGene00016664
	WBGene00045415		WBGene00015933	WBGene00012970		WBGene00003480						WBGene00021691			WBGene00012130					WBGene00019978
	WBGene00013845		WBGene00000973	WBGene00008850		WBGene00002056						WBGene00021709			WBGene00007823					WBGene00004062
	WBGene00021222		WBGene00015362	WBGene00018939		WBGene00008425						WBGene00013080			WBGene00001240					WBGene00016943
	WBGene00019564		WBGene00016425	WBGene00001391		WBGene00013207						WBGene00000208			WBGene00018682					WBGene00001156
	WBGene00008234		WBGene00001761	WBGene00007833		WBGene00012554						WBGene00021843			WBGene00015141					WBGene00020739
	WBGene00002094		WBGene00013541	WBGene00002094		WBGene00015048						WBGene00000831			WBGene00020571					WBGene00007422
	WBGene00022375		WBGene00012554	WBGene00021582		WBGene00010328						WBGene00000830			WBGene00016644
	WBGene00000562		WBGene00016004	WBGene00018449		WBGene00001770						WBGene00021876			WBGene00000988
	WBGene00235271		WBGene00004196	WBGene00018970		WBGene00010977						WBGene00013284			WBGene00022415
	WBGene00021253		WBGene00008944			WBGene00016728						WBGene00001330			WBGene00018656
	WBGene00022736		WBGene00010977			WBGene00008091						WBGene00021978			WBGene00015172
	WBGene00015220		WBGene00020015			WBGene00020740						WBGene00021979			WBGene00019550
	WBGene00008900		WBGene00008633			WBGene00012548						WBGene00012383			WBGene00018026
	WBGene00007919		WBGene00008392			WBGene00016093						WBGene00004810			WBGene00044724
	WBGene00014978		WBGene00014136			WBGene00001591						WBGene00001853			WBGene00000136
	WBGene00018939		WBGene00022330			WBGene00011321						WBGene00004169			WBGene00000133
	WBGene00044073		WBGene00009165			WBGene00020455						WBGene00022276			WBGene00022499
	WBGene00016061		WBGene00019022			WBGene00002026						WBGene00013540			WBGene00020672
	WBGene00018729		WBGene00015400			WBGene00021519						WBGene00013541			WBGene00020674
	WBGene00018461		WBGene00009804			WBGene00010750						WBGene00004236			WBGene00001984
	WBGene00007414		WBGene00017060			WBGene00007973						WBGene00022326			WBGene00015623
	WBGene00008199		WBGene00010755			WBGene00016379						WBGene00022570			WBGene00000740
	WBGene00021709		WBGene00003702			WBGene00002021						WBGene00013898			WBGene00000743
	WBGene00009773		WBGene00018939			WBGene00016219						WBGene00013900			WBGene00017691
	WBGene00009433		WBGene00021709			WBGene00014836						WBGene00014258			WBGene00044574
	WBGene00021118		WBGene00017640			WBGene00018350						WBGene00004796			WBGene00003727
	WBGene00012910		WBGene00015048			WBGene00022736						WBGene00014000			WBGene00018174
	WBGene00008494		WBGene00010752			WBGene00007807						WBGene00022644			WBGene00018176
	WBGene00015878		WBGene00018449			WBGene00022329						WBGene00022781			WBGene00019843
	WBGene00014254		WBGene00018562			WBGene00014136						WBGene00014025			WBGene00000746
	WBGene00000795		WBGene00019145			WBGene00004196						WBGene00014053			WBGene00006351
	WBGene00005931		WBGene00007362			WBGene00018631						WBGene00002087			WBGene00004989
	WBGene00018647		WBGene00017308			WBGene00021503						WBGene00003773			WBGene00018487
	WBGene00011596		WBGene00019411			WBGene00012624									WBGene00006925
	WBGene00000522		WBGene00010749			WBGene00002012									WBGene00022665
	WBGene00007288		WBGene00007716			WBGene00021805									WBGene00006588
	WBGene00022329		WBGene00016769			WBGene00008495									WBGene00016714
	WBGene00044753		WBGene00012462			WBGene00017202									WBGene00000929
	WBGene00009430		WBGene00013906			WBGene00008699									WBGene00001703
	WBGene00012947		WBGene00021978			WBGene00018970									WBGene00000748
	WBGene00008577		WBGene00021590			WBGene00000932									WBGene00003981
	WBGene00000298		WBGene00019599			WBGene00004001									WBGene00195209
	WBGene00002103		WBGene00020740			WBGene00022496									WBGene00000930
	WBGene00013840		WBGene00007717			WBGene00022001									WBGene00009677
	WBGene00014136		WBGene00008229			WBGene00001900									WBGene00011105
	WBGene00015859		WBGene00005868			WBGene00001885									WBGene00001690
	WBGene00015216		WBGene00013197			WBGene00001918									WBGene00006584
	WBGene00021167		WBGene00003402			WBGene00001888									WBGene00000753
	WBGene00009971		WBGene00019645												WBGene00008047
	WBGene00018194		WBGene00022196												WBGene00045316
	WBGene00011190		WBGene00009490												WBGene00008205
	WBGene00018451		WBGene00015057												WBGene00008451
	WBGene00022096		WBGene00014000												WBGene00000082
	WBGene00007361		WBGene00003561												WBGene00007344
	WBGene00044660		WBGene00019284												WBGene00008694
	WBGene00010822		WBGene00009971												WBGene00008925
	WBGene00013146		WBGene00011522												WBGene00003511
	WBGene00008492		WBGene00011727												WBGene00008215
	WBGene00007322		WBGene00000512												WBGene00010034
	WBGene00005616		WBGene00007807												WBGene00007848
	WBGene00006680		WBGene00200147												WBGene00077757
	WBGene00018724		WBGene00000522												WBGene00009573
	WBGene00015081		WBGene00016735												WBGene00009628
	WBGene00019273		WBGene00016912												WBGene00006950
	WBGene00019818		WBGene00009093												WBGene00003485
	WBGene00044759		WBGene00009430												WBGene00219274
	WBGene00001754		WBGene00016147												WBGene00022642
	WBGene00021262		WBGene00003766												WBGene00022641
	WBGene00007404		WBGene00008748												WBGene00020016
	WBGene00000302		WBGene00017582												WBGene00017963
	WBGene00008301		WBGene00007932												WBGene00017962
	WBGene00016004		WBGene00021018												WBGene00000785
	WBGene00044469		WBGene00008831												WBGene00004230
	WBGene00021872		WBGene00010328												WBGene00000557
	WBGene00014138		WBGene00000991												WBGene00019978
	WBGene00003090		WBGene00007689												WBGene00019089
	WBGene00009908		WBGene00008486												WBGene00021492
	WBGene00020455		WBGene00012449												WBGene00017719
	WBGene00010660		WBGene00017226												WBGene00020962
	WBGene00018731		WBGene00001884												WBGene00020952
	WBGene00008490		WBGene00015823												WBGene00020182
	WBGene00020699		WBGene00016350												WBGene00018138
	WBGene00021178		WBGene00008309												WBGene00002055
	WBGene00206354		WBGene00018450												WBGene00022261
	WBGene00016379		WBGene00018970												WBGene00015577
	WBGene00008599		WBGene00004001												WBGene00001736
	WBGene00000191		WBGene00001900												WBGene00019097
	WBGene00003689		WBGene00018451												WBGene00019961
	WBGene00009490		WBGene00001888												WBGene00019963
	WBGene00011492														WBGene00015897
	WBGene00021703														WBGene00015897
	WBGene00010062														WBGene00015043
	WBGene00021011														WBGene00003647
	WBGene00007716														WBGene00003704
	WBGene00012462														WBGene00001714
	WBGene00017226														WBGene00021627
	WBGene00015362														WBGene00021625
	WBGene00011894														WBGene00018811
	WBGene00003480														WBGene00018297
	WBGene00013842														WBGene00019234
	WBGene00001817														WBGene00019236
	WBGene00008255														WBGene00015340
	WBGene00010752														WBGene00015339
	WBGene00077525														WBGene00015449
	WBGene00001753														WBGene00016891
	WBGene00044488														WBGene00016892
	WBGene00012819														WBGene00018424
	WBGene00016425														WBGene00019376
	WBGene00001768														WBGene00006665
	WBGene00021503														WBGene00000784
	WBGene00045416														WBGene00004062
	WBGene00023483														WBGene00019654
	WBGene00008229														WBGene00019262
	WBGene00022142														WBGene00020516
	WBGene00011957														WBGene00001399
	WBGene00006533														WBGene00017336
	WBGene00206380														WBGene00001428
	WBGene00013654														WBGene00015464
	WBGene00015167														WBGene00015400
	WBGene00045458														WBGene00006106
	WBGene00002269														WBGene00017567
	WBGene00008486														WBGene00045275
	WBGene00011850														WBGene00045276
	WBGene00020740														WBGene00017565
	WBGene00010659														WBGene00017201
	WBGene00011737														WBGene00018400
	WBGene00010998														WBGene00015660
	WBGene00022083														WBGene00006193
	WBGene00000841														WBGene00020938
	WBGene00044697														WBGene00001694
	WBGene00018730														WBGene00017880
	WBGene00007835														WBGene00017881
	WBGene00194815														WBGene00017658
	WBGene00013119														WBGene00000718
	WBGene00011926														WBGene00004216
	WBGene00010750														WBGene00077697
	WBGene00009895														WBGene00011006
	WBGene00044402														WBGene00007422
	WBGene00021895														WBGene00007423
	WBGene00010769														WBGene00000722
	WBGene00021865														WBGene00000601
	WBGene00001591														WBGene00012531
	WBGene00022330														WBGene00007947
	WBGene00008629														WBGene00008375
	WBGene00003653														WBGene00008376
	WBGene00006611														WBGene00043302
	WBGene00010328														WBGene00009334
	WBGene00005141														WBGene00010238
	WBGene00021862														WBGene00011831
	WBGene00016866														WBGene00009830
	WBGene00008519														WBGene00000727
	WBGene00017964														WBGene00000729
	WBGene00010935														WBGene00000730
	WBGene00008726														WBGene00003658
	WBGene00017434														WBGene00003762
	WBGene00007228														WBGene00014300
	WBGene00002253														WBGene00000781
	WBGene00003702														WBGene00003057
	WBGene00003957														WBGene00010461
	WBGene00010063														WBGene00010467
	WBGene00001783														WBGene00010468
	WBGene00044280														WBGene00008936
	WBGene00007694														WBGene00001429
	WBGene00016883														WBGene00013904
	WBGene00021879														WBGene00008851
	WBGene00000480														WBGene00000734
	WBGene00007550														WBGene00009980
	WBGene00020080														WBGene00009982
	WBGene00016769														WBGene00009983
	WBGene00016005														WBGene00000735
	WBGene00044166														WBGene00011694
	WBGene00020576														WBGene00008341
	WBGene00014251														WBGene00003474
	WBGene00016865														WBGene00044109
	WBGene00016332														WBGene00008594
	WBGene00022331														WBGene00008593
	WBGene00003571														WBGene00011339
	WBGene00022644														WBGene00011340
	WBGene00012444														WBGene00011668
	WBGene00021397														WBGene00010355
	WBGene00010977														WBGene00009048
	WBGene00019213														WBGene00009706
	WBGene00021556														WBGene00011753
	WBGene00044977														WBGene00219594
	WBGene00011429														WBGene00008727
	WBGene00002273														WBGene00012308
	WBGene00013763														WBGene00011487
	WBGene00001391														WBGene00005444
	WBGene00001770														WBGene00001397
	WBGene00045400														WBGene00012304
	WBGene00013898														WBGene00013352
	WBGene00012783														WBGene00007565
	WBGene00012810														WBGene00013074
	WBGene00015947														WBGene00014562
	WBGene00011578														WBGene00010509
	WBGene00008495														WBGene00012631
	WBGene00000973														WBGene00012633
	WBGene00002271														WBGene00012634
	WBGene00007068
	WBGene00012529
	WBGene00020222
	WBGene00009394
	WBGene00001577
	WBGene00019780
	WBGene00001761
	WBGene00015716
	WBGene00010050
	WBGene00020448
	WBGene00017302
	WBGene00018350
	WBGene00011042
	WBGene00012970
	WBGene00013559
	WBGene00016282
	WBGene00020386
	WBGene00012532
	WBGene00009393
	WBGene00019327
	WBGene00012886
	WBGene00015713
	WBGene00019644
	WBGene00015695
	WBGene00020801
	WBGene00006575
	WBGene00016984
	WBGene00002272
	WBGene00008886
	WBGene00003618
	WBGene00019261
	WBGene00008425
	WBGene00019547
	WBGene00015823
	WBGene00007973
	WBGene00077770
	WBGene00010475
	WBGene00008598
	WBGene00019579
	WBGene00010749
	WBGene00004987
	WBGene00003943
	WBGene00015768
	WBGene00009396
	WBGene00008368
	WBGene00003640
	WBGene00007460
	WBGene00017892
	WBGene00021325
	WBGene00006649
	WBGene00012280
	WBGene00012144
	WBGene00001852
	WBGene00008831
	WBGene00044396
	WBGene00020456
	WBGene00010605
	WBGene00017834
	WBGene00017361
	WBGene00044492
	WBGene00016894
	WBGene00007807
	WBGene00010851
	WBGene00007599
	WBGene00004405
	WBGene00019957
	WBGene00005648
	WBGene00017591
	WBGene00015280
	WBGene00004809
	WBGene00007130
	WBGene00000981
	WBGene00011849
	WBGene00018210
	WBGene00006467
	WBGene00004024
	WBGene00007365
	WBGene00022797
	WBGene00019958
	WBGene00016912
	WBGene00018823
	WBGene00008220
	WBGene00045507
	WBGene00013947
	WBGene00018594
	WBGene00019744
	WBGene00003766
	WBGene00021533
	WBGene00010086
	WBGene00015767
	WBGene00007932
	WBGene00003097
	WBGene00009898
	WBGene00004993
	WBGene00023069
	WBGene00016119
	WBGene00020869
	WBGene00011856
	WBGene00015476
	WBGene00009023
	WBGene00018184
	WBGene00013968
	WBGene00013080
	WBGene00004096
	WBGene00021322
	WBGene00005003
	WBGene00012013
	WBGene00009165
	WBGene00012201
	WBGene00009595
	WBGene00009973
	WBGene00004172
	WBGene00019605
	WBGene00010150
	WBGene00009796
	WBGene00022847
	WBGene00010041
	WBGene00020788
	WBGene00008940
	WBGene00009434
	WBGene00003678
	WBGene00001755
	WBGene00019170
	WBGene00016407
	WBGene00018419
	WBGene00016542
	WBGene00002056
	WBGene00002058
	WBGene00003528
	WBGene00019373
	WBGene00008944
	WBGene00018237
	WBGene00001157
	WBGene00019022
	WBGene00021876
	WBGene00011182
	WBGene00017582
	WBGene00018984
	WBGene00000219
	WBGene00006220
	WBGene00021635
	WBGene00008019
	WBGene00008602
	WBGene00019599
	WBGene00010545
	WBGene00019298
	WBGene00012018
	WBGene00011803
	WBGene00015933
	WBGene00019645
	WBGene00002263
	WBGene00017969
	WBGene00010357
	WBGene00008564
	WBGene00008366
	WBGene00022848
	WBGene00006470
	WBGene00018904
	WBGene00077764
	WBGene00012005
	WBGene00003561
	WBGene00017640
	WBGene00010597
	WBGene00003564
